# Supplementary material for: Crystal structure and Hirshfeld surface analysis of 2-{[7-acetyl-8-(4-chloro­phen­yl)-4-cyano-6-hy­droxy-1,6-dimethyl-5,6,7,8-tetra­hydro­isoquinolin-3-yl]sulfan­yl}-N-(4-chloro­phen­yl)acetamide
Source: Acta Crystallogr E Crystallogr Commun. 2021 Apr 13;77(Pt 5):527–31. doi: 10.1107/S2056989021003674 (PMC8100273; doi:10.1107/S2056989021003674)
Supplement: Supplementary file 1 [file e-77-00527-sup1.cif]

##############################################################################
#                                                                            #
# This CIF contains the data in a paper accepted for publication in          #
# Acta Crystallographica Section E. It conforms to the requirements of       #
# Notes for Authors for Acta Crystallographica Section E, and has been       #
# peer reviewed under the auspices of the IUCr Commission on Journals.       #
#                                                                            #
# Full details of the Crystallographic Information File format               #
# are given in the paper "The Crystallographic Information File (CIF):       #
# a New Standard Archive File for Crystallography" by S. R. Hall, F. H.      #
# Allen and I. D. Brown [Acta Cryst. (1991), A47, 655-685].                  #
#                                                                            #
# The current version of the core CIF dictionary is obtainable from          #
# ftp://ftp.iucr.org/pub/cif_core.dic.                                       #
#                                                                            #
# Software is freely available for graphical display of the structure(s)     #
# in this CIF. For information consult the CIF software page                 #
# http://www.iucr.org/resources/cif/software.                                #
#                                                                            #
# This file may be used for bona fide research purposes within the           #
# scientific community so long as proper attribution is given to the journal # 
# article from which it was obtained.                                        #
#                                                                            #
##############################################################################
data_I
_audit_creation_method     'SHELXL-2018/3'
_chemical_name_systematic
;\
2-{[7-Acetyl-8-(4-chlorophenyl)-4-cyano-6-hydroxy-1,6-dimethyl-5,6,7,8-\
tetrahydroisoquinolin-3-yl]sulfanyl}-<i>N</i>-(4-chlorophenyl)acetamide
;
_chemical_name_common     ?
_chemical_formula_moiety     'C28 H25 Cl2 N3 O3 S'
_chemical_formula_sum     'C28 H25 Cl2 N3 O3 S'
_chemical_formula_iupac     'C28 H25 Cl2 N3 O3 S'
_chemical_formula_weight     554.47
_chemical_melting_point     ?
_space_group_crystal_system     monoclinic
_space_group_name_H-M_alt     'P 21/c'
_space_group_name_Hall     '-P 2ybc'
loop_
    _space_group_symop_operation_xyz
    'x, y, z'
    '-x, y+1/2, -z+1/2'
    '-x, -y, -z'
    'x, -y-1/2, z-1/2'
_cell_length_a     18.2076(8)
_cell_length_b     14.2859(6)
_cell_length_c     10.2713(5)
_cell_angle_alpha     90
_cell_angle_beta     98.2450(10)
_cell_angle_gamma     90
_cell_volume     2644.1(2)
_cell_formula_units_Z     4
_cell_measurement_reflns_used     9990
_cell_measurement_theta_min     2.4591
_cell_measurement_theta_max     29.2456
_cell_measurement_temperature     150(2)
_exptl_crystal_description     column
_exptl_crystal_colour     colourless
_exptl_crystal_size_max     0.286
_exptl_crystal_size_mid     0.212
_exptl_crystal_size_min     0.168
_exptl_crystal_density_diffrn     1.393
_exptl_crystal_density_meas     ?
_exptl_crystal_density_method     'not measured'
_exptl_crystal_F_000     1152
_exptl_absorpt_coefficient_mu     0.360
_exptl_absorpt_correction_type     multi-scan
_exptl_absorpt_process_details
;
(<i>SADABS</i>; Krause <i>et al.</i>, 2015)
;
_exptl_absorpt_correction_T_min     0.85
_exptl_absorpt_correction_T_max     0.94
_exptl_special_details
;
The diffraction data were obtained from 3 sets of 400 frames,
each of width 0.5\% in \w, colllected at \f = 0.00,
90.00 and 180.00\% and 2 sets of 800 frames, each of
width 0.45\% in \f, collected at \w = --30.00 and 210.00\%.
The scan time was 20 sec/frame.
;
_diffrn_ambient_temperature     150(2)
_diffrn_source     'fine-focus sealed tube'
_diffrn_radiation_type     MoK\a
_diffrn_radiation_wavelength     0.71073
_diffrn_radiation_monochromator     graphite
_diffrn_measurement_device_type     'Bruker SMART APEX CCD'
_diffrn_measurement_method     '\f and \w scans'
_diffrn_detector_area_resol_mean     8.3333
_diffrn_reflns_number     50860
_diffrn_reflns_av_R_equivalents     0.0374
_diffrn_reflns_av_unetI/netI     0.0312
_diffrn_reflns_theta_min     1.819
_diffrn_reflns_theta_max     29.327
_diffrn_reflns_theta_full     29.000
_diffrn_measured_fraction_theta_max     0.986
_diffrn_measured_fraction_theta_full     0.995
_diffrn_reflns_limit_h_min     -24
_diffrn_reflns_limit_h_max     25
_diffrn_reflns_limit_k_min     -19
_diffrn_reflns_limit_k_max     19
_diffrn_reflns_limit_l_min     -14
_diffrn_reflns_limit_l_max     14
_refine_special_details
;
Refinement of F^2^ against ALL reflections.  The weighted R-factor wR and
goodness of fit S are based on F^2^, conventional R-factors R are based
on F, with F set to zero for negative F^2^. The threshold expression of
F^2^ > 2sigma(F^2^) is used only for calculating R-factors(gt) etc. and is
not relevant to the choice of reflections for refinement.  R-factors based
on F^2^ are statistically about twice as large as those based on F, and R-
factors based on ALL data will be even larger. H-atoms attached to carbon
were placed in calculated positions (C---H = 0.95 - 1.00 \%A) while those
attached to nitrogen and to oxygen were placed in locations derived from
a difference map and their coordinates adjusted to give N---H = 0.91 and
O---H = 0.87 %A. All were included as riding contributions with isotropic
displacement parameters 1.2 - 1.5 times those of the attached atoms.
;
_reflns_number_total     7143
_reflns_number_gt     5685
_reflns_threshold_expression     'I > 2\s(I)'
_refine_ls_structure_factor_coef     Fsqd
_refine_ls_matrix_type     full
_refine_ls_R_factor_all     0.0515
_refine_ls_R_factor_gt     0.0405
_refine_ls_wR_factor_gt     0.1097
_refine_ls_wR_factor_ref     0.1150
_refine_ls_goodness_of_fit_ref     1.070
_refine_ls_restrained_S_all     1.070
_refine_ls_number_reflns     7143
_refine_ls_number_parameters     337
_refine_ls_number_restraints     0
_refine_ls_hydrogen_treatment     constr
_refine_ls_weighting_scheme     calc
_refine_ls_weighting_details
              'w=1/[\s^2^(Fo^2^)+(0.0726P)^2^+0.1632P] where P=(Fo^2^+2Fc^2^)/3'
_atom_sites_solution_hydrogens     mixed
_atom_sites_solution_primary     dual
_atom_sites_solution_secondary     difmap
_refine_ls_shift/su_max     0.001
_refine_ls_shift/su_mean     0.000
_refine_diff_density_max     0.551
_refine_diff_density_min     -0.222
_refine_ls_extinction_method     none
_refine_ls_extinction_coef     .
loop_
    _atom_type_symbol
    _atom_type_description
    _atom_type_scat_dispersion_real
    _atom_type_scat_dispersion_imag
    _atom_type_scat_source
    'C' 'C' 0.0033 0.0016
                         'International Tables Vol C Tables 4.2.6.8 and 6.1.1.4'
    'H' 'H' 0.0000 0.0000
                         'International Tables Vol C Tables 4.2.6.8 and 6.1.1.4'
    'Cl' 'Cl' 0.1484 0.1585
                         'International Tables Vol C Tables 4.2.6.8 and 6.1.1.4'
    'N' 'N' 0.0061 0.0033
                         'International Tables Vol C Tables 4.2.6.8 and 6.1.1.4'
    'O' 'O' 0.0106 0.0060
                         'International Tables Vol C Tables 4.2.6.8 and 6.1.1.4'
    'S' 'S' 0.1246 0.1234
                         'International Tables Vol C Tables 4.2.6.8 and 6.1.1.4'
_computing_data_collection
;
<i>APEX3</i> (Bruker, 2016)
;
_computing_cell_refinement
;
<i>SAINT</i> (Bruker, 2016)
;
_computing_data_reduction
;
<i>SAINT</i> (Bruker, 2016)
;
_computing_structure_solution
;
<i>SHELXT</i> (Sheldrick, 2015<i>a</i>)
;
_computing_structure_refinement
;
<i>SHELXL2018/1</i> (Sheldrick, 2015<i>b</i>)
;
_computing_molecular_graphics
;
<i>DIAMOND</i> (Brandenburg & Putz, 2012)
;
_computing_publication_material
;
<i>SHELXTL</i> (Sheldrick, 2008)
;
loop_
    _atom_site_type_symbol
    _atom_site_label
    _atom_site_fract_x
    _atom_site_fract_y
    _atom_site_fract_z
    _atom_site_U_iso_or_equiv
    _atom_site_adp_type
    _atom_site_calc_flag
    _atom_site_occupancy
    _atom_site_disorder_assembly
    _atom_site_disorder_group
    Cl Cl1 -0.02990(2) 0.36422(4) 0.33858(4) 0.04981(14) Uani d 1 . .
    Cl Cl2 0.06724(2) 0.10721(4) 0.37194(6) 0.06092(16) Uani d 1 . .
    S S1 0.51601(2) 0.33832(2) 0.47637(3) 0.02002(9) Uani d 1 . .
    O O1 0.18797(6) 0.75204(7) 0.15363(11) 0.0362(2) Uani d 1 . .
    O O2 0.34473(5) 0.71519(6) 0.18526(9) 0.0251(2) Uani d 1 . .
    H H2A 0.306643 0.752176 0.183434 0.038 Uiso d 1 . .
    O O3 0.38487(5) 0.25324(7) 0.72696(9) 0.0266(2) Uani d 1 . .
    N N3 0.38125(6) 0.22031(7) 0.50946(10) 0.0202(2) Uani d 1 . .
    H H3 0.405602 0.226236 0.438511 0.024 Uiso d 1 . .
    N N1 0.39445(6) 0.43662(7) 0.50524(10) 0.0195(2) Uani d 1 . .
    N N2 0.54848(7) 0.44181(10) 0.16630(12) 0.0346(3) Uani d 1 . .
    C C1 0.25066(6) 0.57818(8) 0.28505(12) 0.0182(2) Uani d 1 . .
    H H1 0.250642 0.638103 0.335370 0.022 Uiso calc 1 . .
    C C2 0.24356(7) 0.60275(8) 0.13694(12) 0.0192(2) Uani d 1 . .
    H H2 0.229573 0.544713 0.084806 0.023 Uiso calc 1 . .
    C C3 0.31715(7) 0.64019(9) 0.09934(12) 0.0193(2) Uani d 1 . .
    C C4 0.37436(7) 0.56220(9) 0.12178(12) 0.0197(2) Uani d 1 . .
    H H4A 0.362155 0.513961 0.052868 0.024 Uiso calc 1 . .
    H H4AB 0.423739 0.588126 0.112304 0.024 Uiso calc 1 . .
    C C5 0.37853(6) 0.51651(8) 0.25450(11) 0.0169(2) Uani d 1 . .
    C C6 0.44083(6) 0.46236(8) 0.30248(12) 0.0175(2) Uani d 1 . .
    C C7 0.44414(6) 0.41916(8) 0.42543(12) 0.0178(2) Uani d 1 . .
    C C8 0.33611(6) 0.49192(8) 0.46270(12) 0.0189(2) Uani d 1 . .
    C C9 0.32273(6) 0.52698(8) 0.33326(11) 0.0175(2) Uani d 1 . .
    C C10 0.18187(7) 0.52296(9) 0.30652(12) 0.0210(2) Uani d 1 . .
    C C11 0.17522(8) 0.42867(10) 0.27233(14) 0.0270(3) Uani d 1 . .
    H H11 0.215512 0.397364 0.241791 0.032 Uiso calc 1 . .
    C C12 0.11017(8) 0.37991(11) 0.28247(15) 0.0335(3) Uani d 1 . .
    H H12 0.105907 0.315681 0.258635 0.040 Uiso calc 1 . .
    C C13 0.05205(8) 0.42535(12) 0.32726(14) 0.0331(3) Uani d 1 . .
    C C14 0.05739(7) 0.51863(12) 0.36358(14) 0.0329(3) Uani d 1 . .
    H H14 0.017144 0.549228 0.395275 0.040 Uiso calc 1 . .
    C C15 0.12252(7) 0.56685(10) 0.35299(14) 0.0273(3) Uani d 1 . .
    H H15 0.126618 0.630890 0.377902 0.033 Uiso calc 1 . .
    C C16 0.18163(7) 0.67507(10) 0.10366(13) 0.0249(3) Uani d 1 . .
    C C17 0.11592(9) 0.64770(13) 0.00686(17) 0.0427(4) Uani d 1 . .
    H H17A 0.131638 0.636429 -0.079127 0.064 Uiso calc 1 . .
    H H17B 0.079144 0.698219 -0.000773 0.064 Uiso calc 1 . .
    H H17C 0.093878 0.590491 0.036992 0.064 Uiso calc 1 . .
    C C18 0.30814(8) 0.67229(10) -0.04373(13) 0.0281(3) Uani d 1 . .
    H H18A 0.288390 0.620672 -0.101182 0.042 Uiso calc 1 . .
    H H18B 0.356492 0.691427 -0.066072 0.042 Uiso calc 1 . .
    H H18C 0.273755 0.725379 -0.055836 0.042 Uiso calc 1 . .
    C C19 0.50033(7) 0.45056(9) 0.22598(12) 0.0216(3) Uani d 1 . .
    C C20 0.28761(7) 0.51467(10) 0.56440(12) 0.0259(3) Uani d 1 . .
    H H20A 0.267277 0.577862 0.548872 0.039 Uiso calc 1 . .
    H H20B 0.316951 0.511668 0.652083 0.039 Uiso calc 1 . .
    H H20C 0.246849 0.469388 0.558811 0.039 Uiso calc 1 . .
    C C21 0.48904(7) 0.30133(9) 0.63011(12) 0.0211(2) Uani d 1 . .
    H H21A 0.526562 0.256096 0.671259 0.025 Uiso calc 1 . .
    H H21B 0.491187 0.356564 0.688747 0.025 Uiso calc 1 . .
    C C22 0.41320(7) 0.25678(8) 0.62599(12) 0.0200(2) Uani d 1 . .
    C C23 0.30606(7) 0.19224(9) 0.48223(12) 0.0208(2) Uani d 1 . .
    C C24 0.28725(8) 0.12164(10) 0.38993(13) 0.0261(3) Uani d 1 . .
    H H24 0.324845 0.091634 0.349871 0.031 Uiso calc 1 . .
    C C25 0.21356(8) 0.09505(10) 0.35639(15) 0.0323(3) Uani d 1 . .
    H H25 0.200533 0.046510 0.294129 0.039 Uiso calc 1 . .
    C C26 0.15947(8) 0.13995(11) 0.41455(16) 0.0338(3) Uani d 1 . .
    C C27 0.17712(8) 0.21117(11) 0.50392(15) 0.0321(3) Uani d 1 . .
    H H27 0.139056 0.242487 0.541132 0.039 Uiso calc 1 . .
    C C28 0.25087(7) 0.23702(10) 0.53944(13) 0.0263(3) Uani d 1 . .
    H H28 0.263523 0.285112 0.602558 0.032 Uiso calc 1 . .
loop_
    _atom_site_aniso_label
    _atom_site_aniso_U_11
    _atom_site_aniso_U_22
    _atom_site_aniso_U_33
    _atom_site_aniso_U_12
    _atom_site_aniso_U_13
    _atom_site_aniso_U_23
    Cl1 0.0360(2) 0.0749(3) 0.0390(2) -0.0295(2) 0.00696(17) 0.0015(2)
    Cl2 0.0240(2) 0.0690(3) 0.0864(4) -0.01335(19) -0.0033(2) -0.0080(3)
    S1 0.01734(15) 0.01972(16) 0.02272(16) 0.00206(10) 0.00195(11) 0.00332(11)
    O1 0.0341(6) 0.0269(5) 0.0470(6) 0.0108(4) 0.0042(5) 0.0020(5)
    O2 0.0255(5) 0.0200(4) 0.0296(5) -0.0013(3) 0.0039(4) -0.0026(4)
    O3 0.0287(5) 0.0354(5) 0.0161(4) 0.0012(4) 0.0043(4) 0.0027(4)
    N3 0.0210(5) 0.0238(5) 0.0162(5) -0.0028(4) 0.0042(4) -0.0008(4)
    N1 0.0211(5) 0.0195(5) 0.0177(5) 0.0002(4) 0.0022(4) 0.0015(4)
    N2 0.0323(7) 0.0426(8) 0.0314(7) 0.0089(5) 0.0125(5) 0.0027(5)
    C1 0.0173(5) 0.0184(6) 0.0191(6) 0.0012(4) 0.0029(4) 0.0008(4)
    C2 0.0197(6) 0.0187(6) 0.0184(6) 0.0017(4) 0.0006(4) 0.0021(4)
    C3 0.0207(6) 0.0193(6) 0.0179(6) 0.0017(4) 0.0026(4) 0.0019(4)
    C4 0.0209(6) 0.0221(6) 0.0164(5) 0.0033(4) 0.0043(4) 0.0022(4)
    C5 0.0193(5) 0.0158(5) 0.0154(5) 0.0000(4) 0.0016(4) -0.0003(4)
    C6 0.0184(5) 0.0163(5) 0.0182(5) -0.0002(4) 0.0040(4) -0.0008(4)
    C7 0.0171(5) 0.0165(5) 0.0193(6) 0.0004(4) 0.0005(4) 0.0010(4)
    C8 0.0199(5) 0.0193(6) 0.0178(5) -0.0005(4) 0.0031(4) 0.0012(4)
    C9 0.0180(5) 0.0168(5) 0.0173(5) -0.0001(4) 0.0015(4) 0.0002(4)
    C10 0.0187(6) 0.0252(6) 0.0190(6) 0.0004(5) 0.0022(4) 0.0031(5)
    C11 0.0275(7) 0.0259(7) 0.0281(7) -0.0024(5) 0.0057(5) -0.0005(5)
    C12 0.0367(8) 0.0324(8) 0.0309(7) -0.0116(6) 0.0034(6) 0.0013(6)
    C13 0.0264(7) 0.0466(9) 0.0256(7) -0.0129(6) 0.0018(5) 0.0062(6)
    C14 0.0204(6) 0.0488(9) 0.0305(7) 0.0008(6) 0.0068(5) 0.0044(6)
    C15 0.0228(6) 0.0304(7) 0.0292(7) 0.0026(5) 0.0058(5) 0.0015(5)
    C16 0.0217(6) 0.0304(7) 0.0229(6) 0.0051(5) 0.0041(5) 0.0082(5)
    C17 0.0278(8) 0.0559(11) 0.0405(9) 0.0102(7) -0.0091(7) -0.0009(7)
    C18 0.0299(7) 0.0321(7) 0.0227(6) 0.0062(5) 0.0058(5) 0.0106(5)
    C19 0.0241(6) 0.0207(6) 0.0199(6) 0.0038(5) 0.0026(5) 0.0014(5)
    C20 0.0270(6) 0.0322(7) 0.0195(6) 0.0072(5) 0.0068(5) 0.0040(5)
    C21 0.0219(6) 0.0207(6) 0.0195(6) 0.0004(4) -0.0012(5) 0.0025(5)
    C22 0.0234(6) 0.0178(6) 0.0181(6) 0.0031(4) 0.0010(4) 0.0029(4)
    C23 0.0222(6) 0.0218(6) 0.0182(6) -0.0023(5) 0.0023(4) 0.0043(5)
    C24 0.0278(7) 0.0265(7) 0.0238(6) -0.0036(5) 0.0025(5) -0.0012(5)
    C25 0.0324(7) 0.0308(7) 0.0318(7) -0.0082(6) -0.0014(6) -0.0025(6)
    C26 0.0231(7) 0.0382(8) 0.0384(8) -0.0073(6) -0.0016(6) 0.0047(6)
    C27 0.0244(7) 0.0371(8) 0.0356(8) 0.0010(6) 0.0067(6) 0.0032(6)
    C28 0.0261(7) 0.0267(7) 0.0263(6) 0.0001(5) 0.0045(5) -0.0001(5)
_geom_special_details
;
 All esds (except the esd in the dihedral angle between two l.s. planes)
 are estimated using the full covariance matrix.  The cell esds are taken
 into account individually in the estimation of esds in distances, angles
 and torsion angles; correlations between esds in cell parameters are only
 used when they are defined by crystal symmetry.  An approximate (isotropic)
 treatment of cell esds is used for estimating esds involving l.s. planes.
;
loop_
    _geom_bond_atom_site_label_1
    _geom_bond_atom_site_label_2
    _geom_bond_site_symmetry_2
    _geom_bond_distance
    _geom_bond_publ_flag
    Cl1 C13 . 1.7471(14) ?
    Cl2 C26 . 1.7376(14) ?
    S1 C7 . 1.7674(12) ?
    S1 C21 . 1.7989(13) ?
    O1 C16 . 1.2120(18) ?
    O2 C3 . 1.4325(15) ?
    O2 H2A . 0.8699 ?
    O3 C22 . 1.2238(15) ?
    N3 C22 . 1.3576(15) ?
    N3 C23 . 1.4154(15) ?
    N3 H3 . 0.9096 ?
    N1 C7 . 1.3288(16) ?
    N1 C8 . 1.3454(15) ?
    N2 C19 . 1.1464(17) ?
    C1 C9 . 1.5219(16) ?
    C1 C10 . 1.5228(16) ?
    C1 C2 . 1.5485(17) ?
    C1 H1 . 1.0000 ?
    C2 C16 . 1.5313(17) ?
    C2 C3 . 1.5424(17) ?
    C2 H2 . 1.0000 ?
    C3 C4 . 1.5201(16) ?
    C3 C18 . 1.5256(17) ?
    C4 C5 . 1.5034(16) ?
    C4 H4A . 0.9900 ?
    C4 H4AB . 0.9900 ?
    C5 C9 . 1.3945(17) ?
    C5 C6 . 1.4027(16) ?
    C6 C7 . 1.3991(16) ?
    C6 C19 . 1.4365(17) ?
    C8 C9 . 1.4089(16) ?
    C8 C20 . 1.4971(18) ?
    C10 C15 . 1.3917(18) ?
    C10 C11 . 1.3929(18) ?
    C11 C12 . 1.3907(19) ?
    C11 H11 . 0.9500 ?
    C12 C13 . 1.376(2) ?
    C12 H12 . 0.9500 ?
    C13 C14 . 1.383(2) ?
    C14 C15 . 1.3891(19) ?
    C14 H14 . 0.9500 ?
    C15 H15 . 0.9500 ?
    C16 C17 . 1.494(2) ?
    C17 H17A . 0.9800 ?
    C17 H17B . 0.9800 ?
    C17 H17C . 0.9800 ?
    C18 H18A . 0.9800 ?
    C18 H18B . 0.9800 ?
    C18 H18C . 0.9800 ?
    C20 H20A . 0.9800 ?
    C20 H20B . 0.9800 ?
    C20 H20C . 0.9800 ?
    C21 C22 . 1.5155(17) ?
    C21 H21A . 0.9900 ?
    C21 H21B . 0.9900 ?
    C23 C28 . 1.3906(19) ?
    C23 C24 . 1.3929(18) ?
    C24 C25 . 1.3894(19) ?
    C24 H24 . 0.9500 ?
    C25 C26 . 1.381(2) ?
    C25 H25 . 0.9500 ?
    C26 C27 . 1.377(2) ?
    C27 C28 . 1.3901(19) ?
    C27 H27 . 0.9500 ?
    C28 H28 . 0.9500 ?
loop_
    _geom_angle_atom_site_label_1
    _geom_angle_atom_site_label_2
    _geom_angle_atom_site_label_3
    _geom_angle_site_symmetry_1
    _geom_angle_site_symmetry_3
    _geom_angle
    _geom_angle_publ_flag
    C7 S1 C21 . . 99.68(6) ?
    C3 O2 H2A . . 103.5 ?
    C22 N3 C23 . . 124.26(11) ?
    C22 N3 H3 . . 118.3 ?
    C23 N3 H3 . . 115.9 ?
    C7 N1 C8 . . 119.05(10) ?
    C9 C1 C10 . . 113.12(10) ?
    C9 C1 C2 . . 112.04(10) ?
    C10 C1 C2 . . 107.77(9) ?
    C9 C1 H1 . . 107.9 ?
    C10 C1 H1 . . 107.9 ?
    C2 C1 H1 . . 107.9 ?
    C16 C2 C3 . . 110.39(10) ?
    C16 C2 C1 . . 109.11(10) ?
    C3 C2 C1 . . 111.81(10) ?
    C16 C2 H2 . . 108.5 ?
    C3 C2 H2 . . 108.5 ?
    C1 C2 H2 . . 108.5 ?
    O2 C3 C4 . . 106.43(9) ?
    O2 C3 C18 . . 110.39(10) ?
    C4 C3 C18 . . 110.06(10) ?
    O2 C3 C2 . . 110.21(10) ?
    C4 C3 C2 . . 108.00(10) ?
    C18 C3 C2 . . 111.60(10) ?
    C5 C4 C3 . . 113.58(10) ?
    C5 C4 H4A . . 108.8 ?
    C3 C4 H4A . . 108.8 ?
    C5 C4 H4AB . . 108.8 ?
    C3 C4 H4AB . . 108.8 ?
    H4A C4 H4AB . . 107.7 ?
    C9 C5 C6 . . 118.36(10) ?
    C9 C5 C4 . . 122.22(10) ?
    C6 C5 C4 . . 119.41(10) ?
    C7 C6 C5 . . 119.23(11) ?
    C7 C6 C19 . . 120.24(10) ?
    C5 C6 C19 . . 120.52(11) ?
    N1 C7 C6 . . 121.94(11) ?
    N1 C7 S1 . . 118.73(9) ?
    C6 C7 S1 . . 119.32(9) ?
    N1 C8 C9 . . 122.47(11) ?
    N1 C8 C20 . . 114.72(10) ?
    C9 C8 C20 . . 122.81(11) ?
    C5 C9 C8 . . 117.88(10) ?
    C5 C9 C1 . . 121.92(10) ?
    C8 C9 C1 . . 120.15(11) ?
    C15 C10 C11 . . 118.59(12) ?
    C15 C10 C1 . . 120.76(12) ?
    C11 C10 C1 . . 120.53(11) ?
    C12 C11 C10 . . 120.64(14) ?
    C12 C11 H11 . . 119.7 ?
    C10 C11 H11 . . 119.7 ?
    C13 C12 C11 . . 119.54(14) ?
    C13 C12 H12 . . 120.2 ?
    C11 C12 H12 . . 120.2 ?
    C12 C13 C14 . . 121.12(13) ?
    C12 C13 Cl1 . . 119.45(12) ?
    C14 C13 Cl1 . . 119.42(12) ?
    C13 C14 C15 . . 118.97(13) ?
    C13 C14 H14 . . 120.5 ?
    C15 C14 H14 . . 120.5 ?
    C14 C15 C10 . . 121.13(13) ?
    C14 C15 H15 . . 119.4 ?
    C10 C15 H15 . . 119.4 ?
    O1 C16 C17 . . 122.54(13) ?
    O1 C16 C2 . . 119.68(12) ?
    C17 C16 C2 . . 117.76(12) ?
    C16 C17 H17A . . 109.5 ?
    C16 C17 H17B . . 109.5 ?
    H17A C17 H17B . . 109.5 ?
    C16 C17 H17C . . 109.5 ?
    H17A C17 H17C . . 109.5 ?
    H17B C17 H17C . . 109.5 ?
    C3 C18 H18A . . 109.5 ?
    C3 C18 H18B . . 109.5 ?
    H18A C18 H18B . . 109.5 ?
    C3 C18 H18C . . 109.5 ?
    H18A C18 H18C . . 109.5 ?
    H18B C18 H18C . . 109.5 ?
    N2 C19 C6 . . 179.01(15) ?
    C8 C20 H20A . . 109.5 ?
    C8 C20 H20B . . 109.5 ?
    H20A C20 H20B . . 109.5 ?
    C8 C20 H20C . . 109.5 ?
    H20A C20 H20C . . 109.5 ?
    H20B C20 H20C . . 109.5 ?
    C22 C21 S1 . . 117.46(8) ?
    C22 C21 H21A . . 107.9 ?
    S1 C21 H21A . . 107.9 ?
    C22 C21 H21B . . 107.9 ?
    S1 C21 H21B . . 107.9 ?
    H21A C21 H21B . . 107.2 ?
    O3 C22 N3 . . 123.49(12) ?
    O3 C22 C21 . . 119.13(11) ?
    N3 C22 C21 . . 117.35(11) ?
    C28 C23 C24 . . 119.91(12) ?
    C28 C23 N3 . . 121.55(11) ?
    C24 C23 N3 . . 118.43(12) ?
    C25 C24 C23 . . 120.08(13) ?
    C25 C24 H24 . . 120.0 ?
    C23 C24 H24 . . 120.0 ?
    C26 C25 C24 . . 119.27(13) ?
    C26 C25 H25 . . 120.4 ?
    C24 C25 H25 . . 120.4 ?
    C27 C26 C25 . . 121.25(13) ?
    C27 C26 Cl2 . . 119.44(12) ?
    C25 C26 Cl2 . . 119.30(12) ?
    C26 C27 C28 . . 119.71(14) ?
    C26 C27 H27 . . 120.1 ?
    C28 C27 H27 . . 120.1 ?
    C27 C28 C23 . . 119.75(13) ?
    C27 C28 H28 . . 120.1 ?
    C23 C28 H28 . . 120.1 ?
loop_
    _geom_torsion_atom_site_label_1
    _geom_torsion_atom_site_label_2
    _geom_torsion_atom_site_label_3
    _geom_torsion_atom_site_label_4
    _geom_torsion_site_symmetry_1
    _geom_torsion_site_symmetry_2
    _geom_torsion_site_symmetry_3
    _geom_torsion_site_symmetry_4
    _geom_torsion
    _geom_torsion_publ_flag
    C9 C1 C2 C16 . . . . -165.26(10) ?
    C10 C1 C2 C16 . . . . 69.67(12) ?
    C9 C1 C2 C3 . . . . -42.86(13) ?
    C10 C1 C2 C3 . . . . -167.93(10) ?
    C16 C2 C3 O2 . . . . 69.67(12) ?
    C1 C2 C3 O2 . . . . -51.99(13) ?
    C16 C2 C3 C4 . . . . -174.46(10) ?
    C1 C2 C3 C4 . . . . 63.88(12) ?
    C16 C2 C3 C18 . . . . -53.36(14) ?
    C1 C2 C3 C18 . . . . -175.02(10) ?
    O2 C3 C4 C5 . . . . 69.02(12) ?
    C18 C3 C4 C5 . . . . -171.35(11) ?
    C2 C3 C4 C5 . . . . -49.30(13) ?
    C3 C4 C5 C9 . . . . 16.26(16) ?
    C3 C4 C5 C6 . . . . -162.89(11) ?
    C9 C5 C6 C7 . . . . 1.48(17) ?
    C4 C5 C6 C7 . . . . -179.33(11) ?
    C9 C5 C6 C19 . . . . -179.09(11) ?
    C4 C5 C6 C19 . . . . 0.10(17) ?
    C8 N1 C7 C6 . . . . 5.13(17) ?
    C8 N1 C7 S1 . . . . -174.45(9) ?
    C5 C6 C7 N1 . . . . -8.16(18) ?
    C19 C6 C7 N1 . . . . 172.41(11) ?
    C5 C6 C7 S1 . . . . 171.42(9) ?
    C19 C6 C7 S1 . . . . -8.01(16) ?
    C21 S1 C7 N1 . . . . 3.28(11) ?
    C21 S1 C7 C6 . . . . -176.31(10) ?
    C7 N1 C8 C9 . . . . 4.53(18) ?
    C7 N1 C8 C20 . . . . -174.30(11) ?
    C6 C5 C9 C8 . . . . 7.41(16) ?
    C4 C5 C9 C8 . . . . -171.75(11) ?
    C6 C5 C9 C1 . . . . -175.26(11) ?
    C4 C5 C9 C1 . . . . 5.58(17) ?
    N1 C8 C9 C5 . . . . -10.85(17) ?
    C20 C8 C9 C5 . . . . 167.89(11) ?
    N1 C8 C9 C1 . . . . 171.78(11) ?
    C20 C8 C9 C1 . . . . -9.49(18) ?
    C10 C1 C9 C5 . . . . 130.18(12) ?
    C2 C1 C9 C5 . . . . 8.11(15) ?
    C10 C1 C9 C8 . . . . -52.56(15) ?
    C2 C1 C9 C8 . . . . -174.62(11) ?
    C9 C1 C10 C15 . . . . 137.21(12) ?
    C2 C1 C10 C15 . . . . -98.37(13) ?
    C9 C1 C10 C11 . . . . -46.77(16) ?
    C2 C1 C10 C11 . . . . 77.64(14) ?
    C15 C10 C11 C12 . . . . 1.0(2) ?
    C1 C10 C11 C12 . . . . -175.08(12) ?
    C10 C11 C12 C13 . . . . -0.3(2) ?
    C11 C12 C13 C14 . . . . -0.6(2) ?
    C11 C12 C13 Cl1 . . . . 179.46(11) ?
    C12 C13 C14 C15 . . . . 0.7(2) ?
    Cl1 C13 C14 C15 . . . . -179.38(11) ?
    C13 C14 C15 C10 . . . . 0.1(2) ?
    C11 C10 C15 C14 . . . . -0.9(2) ?
    C1 C10 C15 C14 . . . . 175.16(12) ?
    C3 C2 C16 O1 . . . . -59.41(16) ?
    C1 C2 C16 O1 . . . . 63.84(15) ?
    C3 C2 C16 C17 . . . . 119.10(13) ?
    C1 C2 C16 C17 . . . . -117.65(14) ?
    C7 S1 C21 C22 . . . . 59.47(10) ?
    C23 N3 C22 O3 . . . . 14.1(2) ?
    C23 N3 C22 C21 . . . . -167.77(11) ?
    S1 C21 C22 O3 . . . . -160.99(10) ?
    S1 C21 C22 N3 . . . . 20.84(15) ?
    C22 N3 C23 C28 . . . . 31.66(18) ?
    C22 N3 C23 C24 . . . . -152.12(12) ?
    C28 C23 C24 C25 . . . . -0.9(2) ?
    N3 C23 C24 C25 . . . . -177.19(12) ?
    C23 C24 C25 C26 . . . . 0.6(2) ?
    C24 C25 C26 C27 . . . . 0.7(2) ?
    C24 C25 C26 Cl2 . . . . 179.63(11) ?
    C25 C26 C27 C28 . . . . -1.8(2) ?
    Cl2 C26 C27 C28 . . . . 179.33(11) ?
    C26 C27 C28 C23 . . . . 1.5(2) ?
    C24 C23 C28 C27 . . . . -0.1(2) ?
    N3 C23 C28 C27 . . . . 176.03(12) ?
loop_
    _geom_hbond_atom_site_label_D
    _geom_hbond_atom_site_label_H
    _geom_hbond_atom_site_label_A
    _geom_hbond_site_symmetry_A
    _geom_hbond_distance_DH
    _geom_hbond_distance_HA
    _geom_hbond_distance_DA
    _geom_hbond_angle_DHA
    _geom_hbond_publ_flag
    O2 H2A O1 . 0.87 2.14 2.8746(14) 142 yes
    N3 H3 O3 4_565 0.91 2.17 2.9362(13) 141 yes
_shelx_space_group_comment
;
The symmetry employed for this shelxl refinement is uniquely defined
by the following loop, which should always be used as a source of
symmetry information in preference to the above space-group names.
They are only intended as comments.
;
_shelx_estimated_absorpt_T_min     0.904
_shelx_estimated_absorpt_T_max     0.942
_shelx_hkl_file
;
   0   0   1   -0.10    0.30
   0   0  -1    0.20    0.30
   0   0  -1    0.20    0.30
   0   0   1    0.20    0.40
   0   0   2   33.30    2.20
   0   0  -2   33.10    2.10
   0   0   2   39.60    2.20
   0   0  -2   36.20    2.30
   0   0   2   36.50    2.30
   0   0  -3    0.50    0.70
   0   0  -3    0.50    0.90
   0   0   3    0.80    0.80
   0   0   3    0.70    0.80
   0   0   3   -0.20    0.70
   0   0   3    1.50    1.00
   0   0   4  278.87   15.40
   0   0   4  295.17   15.60
   0   0  -4  265.47   15.20
   0   0  -4  275.47   15.50
   0   0   4  273.17   15.30
   0   0   4  278.87   15.30
   0   0   5   -0.40    1.20
   0   0   5   -0.60    1.30
   0   0  -5    0.50    1.40
   0   0  -5   -0.80    1.00
   0   0   5    0.50    1.20
   0   0   5    0.70    1.60
   0   0  -6 1925.51  106.39
   0   0   6 1995.30  106.49
   0   0  -6 1650.43  106.29
   0   0   6 1957.30  106.19
   0   0   6 2110.29  106.09
   0   0  -6 1999.80  106.09
   0   0   6 2086.89  106.19
   0   0   7    0.30    1.80
   0   0  -7    0.40    1.50
   0   0   7   -0.50    2.20
   0   0  -7   -0.10    2.00
   0   0   7    0.00    1.80
   0   0   8  430.96   24.90
   0   0   8  458.15   25.40
   0   0  -8  438.36   24.60
   0   0  -8  452.65   25.20
   0   0   9   -0.70    3.10
   0   0   9    0.20    2.80
   0   0  -9   -1.60    3.20
   0   0  -9   -0.40    2.00
   0   0  10    5.20    3.80
   0   0 -10    2.70    2.40
   0   0 -10    3.90    3.50
   0   0  10    3.70    3.10
   0   0  11   -1.90    3.70
   0   0 -11    0.40    2.60
   0   0  11    2.60    4.20
   0   0 -11   -1.10    3.70
   0   0  12   -1.20    4.90
   0   0 -12   -1.90    2.80
   0   0 -12    3.00    5.20
   0   0  12    0.80    4.20
   0   0 -13   -2.50    3.60
   0   0  13   -2.40    6.00
   0   0 -13   -3.00    5.60
   0   1   1  218.78   12.40
   0   1   1  222.18   12.40
   0   1  -1  237.28   12.40
   0   1  -1  236.78   12.40
   0   1  -1  224.18   12.40
   0  -1   1  227.48   12.40
   0  -1  -1  225.28   12.30
   0  -1   1  229.38   12.40
   0   1  -2 5090.29  271.47
   0   1   2 4967.90  271.57
   0   1  -2 5108.29  271.57
   0   1   2 5095.69  271.47
   0  -1  -2 4923.51  271.47
   0  -1   2 5131.99  271.57
   0  -1   2 4938.01  271.47
   0  -1   2 5078.49  271.47
   0  -1  -2 5044.10  271.47
   0   1  -3   47.00    3.10
   0   1   3   49.80    3.20
   0   1   3   52.99    3.10
   0   1   3   47.90    3.30
   0   1  -3   51.09    3.40
   0   1   3   54.19    3.50
   0  -1  -3   46.50    3.10
   0  -1   3   57.09    3.50
   0  -1  -3   53.49    3.30
   0  -1   3   61.59    3.40
   0  -1   3   54.89    3.30
   0  -1   3   57.19    3.30
   0   1  -4  102.99    5.80
   0   1   4   95.19    5.90
   0   1  -4   90.29    6.00
   0   1   4  104.19    5.80
   0   1   4  103.59    6.20
   0   1   4  106.29    6.00
   0  -1   4  107.19    6.00
   0  -1  -4   98.59    6.00
   0  -1   4  105.19    6.20
   0  -1  -4   91.39    5.80
   0  -1   4  103.69    6.00
   0  -1   4   97.79    5.90
   0   1  -5 2286.57  126.59
   0   1   5 2387.36  126.79
   0   1  -5 2162.58  126.89
   0   1   5 2294.17  126.99
   0   1   5 2501.25  126.69
   0   1  -5 2379.56  126.89
   0   1   5 2425.76  126.59
   0  -1  -5 2380.26  126.59
   0  -1   5 2388.86  126.69
   0  -1   5 2243.38  126.79
   0  -1  -5 2319.07  126.89
   0  -1  -5 2331.47  126.99
   0  -1   5 2407.36  126.69
   0  -1   5 2329.97  126.99
   0   1  -6   82.99    5.80
   0   1  -6   87.59    5.40
   0   1   6   91.99    5.80
   0   1  -6   78.89    6.00
   0   1   6  100.89    6.20
   0   1   6   89.19    5.40
   0   1   6   83.79    5.70
   0  -1   6   84.09    5.70
   0  -1  -6   86.89    5.90
   0  -1   6   91.19    5.70
   0  -1   6   88.79    5.70
   0  -1   6   86.99    6.00
   0  -1  -6   86.49    5.40
   0  -1  -6   85.79    5.70
   0   1   7   73.39    4.60
   0   1  -7   56.09    5.00
   0   1   7   71.39    5.30
   0   1  -7   62.09    4.50
   0   1   7   60.29    4.80
   0  -1   7   62.49    4.70
   0  -1   7   65.49    5.30
   0  -1  -7   68.89    5.10
   0  -1  -7   66.79    4.50
   0  -1   7   67.89    4.90
   0   1   8   99.99    7.30
   0   1   8  107.99    7.80
   0   1  -8  114.69    7.60
   0   1  -8  125.19    6.90
   0  -1   8  108.49    7.80
   0  -1  -8  109.89    6.80
   0  -1  -8   99.69    7.40
   0  -1   8   99.79    7.10
   0  -1   8  108.99    7.20
   0   1  -9  162.08   10.70
   0   1   9  158.98   10.90
   0   1  -9  167.98    9.90
   0   1   9  178.78   10.70
   0  -1  -9  177.18   10.00
   0  -1   9  155.88   11.10
   0  -1   9  157.38   10.50
   0  -1  -9  156.08   10.80
   0   1  10   14.50    4.30
   0   1 -10   16.70    2.80
   0   1  10   19.60    3.70
   0   1 -10    6.90    3.70
   0  -1 -10   14.30    3.90
   0  -1  10   14.50    3.70
   0  -1 -10   13.60    2.70
   0  -1  10    8.20    4.10
   0   1 -11    0.10    2.60
   0   1 -11    0.90    3.80
   0   1  11    0.00    3.90
   0   1  11    1.20    4.30
   0  -1 -11    1.10    4.00
   0  -1  11    3.20    4.10
   0  -1 -11   -0.20    2.60
   0  -1  11    0.40    4.00
   0   1 -12  114.09    9.40
   0   1  12   98.69    9.80
   0   1  12  107.99    9.60
   0   1 -12  107.99    7.70
   0  -1  12  105.79    9.70
   0  -1 -12  121.49   10.10
   0  -1 -12  116.49    8.00
   0  -1  12   94.59    9.70
   0   1 -13   13.00    3.90
   0   1  13   15.60    6.40
   0   1 -13   17.20    6.10
   0  -1 -13   15.00    3.80
   0  -1  13    5.70    5.90
   0  -1 -13   19.60    6.20
   0   2   0  143.49    8.30
   0   2   0  149.59    8.30
   0   2   0  158.68    8.40
   0   2   0  156.18    8.40
   0  -2   0  151.58    8.30
   0  -2   0  148.19    8.30
   0  -2   0  155.18    8.30
   0   2   1  567.04   29.80
   0   2   1  547.05   29.80
   0   2  -1  557.84   29.80
   0   2   1  541.35   29.80
   0   2  -1  548.05   29.90
   0   2  -1  542.55   29.80
   0   2   1  540.35   29.90
   0  -2   1  559.54   29.80
   0  -2  -1  570.84   29.80
   0  -2   1  553.34   29.80
   0  -2  -1  538.45   29.70
   0  -2   1  540.95   29.90
   0   2  -2 3054.89  163.38
   0   2   2 2961.80  163.48
   0   2  -2 3070.59  163.48
   0   2   2 3146.09  163.38
   0   2  -2 3075.89  163.48
   0   2   2 3028.60  163.38
   0  -2   2 3067.29  163.48
   0  -2  -2 3091.09  163.28
   0  -2   2 2912.31  163.28
   0  -2   2 2870.91  163.38
   0  -2   2 3084.09  163.48
   0  -2  -2 3021.00  163.38
   0   2   3 2115.79  114.09
   0   2  -3 2134.39  114.19
   0   2   3 2160.68  113.89
   0   2   3 2151.58  113.99
   0   2  -3 2126.29  113.99
   0   2  -3 1968.90  114.19
   0   2   3 2095.49  114.19
   0   2  -3 2132.19  114.19
   0  -2   3 2088.29  114.09
   0  -2   3 2115.69  113.99
   0  -2   3 2122.79  114.09
   0  -2  -3 2160.58  113.99
   0  -2  -3 2042.10  114.19
   0  -2  -3 2179.58  114.09
   0  -2   3 2108.59  114.19
   0   2   4  285.47   16.40
   0   2  -4  278.17   16.50
   0   2  -4  281.77   16.40
   0   2   4  320.27   16.10
   0   2   4  298.67   16.60
   0   2   4  306.17   16.30
   0   2  -4  291.17   16.30
   0  -2  -4  294.37   16.40
   0  -2   4  296.67   16.40
   0  -2   4  284.17   16.40
   0  -2   4  305.87   16.30
   0  -2  -4  287.27   16.20
   0  -2   4  304.07   16.50
   0  -2  -4  290.57   16.40
   0   2   5 1201.38   64.79
   0   2   5 1230.68   64.49
   0   2   5 1224.08   64.69
   0   2   5 1174.88   65.09
   0   2  -5 1194.28   64.99
   0   2  -5 1209.88   64.69
   0   2  -5 1201.88   64.79
   0  -2   5 1183.08   64.99
   0  -2   5 1174.38   64.79
   0  -2   5 1236.88   64.69
   0  -2  -5 1142.69   64.59
   0  -2  -5 1181.58   64.89
   0  -2  -5 1127.89   64.69
   0  -2   5 1227.88   64.79
   0   2  -6  122.99    8.30
   0   2  -6  145.99    8.30
   0   2  -6  129.69    7.90
   0   2   6  132.59    8.50
   0   2   6  137.69    8.10
   0   2   6  129.49    8.10
   0   2   6  145.59    7.80
   0  -2  -6  137.19    8.20
   0  -2   6  127.59    8.00
   0  -2  -6  110.69    8.20
   0  -2  -6  132.59    7.90
   0  -2   6  138.69    8.20
   0  -2   6  143.69    8.40
   0  -2   6  133.79    8.20
   0   2   7 1340.77   75.19
   0   2  -7 1361.46   74.59
   0   2   7 1430.36   74.89
   0   2  -7 1357.36   75.09
   0  -2  -7 1306.27   74.89
   0  -2   7 1421.86   74.89
   0  -2  -7 1373.26   74.59
   0  -2   7 1394.36   74.89
   0  -2   7 1396.96   75.19
   0   2   8   90.79    6.90
   0   2  -8  102.39    7.10
   0   2  -8   98.39    6.40
   0   2   8  102.89    7.40
   0  -2  -8   86.09    6.30
   0  -2   8  106.49    7.00
   0  -2   8  105.49    7.30
   0  -2   8  108.89    6.90
   0  -2  -8   91.79    6.90
   0   2  -9    1.70    2.10
   0   2  -9    3.00    3.10
   0   2   9    4.10    3.40
   0   2   9    2.10    2.60
   0  -2  -9   -0.30    2.90
   0  -2   9    0.40    3.20
   0  -2   9    1.30    2.90
   0  -2  -9    4.10    2.00
   0   2 -10   23.30    3.20
   0   2 -10   29.20    4.60
   0   2  10   22.70    4.90
   0   2  10   24.30    4.30
   0  -2  10   30.40    4.20
   0  -2  10   26.10    4.80
   0  -2 -10   30.40    3.50
   0  -2 -10   25.50    4.40
   0   2  11   48.40    5.80
   0   2 -11   47.10    6.10
   0   2  11   48.30    6.30
   0   2 -11   63.49    5.20
   0  -2  11   44.60    5.50
   0  -2 -11   55.19    4.90
   0  -2 -11   56.79    6.20
   0  -2  11   51.89    6.50
   0   2  12    2.40    4.60
   0   2  12   -0.10    4.90
   0   2 -12    1.60    3.00
   0   2 -12    1.50    4.60
   0  -2 -12    3.40    4.70
   0  -2 -12    2.30    3.00
   0  -2  12    0.50    4.40
   0  -2  12    1.80    5.10
   0   2 -13   34.60    7.40
   0   2  13   33.00    7.40
   0   2 -13   31.80    4.60
   0  -2 -13   32.20    7.40
   0  -2 -13   37.60    4.70
   0  -2  13   33.50    8.10
   0   3   0    0.20    0.60
   0   3   0    0.10    0.60
   0   3   0   -0.20    0.60
   0   3   0   -1.00    0.60
   0  -3   0    0.80    0.70
   0  -3   0    0.50    0.60
   0  -3   0    0.20    0.50
   0   3  -1 5116.19  277.17
   0   3   1 5066.49  277.07
   0   3  -1 5129.99  277.07
   0   3   1 5309.87  277.07
   0   3  -1 5189.98  277.17
   0   3  -1 5030.90  277.17
   0   3   1 5214.68  277.17
   0   3   1 5158.58  277.17
   0  -3  -1 5097.59  277.07
   0  -3  -1 5060.69  277.07
   0  -3   1 5069.99  277.17
   0  -3   1 5200.58  277.07
   0  -3   1 5047.90  277.17
   0  -3  -1 5351.16  277.07
   0   3  -2 4652.13  250.97
   0   3   2 4821.02  250.87
   0   3  -2 4595.44  250.97
   0   3  -2 4592.74  250.87
   0   3   2 4741.13  250.87
   0   3  -2 4592.14  250.87
   0   3   2 4848.61  251.07
   0  -3  -2 4777.22  250.87
   0  -3  -2 4576.74  250.87
   0  -3  -2 4656.33  250.77
   0  -3  -2 4724.63  250.87
   0  -3   2 4507.15  250.87
   0  -3   2 4606.24  250.87
   0  -3   2 4514.35  250.97
   0   3  -3   26.60    2.20
   0   3   3   31.40    1.90
   0   3  -3   23.50    2.40
   0   3   3   29.00    2.50
   0   3  -3   27.00    2.40
   0   3  -3   30.00    2.40
   0   3   3   31.60    2.30
   0   3   3   32.20    2.30
   0  -3  -3   31.60    2.30
   0  -3   3   29.90    2.40
   0  -3   3   28.10    2.30
   0  -3   3   30.20    2.40
   0  -3  -3   37.60    2.00
   0  -3  -3   31.70    2.30
   0  -3  -3   28.50    2.20
   0  -3   3   26.70    2.40
   0   3  -4  495.35   27.40
   0   3   4  529.95   27.30
   0   3   4  503.35   27.40
   0   3  -4  476.55   27.50
   0   3  -4  488.15   27.30
   0   3   4  504.05   27.60
   0   3   4  517.35   27.10
   0   3  -4  505.05   27.60
   0  -3   4  510.95   27.50
   0  -3  -4  472.55   27.20
   0  -3  -4  499.95   27.40
   0  -3   4  524.45   27.30
   0  -3  -4  501.85   27.40
   0  -3   4  487.85   27.50
   0  -3   4  474.05   27.40
   0   3   5   45.20    3.40
   0   3  -5   45.20    3.20
   0   3   5   40.40    3.70
   0   3   5   42.90    3.40
   0   3  -5   36.20    3.60
   0   3   5   46.30    2.90
   0  -3  -5   45.10    3.70
   0  -3   5   49.70    3.60
   0  -3   5   52.49    3.70
   0  -3  -5   41.60    3.20
   0  -3   5   47.20    3.40
   0  -3   5   49.50    3.50
   0  -3  -5   48.10    3.70
   0   3   6  126.79    8.20
   0   3   6  126.59    7.80
   0   3   6  134.29    7.80
   0   3  -6  114.39    8.00
   0   3  -6  135.09    7.70
   0   3   6  134.49    7.30
   0  -3  -6  117.39    7.60
   0  -3   6  122.19    7.80
   0  -3  -6  130.89    7.90
   0  -3   6  118.69    7.80
   0  -3   6  136.69    8.20
   0  -3   6  131.09    7.90
   0   3   7   51.69    4.30
   0   3  -7   38.40    3.60
   0   3  -7   43.90    4.30
   0   3   7   48.10    4.30
   0  -3   7   48.70    4.30
   0  -3  -7   46.80    3.70
   0  -3   7   41.40    4.20
   0  -3   7   41.60    4.30
   0  -3  -7   49.70    4.20
   0   3  -8    8.20    3.00
   0   3   8   10.90    2.80
   0   3  -8   10.60    2.20
   0   3   8    9.30    3.00
   0  -3   8    3.80    2.90
   0  -3  -8    7.40    2.00
   0  -3  -8   10.90    2.90
   0  -3   8    6.90    2.60
   0  -3   8    7.00    2.70
   0   3  -9   33.00    3.40
   0   3  -9   33.60    4.50
   0   3   9   35.80    4.20
   0   3   9   33.20    4.60
   0  -3  -9   29.10    4.10
   0  -3   9   25.60    4.10
   0  -3   9   26.60    4.30
   0  -3   9   28.20    3.80
   0  -3  -9   25.30    3.20
   0   3 -10  132.59    9.10
   0   3 -10  138.69   10.10
   0   3  10  138.49   10.20
   0   3  10  150.68   10.50
   0  -3 -10  145.29    9.20
   0  -3  10  157.38   10.20
   0  -3  10  155.18   10.50
   0  -3 -10  150.58   10.10
   0   3  11   42.80    5.60
   0   3 -11   40.90    4.20
   0   3  11   28.30    5.70
   0   3 -11   41.20    5.90
   0  -3  11   37.30    5.40
   0  -3 -11   36.60    4.00
   0  -3 -11   44.00    6.10
   0  -3  11   35.40    5.90
   0   3 -12   -1.10    4.80
   0   3  12    3.80    5.20
   0   3 -12    5.30    3.20
   0   3  12    3.30    7.70
   0  -3 -12    5.00    5.50
   0  -3  12    5.60    5.40
   0  -3 -12    6.10    3.20
   0  -3  12    2.70    5.40
   0   3  13   10.70    6.60
   0   3 -13    5.10    6.10
   0   3 -13   10.00    3.90
   0  -3  13    0.60    6.10
   0  -3 -13    0.20    3.60
   0  -3 -13    6.60    5.90
   0   4   0   85.49    5.20
   0   4   0   89.49    5.10
   0   4   0   79.49    5.20
   0   4   0   90.79    5.20
   0  -4   0   86.19    5.20
   0  -4   0   96.89    5.30
   0  -4   0   93.99    5.10
   0   4   1    7.60    1.20
   0   4   1    6.40    1.10
   0   4  -1    9.30    1.20
   0   4  -1   10.10    1.30
   0   4  -1    8.90    1.30
   0   4   1   12.70    1.30
   0   4   1    9.90    1.20
   0   4  -1    7.30    1.10
   0  -4   1    7.20    1.30
   0  -4  -1   12.70    1.40
   0  -4  -1    7.00    1.00
   0  -4   1    9.20    1.10
   0  -4  -1    9.40    1.10
   0  -4   1   11.90    1.30
   0   4   2  238.38   13.30
   0   4   2  240.98   13.40
   0   4  -2  225.98   13.40
   0   4  -2  248.98   13.40
   0   4  -2  266.17   13.30
   0   4  -2  255.77   13.40
   0   4   2  236.98   13.30
   0   4   2  232.58   13.30
   0  -4  -2  221.98   13.30
   0  -4   2  250.67   13.40
   0  -4  -2  235.68   13.30
   0  -4  -2  233.38   13.20
   0  -4   2  231.48   13.40
   0  -4   2  244.48   13.30
   0  -4  -2  236.68   13.20
   0   4  -3  366.66   20.90
   0   4   3  410.96   21.00
   0   4  -3  357.56   21.10
   0   4   3  373.66   21.00
   0   4  -3  372.26   21.00
   0   4   3  361.46   21.20
   0   4  -3  399.66   21.20
   0  -4  -3  397.96   21.10
   0  -4   3  351.26   21.10
   0  -4  -3  396.96   20.80
   0  -4  -3  391.46   20.90
   0  -4   3  379.16   21.10
   0  -4   3  402.16   21.00
   0  -4  -3  385.36   21.00
   0   4  -4 1265.47   70.69
   0   4  -4 1290.37   70.99
   0   4  -4 1292.47   70.99
   0   4   4 1376.36   70.79
   0   4   4 1305.57   70.49
   0   4   4 1280.47   70.79
   0   4  -4 1387.26   70.89
   0   4   4 1271.07   70.99
   0  -4  -4 1282.67   70.79
   0  -4   4 1315.87   70.89
   0  -4   4 1295.37   70.99
   0  -4  -4 1339.17   70.49
   0  -4   4 1328.97   70.79
   0  -4   4 1245.28   70.89
   0  -4  -4 1335.57   70.79
   0  -4  -4 1286.47   70.69
   0   4   5   10.50    1.90
   0   4  -5   11.10    2.10
   0   4  -5   12.50    1.70
   0   4  -5   11.00    2.30
   0   4   5   10.80    2.30
   0   4  -5   10.10    2.10
   0   4   5   14.60    1.30
   0   4   5   12.30    2.00
   0  -4  -5   10.10    1.60
   0  -4  -5   12.20    2.10
   0  -4   5    9.20    2.10
   0  -4   5   13.70    2.10
   0  -4   5   10.70    2.10
   0  -4   5   13.70    2.10
   0  -4  -5    9.80    2.10
   0   4   6   -0.60    1.80
   0   4   6   -0.70    2.10
   0   4  -6   -0.20    1.90
   0   4  -6    2.90    1.50
   0   4   6    0.30    1.90
   0  -4   6    1.90    1.80
   0  -4  -6   -1.60    1.90
   0  -4   6   -0.60    2.00
   0  -4   6    1.40    2.10
   0  -4   6    0.70    1.90
   0  -4  -6    0.30    1.40
   0   4   7   65.69    5.50
   0   4   7   70.49    5.30
   0   4  -7   57.39    4.60
   0   4  -7   67.19    5.40
   0  -4   7   66.79    5.10
   0  -4   7   70.79    5.10
   0  -4  -7   67.49    5.40
   0  -4   7   64.79    5.40
   0  -4  -7   63.39    4.60
   0   4  -8   64.89    4.50
   0   4  -8   49.00    5.10
   0   4   8   59.79    4.90
   0   4   8   50.39    5.30
   0  -4   8   47.40    5.10
   0  -4  -8   47.50    5.00
   0  -4  -8   57.49    4.30
   0  -4   8   56.49    5.10
   0  -4   8   49.99    4.90
   0   4  -9  390.66   22.90
   0   4   9  369.06   23.00
   0   4   9  387.36   22.50
   0   4  -9  383.46   22.10
   0  -4  -9  403.26   22.10
   0  -4  -9  421.66   22.90
   0  -4   9  394.56   23.10
   0  -4   9  383.76   22.70
   0  -4   9  409.46   22.70
   0   4  10   16.40    4.30
   0   4 -10   14.70    3.00
   0   4  10   11.80    3.80
   0   4 -10   14.00    4.10
   0  -4 -10   14.80    3.00
   0  -4 -10    8.70    4.30
   0  -4  10   14.50    4.20
   0  -4  10   15.80    4.00
   0   4 -11   36.40    5.90
   0   4  11   36.70    6.10
   0   4  11   34.70    5.40
   0   4 -11   32.40    4.00
   0  -4 -11   39.90    5.60
   0  -4  11   34.60    5.20
   0  -4  11   41.60    6.30
   0  -4 -11   33.30    4.00
   0   4  12    5.60    5.60
   0   4 -12   10.90    3.40
   0   4 -12   10.00    5.40
   0  -4  12    5.30    5.30
   0  -4 -12   11.60    3.50
   0  -4 -12    9.40    5.60
   0   4 -13   -0.70    6.10
   0   4  13    4.80    6.70
   0   4 -13   -1.10    3.80
   0  -4 -13    0.10    3.60
   0  -4  13    0.40    6.30
   0  -4 -13   -2.30    7.80
   0   5   0    0.70    1.10
   0   5   0   -0.20    1.00
   0   5   0    0.90    1.00
   0   5   0    0.10    1.10
   0  -5   0   -0.70    1.00
   0  -5   0   -0.20    0.90
   0  -5   0   -0.10    0.80
   0   5   1  151.78    8.70
   0   5  -1  151.38    8.80
   0   5   1  147.39    8.80
   0   5  -1  153.98    8.80
   0   5   1  150.48    8.70
   0   5  -1  151.38    8.80
   0   5   1  166.08    8.80
   0   5  -1  155.78    8.70
   0  -5  -1  144.49    8.60
   0  -5   1  158.28    8.70
   0  -5  -1  165.78    8.80
   0  -5   1  131.89    8.80
   0  -5  -1  165.48    8.70
   0  -5   1  151.18    8.70
   0   5   2 1991.10  110.69
   0   5  -2 2027.50  110.69
   0   5  -2 2009.30  110.49
   0   5  -2 2041.20  110.69
   0   5   2 2087.99  110.59
   0   5   2 2046.30  110.59
   0   5  -2 2082.79  110.59
   0   5   2 2136.99  110.59
   0  -5   2 2024.60  110.59
   0  -5  -2 1994.20  110.49
   0  -5   2 2089.19  110.79
   0  -5   2 2055.89  110.49
   0  -5  -2 2068.49  110.59
   0  -5  -2 2013.20  110.49
   0   5   3 1111.79   59.39
   0   5  -3 1100.29   59.59
   0   5  -3 1097.49   59.59
   0   5   3 1093.19   59.69
   0   5   3 1116.49   59.49
   0   5  -3 1054.39   59.39
   0   5   3 1116.59   59.49
   0  -5  -3 1061.49   59.39
   0  -5   3 1132.99   59.39
   0  -5   3 1009.20   59.49
   0  -5  -3 1131.69   59.19
   0  -5  -3 1119.09   59.49
   0  -5   3 1072.99   59.59
   0  -5  -3 1120.59   59.49
   0   5  -4   16.40    2.10
   0   5  -4    8.90    2.00
   0   5  -4   11.70    1.70
   0   5   4    8.60    1.60
   0   5  -4   12.50    2.10
   0   5   4    5.70    1.60
   0   5   4    5.40    1.90
   0  -5  -4    9.80    1.20
   0  -5   4   10.80    1.80
   0  -5  -4    8.40    1.50
   0  -5  -4    7.40    1.90
   0  -5   4    8.50    2.00
   0  -5  -4    7.20    1.60
   0  -5   4    9.50    1.90
   0  -5   4   11.70    1.90
   0   5   5 1188.08   64.99
   0   5   5 1222.18   64.69
   0   5  -5 1149.08   64.79
   0   5  -5 1183.88   64.69
   0   5   5 1267.57   64.59
   0   5  -5 1106.89   64.79
   0   5  -5 1107.39   64.49
   0  -5  -5 1259.17   64.69
   0  -5   5 1159.68   64.89
   0  -5   5 1160.48   64.69
   0  -5  -5 1199.88   64.69
   0  -5  -5 1201.38   64.49
   0  -5  -5 1235.98   64.19
   0  -5   5 1222.38   64.59
   0  -5   5 1164.28   64.79
   0   5   6   39.10    3.40
   0   5  -6   33.40    3.70
   0   5  -6   39.50    4.00
   0   5   6   36.60    3.50
   0   5  -6   36.10    3.10
   0   5   6   31.20    3.70
   0  -5   6   34.20    3.70
   0  -5  -6   24.90    2.80
   0  -5   6   35.40    3.70
   0  -5  -6   25.80    3.30
   0  -5   6   40.30    3.60
   0  -5   6   36.40    3.80
   0   5  -7  128.89    7.70
   0   5   7  108.89    7.30
   0   5   7  125.89    7.70
   0   5  -7  106.29    7.00
   0  -5  -7  104.49    6.90
   0  -5   7  101.19    7.30
   0  -5  -7  110.79    7.60
   0  -5   7  111.19    7.60
   0  -5   7  106.89    7.70
   0   5  -8   86.79    6.00
   0   5  -8   91.49    6.90
   0   5   8   88.99    7.10
   0   5   8   90.39    6.80
   0  -5   8   87.59    6.90
   0  -5   8   73.79    6.60
   0  -5  -8   87.49    6.50
   0  -5  -8   81.99    5.80
   0  -5   8   92.19    6.80
   0   5  -9   -2.10    3.20
   0   5   9    1.80    3.50
   0   5   9    3.30    3.20
   0   5  -9   -1.90    2.30
   0  -5  -9   -0.10    3.10
   0  -5  -9   -0.50    2.20
   0  -5   9    1.30    3.40
   0  -5   9    3.60    3.20
   0  -5   9   -3.20    3.50
   0   5  10  255.47   15.70
   0   5  10  238.58   15.20
   0   5 -10  230.98   15.20
   0   5 -10  237.18   14.30
   0  -5  10  257.47   15.40
   0  -5  10  239.38   15.00
   0  -5 -10  245.48   15.10
   0  -5 -10  244.28   14.20
   0  -5  10  229.98   15.30
   0   5 -11  121.89    9.30
   0   5  11  108.19    9.80
   0   5  11  128.79    9.70
   0   5 -11   94.59    7.80
   0  -5  11  109.39    9.60
   0  -5 -11  108.59    7.70
   0  -5 -11  116.69    9.10
   0  -5  11  107.39    8.90
   0   5  12   25.80    6.60
   0   5 -12   26.40    4.00
   0   5 -12   17.60    5.90
   0  -5 -12   27.90    6.50
   0  -5  12   26.50    6.40
   0  -5 -12   19.70    3.80
   0   5 -13   30.80    5.00
   0   5 -13   50.99    7.90
   0   5  13   31.40    7.80
   0  -5 -13   37.10    4.90
   0  -5  13   31.70    8.50
   0   6   0  604.84   33.70
   0   6   0  610.64   33.70
   0   6   0  599.44   33.70
   0   6   0  606.94   33.60
   0  -6   0  649.54   33.60
   0  -6   0  623.24   33.70
   0  -6   0  622.54   33.70
   0   6   1   90.19    5.30
   0   6   1   87.19    5.20
   0   6   1   76.99    5.20
   0   6  -1   85.79    5.30
   0   6   1   85.29    5.20
   0   6  -1   78.69    5.20
   0   6  -1   80.89    5.10
   0   6  -1   83.99    5.20
   0  -6   1   75.49    5.20
   0  -6   1   86.89    5.30
   0  -6   1   78.69    5.10
   0  -6  -1   93.59    5.40
   0  -6  -1   88.39    5.10
   0  -6  -1   88.69    5.10
   0   6  -2 1741.53   93.99
   0   6  -2 1707.43   94.19
   0   6   2 1781.22   93.99
   0   6   2 1740.73   93.99
   0   6  -2 1770.32   94.09
   0   6   2 1688.93   94.19
   0   6   2 1725.43   94.09
   0   6  -2 1789.52   94.19
   0  -6  -2 1779.02   94.09
   0  -6  -2 1767.22   93.89
   0  -6  -2 1702.73   93.89
   0  -6   2 1744.83   93.99
   0  -6   2 1673.63   94.09
   0  -6   2 1722.83   94.19
   0   6  -3  295.57   16.50
   0   6  -3  281.27   16.30
   0   6  -3  297.07   16.60
   0   6   3  319.07   16.50
   0   6   3  298.57   16.50
   0   6   3  290.67   16.40
   0   6  -3  291.27   16.50
   0   6   3  281.47   16.60
   0  -6   3  279.27   16.60
   0  -6  -3  290.07   16.40
   0  -6  -3  292.27   16.40
   0  -6   3  291.57   16.50
   0  -6   3  293.87   16.40
   0  -6  -3  301.97   16.20
   0   6   4  492.85   29.10
   0   6   4  546.15   28.90
   0   6  -4  544.35   29.00
   0   6   4  533.25   28.90
   0   6  -4  500.15   28.80
   0   6  -4  503.95   29.10
   0   6   4  545.95   29.00
   0   6  -4  518.45   29.10
   0  -6   4  498.05   29.10
   0  -6  -4  522.45   28.80
   0  -6  -4  497.65   28.90
   0  -6   4  534.25   28.80
   0  -6  -4  538.85   28.50
   0  -6  -4  557.74   29.00
   0  -6   4  532.45   29.00
   0   6   5  162.08    9.10
   0   6  -5  140.19    8.70
   0   6  -5  129.39    9.00
   0   6   5  159.98    9.40
   0   6   5  161.68    9.00
   0   6   5  144.29    9.00
   0   6  -5  143.79    9.20
   0  -6   5  146.69    9.10
   0  -6   5  150.48    8.80
   0  -6  -5  145.39    9.00
   0  -6   5  153.68    9.00
   0  -6   5  143.09    9.20
   0  -6  -5  146.99    8.70
   0   6  -6   -1.20    2.50
   0   6  -6   -1.60    2.10
   0   6  -6   -0.60    1.50
   0   6   6   -0.50    2.30
   0   6   6   -0.20    2.10
   0  -6   6   -0.10    2.30
   0  -6   6   -0.40    2.20
   0  -6  -6    0.20    2.00
   0  -6   6    0.50    2.20
   0  -6  -6    1.40    1.60
   0   6  -7  101.89    6.40
   0   6   7   99.19    6.70
   0   6  -7   96.99    7.00
   0   6   7   90.39    7.10
   0  -6   7   95.69    7.20
   0  -6   7   90.89    6.80
   0  -6  -7   80.49    6.50
   0  -6  -7  100.49    6.20
   0  -6   7   89.09    6.80
   0   6   8   43.90    5.40
   0   6  -8   56.59    4.60
   0   6  -8   45.10    5.20
   0   6   8   50.89    5.00
   0  -6  -8   54.99    4.40
   0  -6   8   52.99    5.50
   0  -6  -8   56.89    5.40
   0  -6   8   52.69    5.10
   0  -6   8   46.60    5.10
   0   6  -9   13.40    4.00
   0   6   9   14.20    4.30
   0   6   9   15.90    4.00
   0   6  -9    6.40    2.70
   0  -6   9    9.60    3.70
   0  -6  -9   15.00    4.20
   0  -6   9   10.20    3.70
   0  -6   9    4.90    3.90
   0  -6  -9   10.60    2.70
   0   6 -10    1.00    2.80
   0   6  10    2.40    4.00
   0   6  10    1.90    4.20
   0   6 -10    0.70    3.70
   0  -6  10   -2.60    4.00
   0  -6  10   -1.60    3.80
   0  -6 -10   -1.40    3.80
   0  -6  10    0.50    4.00
   0  -6 -10   -0.10    2.50
   0   6 -11    4.00    3.10
   0   6  11   11.20    5.40
   0   6 -11   -0.90    4.40
   0   6  11    3.40    5.20
   0  -6 -11    2.10    4.50
   0  -6  11    3.30    5.40
   0  -6 -11    4.30    3.00
   0  -6  11    2.30    4.30
   0   6  12    4.40    6.80
   0   6 -12    2.30    5.30
   0   6 -12   -0.40    3.40
   0  -6  12    0.00    6.40
   0  -6 -12    4.10    3.40
   0   6 -13    5.30    7.60
   0   6  13   -0.70    7.80
   0   6 -13    6.20    4.20
   0  -6  13    4.00    7.90
   0  -6 -13    1.70    4.10
   0   7   0   -0.30    1.30
   0   7   0   -0.90    1.30
   0   7   0    0.30    1.40
   0   7   0   -0.70    1.20
   0  -7   0   -0.90    1.20
   0  -7   0   -2.50    1.30
   0  -7   0    0.00    1.50
   0   7   1  529.95   29.20
   0   7  -1  531.15   29.10
   0   7   1  530.05   29.10
   0   7   1  535.65   29.00
   0   7  -1  515.55   29.00
   0   7  -1  533.15   29.10
   0   7   1  513.05   29.10
   0   7  -1  519.45   29.10
   0  -7   1  523.25   28.90
   0  -7  -1  542.75   29.10
   0  -7   1  542.55   29.20
   0  -7  -1  527.25   29.00
   0  -7  -1  529.75   28.90
   0  -7   1  528.35   29.10
   0   7   2 1265.17   68.59
   0   7  -2 1246.28   68.49
   0   7   2 1249.47   68.49
   0   7  -2 1273.77   68.59
   0   7  -2 1233.58   68.59
   0   7  -2 1241.18   68.59
   0   7   2 1268.17   68.49
   0   7   2 1264.67   68.69
   0  -7  -2 1224.38   68.39
   0  -7  -2 1290.07   68.59
   0  -7   2 1271.27   68.69
   0  -7   2 1285.67   68.49
   0  -7  -2 1272.97   68.39
   0  -7   2 1289.27   68.59
   0   7  -3    1.40    1.40
   0   7   3   -0.40    1.50
   0   7   3    1.80    2.10
   0   7  -3    1.80    1.80
   0   7  -3    0.40    1.60
   0   7   3    1.20    1.50
   0   7   3    0.10    1.50
   0   7  -3    0.10    1.70
   0  -7   3    0.50    1.50
   0  -7   3    0.70    1.50
   0  -7  -3    0.20    1.30
   0  -7  -3    0.00    1.70
   0  -7   3    0.60    1.80
   0  -7  -3    0.80    1.30
   0   7   4  659.23   36.30
   0   7   4  646.14   36.00
   0   7  -4  621.64   35.90
   0   7   4  645.84   35.90
   0   7   4  667.53   36.00
   0   7  -4  653.13   36.10
   0   7  -4  643.14   36.20
   0  -7  -4  671.33   35.60
   0  -7  -4  668.83   35.90
   0  -7   4  669.13   35.90
   0  -7   4  672.43   36.10
   0  -7  -4  646.94   36.00
   0  -7  -4  668.03   36.00
   0  -7   4  628.84   36.20
   0   7  -5  697.53   40.00
   0   7   5  705.33   39.90
   0   7   5  761.12   40.00
   0   7   5  732.43   40.20
   0   7  -5  720.93   40.10
   0   7   5  768.92   39.80
   0   7  -5  699.63   39.70
   0  -7   5  741.93   40.00
   0  -7   5  763.32   39.80
   0  -7  -5  663.03   39.60
   0  -7  -5  732.63   39.90
   0  -7   5  747.43   39.90
   0  -7   5  703.33   40.10
   0   7  -6  524.65   31.10
   0   7  -6  566.84   31.30
   0   7   6  557.54   31.40
   0   7   6  568.34   31.10
   0   7   6  573.04   31.00
   0   7  -6  550.94   30.80
   0  -7   6  554.44   31.30
   0  -7   6  561.44   31.20
   0  -7  -6  537.85   31.00
   0  -7  -6  569.24   30.70
   0  -7   6  567.74   31.10
   0   7   7  190.98   11.80
   0   7  -7  217.28   12.10
   0   7  -7  186.28   12.10
   0   7   7  184.38   12.20
   0   7  -7  178.78   11.30
   0  -7   7  198.58   12.20
   0  -7   7  175.28   11.70
   0  -7   7  202.88   12.20
   0  -7  -7  195.48   11.30
   0  -7  -7  188.78   11.80
   0   7   8   12.60    4.00
   0   7   8    9.20    3.40
   0   7  -8   10.80    3.40
   0   7  -8    9.10    2.70
   0  -7   8    8.80    3.50
   0  -7  -8   18.50    3.60
   0  -7   8   12.80    4.00
   0  -7  -8   10.30    2.50
   0  -7   8   13.60    3.60
   0   7  -9   81.99    6.10
   0   7   9   89.09    7.00
   0   7   9   68.99    7.20
   0   7  -9   66.09    6.80
   0  -7  -9   75.49    5.70
   0  -7   9   74.39    6.80
   0  -7   9   71.49    6.90
   0  -7  -9   63.09    6.50
   0  -7   9   66.49    6.90
   0   7 -10   59.19    7.30
   0   7 -10   75.59    6.10
   0   7  10   74.39    7.70
   0   7  10   58.89    6.90
   0  -7  10   77.19    7.40
   0  -7 -10   68.79    7.30
   0  -7 -10   72.99    6.00
   0  -7  10   87.59    7.40
   0  -7  10   83.49    7.70
   0   7  11    2.10    4.90
   0   7 -11    1.90    4.80
   0   7 -11    0.90    3.30
   0  -7 -11    0.40    3.20
   0  -7  11    5.60    4.90
   0   7 -12   99.99    8.00
   0   7  12   87.69   10.20
   0   7 -12  105.19   10.00
   0  -7 -12   82.99    7.60
   0  -7  12   98.69   10.30
   0   8   0  261.97   14.40
   0   8   0  264.37   14.60
   0   8   0  233.58   14.50
   0   8   0  252.07   14.50
   0  -8   0  246.48   14.30
   0  -8   0  270.87   14.60
   0  -8   0  258.47   14.50
   0   8   1  290.07   16.30
   0   8  -1  264.07   16.20
   0   8  -1  276.87   16.40
   0   8  -1  279.47   16.40
   0   8  -1  280.97   16.40
   0   8   1  293.27   16.30
   0   8   1  296.17   16.50
   0   8   1  282.17   16.50
   0  -8   1  286.07   16.40
   0  -8   1  311.47   16.30
   0  -8  -1  312.37   16.30
   0  -8  -1  300.47   16.50
   0  -8   1  300.17   16.50
   0  -8  -1  290.67   16.40
   0   8  -2  135.79    8.20
   0   8   2  141.69    8.10
   0   8  -2  121.39    8.20
   0   8  -2  138.09    8.00
   0   8   2  123.99    8.10
   0   8  -2  143.79    8.20
   0   8   2  127.29    8.30
   0   8   2  122.49    8.00
   0  -8  -2  147.39    8.30
   0  -8   2  130.89    8.30
   0  -8  -2  130.39    7.90
   0  -8   2  136.19    8.00
   0  -8   2  143.29    8.30
   0  -8  -2  128.59    7.90
   0   8   3   36.60    3.70
   0   8  -3   36.70    3.70
   0   8  -3   43.80    4.00
   0   8  -3   33.40    3.50
   0   8   3   38.00    3.40
   0   8  -3   39.20    3.30
   0   8   3   48.90    3.80
   0   8   3   34.00    3.60
   0  -8   3   43.70    3.50
   0  -8   3   42.90    3.70
   0  -8  -3   41.80    3.40
   0  -8  -3   39.80    3.10
   0  -8  -3   43.90    4.00
   0  -8   3   32.10    3.70
   0   8   4  391.76   21.10
   0   8  -4  378.56   21.30
   0   8   4  375.56   21.20
   0   8   4  369.16   21.00
   0   8  -4  380.26   21.00
   0   8   4  351.06   21.40
   0   8  -4  369.96   21.30
   0  -8   4  391.96   21.10
   0  -8  -4  355.46   20.90
   0  -8   4  381.96   21.20
   0  -8   4  374.96   21.40
   0  -8  -4  384.26   20.70
   0   8   5   50.19    4.70
   0   8  -5   51.89    5.00
   0   8   5   60.99    4.60
   0   8  -5   60.19    5.00
   0   8   5   61.09    5.60
   0   8  -5   50.29    4.40
   0   8   5   55.59    5.10
   0  -8   5   63.59    4.80
   0  -8  -5   53.79    4.30
   0  -8  -5   56.59    4.60
   0  -8   5   56.59    5.10
   0   8  -6   17.10    3.40
   0   8   6   28.30    3.90
   0   8   6   22.90    3.60
   0   8   6   21.60    3.50
   0   8  -6   28.10    3.10
   0   8  -6   26.00    3.70
   0  -8   6   30.30    3.60
   0  -8  -6   32.30    3.10
   0  -8  -6   21.90    3.50
   0  -8   6   24.50    3.80
   0  -8   6   17.80    3.70
   0   8  -7  113.99    7.80
   0   8  -7  103.59    7.10
   0   8   7  106.59    7.90
   0   8  -7  100.39    7.80
   0   8   7   98.99    7.40
   0   8   7  102.69    8.00
   0  -8   7  111.69    8.10
   0  -8   7  109.49    7.90
   0  -8  -7  101.99    7.00
   0  -8  -7   98.39    7.40
   0  -8   7  105.39    7.80
   0   8   8   -1.60    3.70
   0   8  -8    0.20    2.60
   0   8   8    0.40    3.60
   0   8   8    3.70    3.30
   0   8  -8    0.90    3.80
   0  -8   8   -0.10    3.50
   0  -8   8    1.30    3.50
   0  -8   8    1.10    3.40
   0  -8  -8   -1.00    2.30
   0  -8  -8    1.30    3.20
   0   8   9  166.28   11.30
   0   8   9  147.09   10.80
   0   8  -9  162.08   10.80
   0   8   9  156.18   11.00
   0   8  -9  141.09    9.70
   0  -8   9  145.69   10.80
   0  -8   9  157.78   10.90
   0  -8  -9  141.49    9.60
   0  -8   9  158.28   10.80
   0  -8  -9  159.68   10.90
   0   8  10   57.19    9.10
   0   8 -10   55.19    6.30
   0   8  10   51.79    6.70
   0   8 -10   45.50    4.70
   0  -8  10   54.89    6.90
   0  -8  10   51.69    7.30
   0  -8 -10   36.50    4.50
   0  -8  10   43.60    6.20
   0   8 -11   49.99    5.40
   0   8 -11   46.90    7.00
   0   8  11   46.40    7.40
   0  -8  11   52.39    7.10
   0  -8  11   57.59    7.80
   0  -8 -11   51.29    5.20
   0   8  12   -2.00    6.20
   0   8 -12   -0.80    5.90
   0   8 -12    2.00    4.00
   0  -8 -12   -1.60    3.80
   0   9   0    0.10    1.80
   0   9   0   -0.10    1.60
   0   9   0   -0.50    1.80
   0   9   0    0.90    2.10
   0  -9   0    0.00    1.90
   0  -9   0    1.50    1.90
   0  -9   0    0.60    1.60
   0   9  -1  594.84   32.40
   0   9   1  592.64   32.30
   0   9   1  596.34   32.40
   0   9  -1  556.74   32.40
   0   9   1  611.84   32.30
   0   9   1  566.64   32.40
   0   9  -1  560.94   32.20
   0   9  -1  577.64   32.40
   0  -9   1  599.74   32.50
   0  -9  -1  561.24   32.10
   0  -9   1  579.74   32.20
   0  -9  -1  599.54   32.30
   0  -9   1  614.44   32.40
   0  -9  -1  585.44   32.30
   0   9  -2    2.30    2.10
   0   9   2    3.00    1.90
   0   9   2    1.30    2.00
   0   9  -2    2.50    2.10
   0   9   2    1.80    1.80
   0   9  -2    3.00    2.20
   0   9   2    1.10    2.00
   0   9  -2    1.30    1.70
   0  -9   2    4.80    2.20
   0  -9   2    5.30    2.00
   0  -9  -2    1.20    1.70
   0  -9  -2    3.60    2.20
   0  -9   2    2.30    2.20
   0  -9  -2    1.80    1.90
   0   9  -3   82.59    6.00
   0   9   3   85.09    6.00
   0   9   3   90.79    6.20
   0   9   3   99.89    6.20
   0   9  -3   89.99    6.30
   0   9  -3   93.79    6.40
   0   9   3   78.19    6.20
   0  -9  -3   92.39    5.90
   0  -9   3   84.29    5.90
   0  -9   3   95.99    6.50
   0  -9   3   84.79    6.40
   0  -9  -3   86.69    5.80
   0   9   4   13.90    2.60
   0   9  -4   10.70    2.70
   0   9   4   20.40    3.00
   0   9   4   11.00    3.00
   0   9  -4    8.70    2.80
   0   9  -4   11.90    2.30
   0   9   4   11.60    2.80
   0  -9   4   10.20    2.70
   0  -9   4   10.00    2.90
   0  -9  -4   16.40    2.40
   0  -9   4   17.60    3.00
   0   9   5  197.48   11.60
   0   9  -5  184.28   10.90
   0   9   5  183.38   11.20
   0   9  -5  165.98   11.10
   0   9   5  175.58   11.10
   0   9  -5  195.68   11.40
   0  -9   5  172.78   11.40
   0  -9   5  177.38   11.30
   0  -9  -5  187.68   10.90
   0   9  -6   -1.80    2.90
   0   9   6   -0.50    3.10
   0   9   6    1.60    2.60
   0   9   6   -0.20    3.00
   0   9  -6    0.20    2.30
   0   9  -6    0.60    2.90
   0  -9   6   -1.50    3.00
   0  -9   6   -1.10    2.60
   0  -9  -6    0.50    2.10
   0  -9   6    0.60    2.80
   0  -9  -6   -0.10    2.60
   0   9   7  264.87   16.70
   0   9   7  285.37   16.30
   0   9  -7  283.97   16.60
   0   9  -7  282.97   15.90
   0   9   7  274.57   16.30
   0   9  -7  223.38   16.30
   0  -9   7  262.37   16.50
   0  -9   7  259.07   16.20
   0  -9  -7  293.17   16.30
   0  -9   7  286.67   16.50
   0  -9  -7  267.87   15.70
   0   9  -8   18.60    4.30
   0   9   8   27.00    4.70
   0   9  -8   16.60    4.50
   0   9   8   17.50    4.10
   0   9  -8   16.30    3.30
   0   9   8   21.40    4.70
   0  -9  -8   17.50    4.40
   0  -9  -8   16.70    3.20
   0  -9   8   10.50    4.10
   0  -9   8   15.70    4.20
   0  -9   8   20.40    4.20
   0   9  -9   19.80    3.60
   0   9  -9   25.20    4.80
   0   9   9   23.00    5.30
   0   9   9   18.80    5.30
   0   9   9   18.20    5.00
   0  -9   9   24.80    5.10
   0  -9   9   37.90    5.90
   0  -9  -9   21.60    3.60
   0  -9   9   24.60    4.80
   0   9 -10    7.10    4.60
   0   9 -10    7.00    3.50
   0   9  10    4.60    4.80
   0  -9  10    5.80    4.90
   0  -9  10    3.90    4.80
   0  -9 -10    6.10    3.10
   0   9  11   28.40    7.60
   0   9 -11   25.00    6.40
   0   9 -11   22.70    4.50
   0  -9 -11   25.40    4.20
   0  -9  11   31.90    6.50
   0   9 -12   -3.10    6.20
   0   9 -12    8.00    4.50
   0   9  12   -1.00    7.10
   0  -9 -12    7.10    4.30
   0  10   0  276.97   16.00
   0  10   0  267.07   15.80
   0  10   0  287.37   16.10
   0  10   0  275.97   15.90
   0 -10   0  279.87   15.70
   0 -10   0  262.57   15.90
   0 -10   0  278.77   16.00
   0  10   1  146.69    8.90
   0  10  -1  144.49    9.00
   0  10   1  144.09    9.10
   0  10   1  154.68    8.90
   0  10  -1  131.99    8.70
   0  10   1  137.29    8.70
   0  10  -1  142.69    9.00
   0  10  -1  136.99    8.80
   0 -10   1  142.29    9.00
   0 -10  -1  150.78    8.90
   0 -10  -1  122.29    8.50
   0 -10  -1  137.49    8.70
   0 -10   1  131.29    8.50
   0 -10   1  154.98    8.90
   0  10   2    1.70    2.40
   0  10   2    3.40    2.30
   0  10   2    3.20    2.50
   0  10  -2   -1.00    2.50
   0  10  -2    0.70    2.40
   0  10   2    4.10    2.40
   0  10  -2    1.90    2.10
   0 -10   2    2.20    2.50
   0 -10  -2    3.00    2.00
   0 -10   2    0.90    2.30
   0 -10  -2    1.10    2.10
   0 -10   2    1.10    2.10
   0  10   3   11.10    2.80
   0  10  -3   10.50    2.90
   0  10   3   10.80    2.90
   0  10  -3   10.90    2.50
   0  10   3   10.30    2.60
   0  10   3    4.60    2.70
   0  10  -3    8.20    2.80
   0 -10  -3   14.10    2.50
   0 -10   3    7.80    2.90
   0 -10   3   14.10    2.60
   0 -10   3   10.30    2.80
   0 -10  -3   11.10    2.40
   0  10  -4   66.59    5.40
   0  10  -4   80.39    5.90
   0  10  -4   66.29    5.50
   0  10   4   62.89    5.80
   0  10   4   69.79    5.70
   0  10   4   76.59    5.50
   0 -10  -4   67.99    5.20
   0 -10   4   67.89    5.90
   0 -10   4   67.39    5.70
   0  10   5    2.50    2.70
   0  10  -5    2.40    3.20
   0  10  -5    3.50    3.00
   0  10  -5    0.90    2.30
   0  10   5    4.00    3.00
   0  10   5    4.20    3.30
   0 -10   5   -0.20    2.80
   0 -10   5    2.90    3.10
   0 -10  -5    1.90    2.30
   0  10   6   26.90    4.50
   0  10  -6   30.20    4.40
   0  10   6   30.60    4.30
   0  10  -6   29.70    3.50
   0  10   6   27.50    4.30
   0  10  -6   21.20    4.30
   0 -10   6   28.10    4.40
   0 -10   6   29.80    4.60
   0 -10  -6   27.90    3.40
   0 -10   6   27.60    4.10
   0  10   7   -0.10    3.50
   0  10  -7    1.80    2.80
   0  10   7   -0.20    4.30
   0  10   7    2.20    3.20
   0  10  -7    0.20    3.40
   0  10  -7    0.90    3.40
   0 -10   7    2.60    3.50
   0 -10  -7    1.80    3.30
   0 -10   7   -0.70    3.30
   0 -10  -7    0.50    2.60
   0 -10   7   -2.60    3.30
   0  10   8   -0.90    3.70
   0  10   8    1.50    4.30
   0  10  -8   -0.80    2.90
   0  10  -8    2.30    4.10
   0  10  -8   -1.40    3.70
   0  10   8   -2.00    4.70
   0 -10   8   -3.60    4.00
   0 -10   8   -1.60    4.30
   0 -10   8    1.10    3.90
   0 -10  -8    2.10    2.80
   0  10  -9    3.20    4.40
   0  10  -9   -0.90    3.00
   0  10   9   -2.90    4.70
   0 -10  -9   -1.00    3.00
   0 -10   9    3.20    4.50
   0  10 -10   16.70    5.60
   0  10  10    6.10    5.80
   0  10 -10    9.40    3.90
   0 -10  10    5.10    5.30
   0 -10 -10    6.80    3.60
   0  10 -11    2.50    5.80
   0  10  11   -1.90    7.20
   0  10 -11    6.00    4.00
   0 -10 -11   -1.20    3.90
   0 -10  11    0.40    6.80
   0  11   0    0.80    2.60
   0  11   0    0.80    2.30
   0  11   0   -0.30    2.80
   0  11   0   -0.40    2.30
   0 -11   0    0.50    2.50
   0 -11   0   -0.50    2.70
   0 -11   0    0.40    2.10
   0  11   1   42.70    4.70
   0  11  -1   45.50    4.30
   0  11   1   60.09    5.40
   0  11   1   52.79    4.90
   0  11   1   53.29    4.60
   0  11  -1   53.19    4.70
   0  11  -1   51.39    5.00
   0 -11  -1   52.19    4.50
   0 -11  -1   50.29    4.50
   0 -11   1   55.69    5.00
   0 -11   1   49.00    4.80
   0 -11   1   49.90    4.50
   0  11   2    9.30    2.90
   0  11   2   12.80    2.80
   0  11  -2    9.20    2.80
   0  11   2   14.50    2.80
   0  11   2    7.20    2.80
   0  11  -2   10.00    2.60
   0  11  -2    9.70    3.00
   0 -11  -2    9.80    2.50
   0 -11  -2   14.10    2.80
   0 -11   2    9.10    3.00
   0 -11   2   11.90    3.10
   0 -11   2   11.70    2.70
   0  11   3  181.78   11.50
   0  11  -3  168.28   11.20
   0  11   3  181.98   11.20
   0  11   3  195.88   11.30
   0  11   3  169.98   11.40
   0  11  -3  177.68   10.90
   0  11  -3  190.48   11.40
   0 -11  -3  166.18   10.80
   0 -11   3  198.68   11.60
   0 -11  -3  180.48   10.90
   0 -11   3  191.68   11.00
   0 -11   3  180.08   11.30
   0  11  -4   33.70    4.60
   0  11   4   38.10    4.20
   0  11  -4   32.80    4.40
   0  11   4   35.10    4.40
   0  11  -4   38.20    3.80
   0  11   4   40.80    4.70
   0 -11   4   32.50    4.40
   0 -11  -4   35.80    3.80
   0 -11   4   40.40    4.70
   0  11   5    0.70    3.30
   0  11  -5    2.20    3.20
   0  11   5    5.50    3.90
   0  11  -5    2.30    2.60
   0  11   5    2.90    2.90
   0  11  -5   -0.40    3.50
   0 -11   5    4.10    3.30
   0 -11   5    4.90    3.60
   0 -11  -5    0.60    2.20
   0  11   6    1.30    3.40
   0  11  -6    1.80    3.80
   0  11  -6    3.60    3.40
   0  11   6    2.60    3.80
   0  11   6    0.90    3.60
   0  11  -6   -0.90    2.60
   0 -11   6   -0.70    3.60
   0 -11   6    0.50    3.70
   0 -11   6    1.40    3.90
   0 -11  -6    2.30    2.50
   0  11   7   95.69    7.90
   0  11   7  113.29    8.80
   0  11  -7   91.59    7.50
   0  11  -7   87.09    8.10
   0 -11   7  117.09    8.60
   0 -11  -7  105.39    7.40
   0  11  -8   46.80    4.90
   0  11  -8   46.10    6.00
   0  11   8   58.39    6.80
   0 -11   8   44.40    6.10
   0 -11  -8   38.40    4.60
   0  11  -9   11.90    3.70
   0  11   9    3.90    5.30
   0  11  -9   17.20    5.30
   0 -11   9   14.30    5.30
   0 -11  -9   12.30    3.40
   0  11  10    2.90    6.10
   0  11 -10   -1.40    3.70
   0  11 -10    2.00    5.40
   0 -11  10    1.60    5.50
   0 -11 -10   -1.40    3.50
   0  11  11    5.20    8.20
   0  11 -11    3.80    4.60
   0  11 -11    2.10    7.10
   0 -11  11    1.10    6.70
   0 -11 -11    6.70    4.30
   0  12   0  105.09    8.10
   0  12   0  120.29    7.80
   0  12   0  114.69    8.00
   0 -12   0  106.09    7.40
   0 -12   0  109.89    7.70
   0  12   1  225.38   13.90
   0  12  -1  239.18   14.20
   0  12  -1  232.38   13.80
   0  12   1  231.68   14.20
   0  12   1  216.18   13.80
   0  12  -1  255.77   14.00
   0 -12   1  230.38   13.70
   0 -12  -1  221.98   13.70
   0 -12   1  232.48   14.00
   0 -12  -1  228.38   13.80
   0  12  -2  155.68   10.60
   0  12  -2  154.38   10.50
   0  12  -2  162.08   10.20
   0  12   2  173.88   10.40
   0  12   2  153.28   10.50
   0  12   2  163.98   10.40
   0 -12  -2  153.68   10.00
   0 -12   2  165.48   10.10
   0 -12  -2  168.68   10.30
   0 -12   2  164.28   10.60
   0  12   3   -0.10    2.70
   0  12  -3   -3.20    2.90
   0  12  -3   -3.00    3.20
   0  12  -3   -1.00    2.70
   0  12   3    0.40    3.10
   0 -12  -3    0.60    2.50
   0 -12   3    0.70    3.30
   0  12   4   78.99    7.30
   0  12  -4   87.69    6.30
   0  12  -4   62.09    6.70
   0  12  -4   78.99    6.60
   0  12   4   73.19    6.60
   0 -12  -4   74.79    5.80
   0 -12   4   73.69    6.90
   0  12  -5   66.39    6.00
   0  12  -5   68.19    6.50
   0  12   5   66.29    6.60
   0  12   5   70.29    6.10
   0 -12   5   59.69    6.50
   0 -12  -5   62.89    5.40
   0  12   6   20.60    4.30
   0  12  -6   13.70    3.50
   0  12   6   18.40    4.70
   0  12  -6   21.70    4.50
   0 -12   6   18.20    4.60
   0 -12  -6   17.10    3.40
   0  12  -7   19.40    3.80
   0  12  -7   28.60    5.60
   0  12   7   26.30    5.30
   0 -12   7   21.80    5.00
   0 -12  -7   21.90    3.70
   0  12   8    1.00    4.80
   0  12  -8    0.80    4.60
   0  12  -8    3.40    3.40
   0 -12   8    2.20    4.70
   0 -12  -8   -0.60    3.20
   0  12  -9   83.69    9.00
   0  12   9   92.49    9.70
   0  12  -9  107.19    8.10
   0 -12   9   96.49    9.60
   0 -12  -9   99.19    7.80
   0  12 -10   60.89    6.20
   0  12 -10   59.59    8.10
   0  12  10   58.39    8.70
   0 -12  10   58.09    8.30
   0 -12 -10   44.50    5.70
   0 -12  11    6.80    7.40
   0  13   0    2.90    3.00
   0  13   0    0.60    3.60
   0  13   0   -1.60    3.00
   0 -13   0   -1.30    3.40
   0 -13   0   -2.20    2.90
   0  13  -1  188.98   12.50
   0  13   1  193.58   12.50
   0  13   1  194.48   12.50
   0  13   1  229.18   13.10
   0  13  -1  217.68   12.40
   0  13  -1  208.08   12.90
   0 -13   1  186.38   12.60
   0 -13  -1  214.58   12.30
   0 -13   1  186.18   12.20
   0 -13  -1  201.68   12.50
   0  13  -2   -1.60    3.10
   0  13  -2    2.20    3.60
   0  13   2   -2.30    2.90
   0  13   2    0.30    3.30
   0  13  -2    0.40    2.90
   0 -13  -2   -0.60    2.50
   0 -13   2   -0.80    3.30
   0 -13  -2   -0.90    3.20
   0  13  -3   20.90    3.70
   0  13   3   12.00    3.90
   0  13  -3   18.30    4.10
   0  13   3   24.80    4.30
   0 -13   3    9.30    3.90
   0 -13  -3   18.80    3.30
   0  13  -4   76.69    7.90
   0  13   4   92.89    8.30
   0  13   4   95.39    7.60
   0  13  -4   97.69    7.20
   0 -13  -4   87.39    6.90
   0 -13   4   80.49    7.60
   0  13   5    9.50    5.00
   0  13  -5    9.00    4.10
   0  13  -5    7.80    3.20
   0  13   5   12.50    4.50
   0 -13  -5   11.50    3.30
   0 -13   5   10.70    4.30
   0  13   6   -0.50    4.30
   0  13  -6    2.10    3.10
   0  13  -6    1.70    4.10
   0 -13   6    0.70    4.00
   0 -13  -6   -1.30    3.10
   0  13   7   13.20    5.80
   0  13  -7   10.20    3.80
   0  13  -7    3.60    5.20
   0 -13   7   15.30    4.90
   0 -13  -7    9.00    3.30
   0  13  -8   70.09    6.50
   0  13   8   66.89    8.70
   0  13  -8   61.39    7.70
   0 -13   8   67.99    7.80
   0 -13  -8   66.39    6.20
   0  13   9    6.00    7.10
   0  13  -9    7.70    5.90
   0  13  -9   10.90    4.40
   0 -13   9   10.60    6.30
   0 -13  -9   11.30    4.10
   0  13 -10   13.40    6.80
   0  13  10   11.70    8.60
   0  13 -10    9.10    4.90
   0 -13 -10   10.00    4.60
   0 -13  10   14.70    7.30
   0  14   0    5.20    3.90
   0  14   0   11.70    4.40
   0  14   0    8.50    3.40
   0 -14   0   11.20    3.40
   0 -14   0   12.90    3.80
   0  14   1   71.59    6.40
   0  14   1   80.29    7.50
   0  14  -1   69.89    6.30
   0  14   1   73.29    6.70
   0  14  -1   71.49    7.10
   0 -14  -1   71.59    6.40
   0 -14   1   61.49    6.50
   0 -14  -1   73.49    6.50
   0  14  -2   34.40    5.10
   0  14   2   44.40    5.40
   0  14   2   36.50    5.40
   0  14  -2   48.90    5.00
   0 -14   2   42.20    5.50
   0 -14  -2   56.29    4.90
   0  14  -3  391.26   20.80
   0  14   3  361.06   20.90
   0  14   3  360.16   21.20
   0  14  -3  319.67   20.90
   0 -14  -3  351.16   20.50
   0 -14   3  346.77   21.20
   0  14  -4   44.50    6.00
   0  14   4   57.79    9.70
   0  14  -4   60.49    5.80
   0  14   4   60.59    6.70
   0 -14  -4   67.79    5.80
   0 -14   4   56.69    6.50
   0  14   5  117.39   10.50
   0  14  -5  127.39    8.70
   0  14  -5  127.09   10.20
   0 -14  -5  114.29    8.70
   0 -14   5  117.69    9.70
   0  14   6    4.40    4.90
   0  14  -6    5.90    3.90
   0  14  -6    4.50    5.30
   0 -14  -6    2.40    3.30
   0 -14   6    7.30    5.00
   0  14   7   64.19    7.90
   0  14  -7   65.09    6.50
   0  14  -7   61.19    7.50
   0 -14  -7   69.79    6.20
   0 -14   7   47.00    7.20
   0  14  -8   -0.20    4.30
   0  14  -8    2.70    5.50
   0  14   8    1.30    6.20
   0 -14   8   -2.40    5.50
   0 -14  -8    0.90    4.20
   0  14  -9   28.80    7.20
   0  14  -9   33.60    5.60
   0  14   9   41.80    8.30
   0 -14  -9   28.30    5.40
   0 -14   9   21.40    7.50
   0  15   0    2.60    3.70
   0  15   0   -2.40    3.60
   0 -15   0   -0.10    3.90
   0  15   1    0.70    3.80
   0  15  -1    1.90    3.90
   0  15  -1    1.70    3.80
   0 -15  -1   -4.00    3.70
   0 -15  -1    1.20    3.60
   0 -15   1   -4.60    4.30
   0  15   2    0.90    3.80
   0  15  -2    1.10    3.70
   0  15   2    1.40    4.80
   0  15  -2    0.90    4.00
   0 -15   2    0.10    4.00
   0 -15  -2    0.60    3.40
   0  15   3   27.50    5.90
   0  15  -3   34.50    5.00
   0  15  -3   32.10    5.30
   0 -15  -3   25.90    4.50
   0 -15   3   38.20    6.20
   0  15  -4   44.30    6.10
   0  15   4   45.30    7.00
   0  15  -4   48.40    5.50
   0 -15   4   37.10    6.20
   0 -15  -4   50.39    5.40
   0  15  -5    8.10    4.00
   0  15   5   12.50    5.40
   0  15  -5   10.20    5.00
   0 -15  -5   17.60    4.20
   0 -15   5    9.00    5.80
   0  15   6   61.09    8.20
   0  15  -6   58.39    6.20
   0  15  -6   53.99    7.10
   0 -15  -6   40.30    5.60
   0 -15   6   45.50    7.00
   0  15  -7    0.00    5.60
   0  15   7   -1.40    5.80
   0  15  -7   -1.50    4.50
   0 -15   7    1.60    5.70
   0 -15  -7    3.50    4.30
   0  15  -8    8.50    4.90
   0  15   8   -0.90    7.80
   0  15  -8   11.00    6.50
   0 -15   8    3.50    6.60
   0 -15  -8    9.30    4.80
   0  16   0    0.00    4.20
   0 -16   0    0.00    4.90
   0  16  -1   23.60    5.10
   0  16   1   23.10    5.40
   0  16  -1   21.50    5.00
   0 -16  -1   21.80    5.10
   0 -16   1   29.30    5.50
   0  16  -2   18.10    4.90
   0  16  -2   28.00    6.00
   0 -16  -2   26.90    4.60
   0 -16   2   22.50    5.30
   0  16  -3   26.50    6.10
   0  16  -3   23.30    4.80
   0 -16   3   27.40    5.80
   0 -16  -3   34.70    5.10
   0  16   4   35.00    6.50
   0  16  -4   30.70    6.50
   0  16  -4   46.10    5.70
   0 -16   4   39.20    6.50
   0 -16  -4   36.20    5.00
   0  16  -5   44.40    5.70
   0  16  -5   49.40    7.10
   0  16   5   37.00    7.40
   0 -16   5   32.70    6.70
   0 -16  -5   41.70    5.60
   0  16  -6   32.30    5.80
   0  16   6   34.40    7.40
   0  16  -6   46.50    7.20
   0 -16   6   37.20    7.00
   0 -16  -6   36.60    5.70
   0  16  -7   11.90    5.60
   0  16   7    5.30    7.90
   0  16  -7    6.90    6.60
   0 -16  -7   14.60    5.10
   0 -16   7   17.50    7.00
   0  16   8   29.20    8.70
   0  16  -8   28.90    6.10
   0 -16  -8   25.00    5.80
   0  17   0   -3.60    5.20
   0 -17   0    1.90    4.90
   0  17  -1   -2.80    5.40
   0 -17   1    1.50    5.00
   0  17  -2   11.70    4.70
   0  17  -2   15.50    5.40
   0 -17   2   20.10    5.90
   0 -17  -2    8.70    5.10
   0  17  -3   55.79    7.80
   0  17  -3   45.70    6.30
   0 -17   3   35.40    6.80
   0 -17  -3   47.10    6.00
   0  17  -4   29.70    5.80
   0  17  -4   30.50    6.50
   0 -17  -4   27.20    5.40
   0 -17   4   12.90    6.20
   0  17  -5    0.40    5.00
   0  17  -5    4.30    6.30
   0 -17  -5    0.40    4.90
   0 -17   5    4.50    6.10
   0  17  -6   -4.30    6.10
   0  17  -6    2.70    5.50
   0 -17  -6    0.00    5.10
   0 -17   6   -4.00    6.50
   0  17  -7    6.10    8.10
   0  18  -1    6.60    6.30
   0 -18   1    1.20    5.70
   0  18  -2   84.49    9.00
   0 -18   2   90.49    9.30
   0  18  -3    5.70    6.20
   0  18  -3    8.30    5.60
   0 -18   3    7.70    6.40
   0 -18  -3    6.50    5.00
   0  18  -4   53.49    8.20
   0  18  -4   50.29    7.10
   0 -18   4   41.70    8.10
   0 -18  -4   59.89    6.80
   0  18  -5    0.20    5.90
   0  18  -5    4.10    7.70
   0 -18   5    0.40    6.80
   0 -18  -5    3.00    5.40
   0 -19   1    0.60    7.30
   0 -19   2   -7.40    7.40
   0  19  -3  309.07   20.30
   0  19  -3  281.37   20.40
   0 -19   3  279.97   20.40
  -1   0  14    0.40    7.20
   1   0 -14    0.00    7.00
   1   0 -13   -1.40    3.60
   1   0 -13    0.20    5.50
  -1   0  13   -3.00    6.50
   1   0 -12   74.89    7.40
  -1   0  12   65.19    7.70
   1   0 -12   61.89    5.80
  -1   0  11   -0.60    4.20
   1   0 -11    0.10    3.70
  -1   0  11    1.20    3.70
   1   0 -11   -1.40    2.70
  -1   0  10   46.30    5.10
   1   0 -10   56.69    5.60
   1   0 -10   53.99    4.80
  -1   0  10   46.40    5.80
  -1   0   9    1.20    2.60
   1   0  -9    0.90    2.80
  -1   0   9   -0.20    3.00
   1   0  -9   -0.50    2.20
  -1   0   8    5.70    2.80
   1   0  -8   10.10    2.80
   1   0  -8    5.40    2.00
  -1   0   8    5.50    2.50
  -1   0   8    3.90    2.40
  -1   0   7    2.00    1.80
  -1   0   7   -1.60    2.10
   1   0  -7    0.60    1.50
  -1   0   7    1.30    2.00
   1   0  -7    1.10    2.00
  -1   0   7    1.60    2.00
  -1   0   6    5.00    1.80
   1   0  -6    1.30    1.40
  -1   0   6    3.40    2.00
  -1   0   6    3.70    1.70
   1   0  -6    1.70    1.70
   1   0  -6    5.10    2.00
  -1   0   6    4.10    1.60
   1   0  -5   -0.40    1.50
  -1   0   5    0.60    1.20
  -1   0   5    0.40    1.20
  -1   0   5    0.00    1.20
  -1   0   5    0.50    1.60
   1   0  -5    0.30    1.10
   1   0  -5    0.30    1.40
   1   0  -4 1602.34   85.29
  -1   0   4 1602.84   85.29
  -1   0   4 1558.74   85.19
  -1   0   4 1561.94   85.39
  -1   0   4 1573.44   85.19
   1   0  -4 1587.54   85.19
   1   0  -4 1550.94   85.29
   1   0  -3    0.60    0.80
   1   0  -3    0.40    0.80
  -1   0   3    1.60    1.00
  -1   0   3    1.30    0.80
  -1   0   3   -0.30    0.70
   1   0  -3    0.40    0.70
  -1   0   3    0.30    0.80
  -1   0   2 2192.68  118.29
   1   0  -2 2104.69  118.29
  -1   0   2 2234.38  118.29
   1   0  -2 2266.97  118.39
  -1   0   2 2183.78  118.39
  -1   0   2 2248.38  118.29
   1   0  -2 2137.29  118.29
  -1   0   1    2.20    0.30
  -1   0   1    1.50    0.40
   1   0  -1    2.20    0.40
  -1   0   1    1.90    0.40
   1   0  -1    1.90    0.40
  -1   0  -1    0.60    0.40
   1   0   1    0.00    0.20
  -1   0  -1    0.20    0.20
   1   0   1    0.00    0.40
  -1   0  -1    0.20    0.50
   1   0   2  752.82   39.00
   1   0   2  719.73   38.80
  -1   0  -2  711.33   38.70
  -1   0  -2  702.13   38.90
   1   0   2  703.93   38.80
   1   0   3    0.00    0.80
  -1   0  -3   -0.40    0.60
   1   0   3   -0.60    0.70
  -1   0  -3   -0.10    0.90
   1   0   3    0.10    0.70
   1   0   4 5274.37  289.87
   1   0   4 5386.66  289.67
  -1   0  -4 5380.16  289.57
   1   0   4 5583.94  289.57
  -1   0  -4 5254.47  289.77
   1   0   5   -0.40    1.30
   1   0   5    2.10    1.20
  -1   0  -5   -0.10    1.50
   1   0   5   -0.40    1.30
   1   0   5    0.70    1.60
  -1   0  -5   -0.80    0.90
   1   0   6  364.26   18.20
   1   0   6  300.57   18.50
   1   0   6  332.17   18.10
   1   0   6  323.37   18.20
  -1   0  -6  296.07   18.40
  -1   0  -6  331.97   18.00
  -1   0  -7    1.30    1.40
   1   0   7   -0.20    1.90
   1   0   7    0.30    1.70
   1   0   7   -0.80    1.80
  -1   0  -7   -1.50    2.30
   1   0   8   62.69    5.30
   1   0   8   71.79    5.90
  -1   0  -8   70.09    5.50
  -1   0  -8   61.09    4.60
  -1   0  -9    2.80    3.10
  -1   0  -9    1.30    2.00
   1   0   9   -0.10    3.10
   1   0   9   -0.90    2.50
  -1   0 -10   43.70    4.20
  -1   0 -10   65.49    6.20
   1   0  10   42.30    5.70
   1   0  10   56.09    5.40
  -1   0 -11    0.90    2.40
  -1   0 -11   -3.30    3.70
   1   0  11   -0.30    3.80
   1   0  11   -1.30    4.20
   1   0  12    5.20    4.80
  -1   0 -12   12.00    3.20
   1   0  12    9.20    5.40
  -1   0 -12    7.80    5.00
  -1   0 -13    0.60    3.30
  -1   0 -13   -0.10    5.70
   1   0  13    0.70    6.00
   1   1 -14    4.80    7.10
   1  -1 -14   12.60    8.10
  -1  -1  14    4.50    7.40
  -1   1  13    9.70    6.20
   1   1 -13    4.30    6.30
   1   1 -13    6.40    3.90
   1  -1 -13   13.60    6.50
  -1  -1  13    2.50    5.90
   1  -1 -13    8.40    4.00
   1   1 -12  114.89    9.40
   1   1 -12   96.39    7.90
  -1   1  12  105.89    9.80
   1  -1 -12  117.19    9.40
   1  -1 -12  100.79    7.90
  -1  -1  12  128.89   10.70
  -1   1  11   59.19    6.50
   1   1 -11   50.99    6.30
  -1   1  11   28.80    5.00
   1   1 -11   45.70    4.50
  -1  -1  11   41.00    5.90
  -1  -1  11   38.40    5.60
   1  -1 -11   49.30    6.10
   1  -1 -11   45.00    4.40
  -1   1  10    4.00    3.80
  -1   1  10    6.80    3.20
   1   1 -10    4.90    2.60
   1   1 -10    2.40    3.50
   1  -1 -10    5.70    2.50
   1  -1 -10    2.30    3.30
  -1  -1  10    1.40    3.50
  -1  -1  10    4.50    3.70
  -1   1   9   36.30    4.80
   1   1  -9   45.30    4.00
  -1   1   9   39.00    4.30
   1   1  -9   42.60    4.80
  -1  -1   9   41.40    4.90
   1  -1  -9   34.10    3.70
  -1  -1   9   50.79    4.80
   1  -1  -9   43.60    4.70
   1   1  -8   86.39    5.80
   1   1  -8   83.79    6.30
  -1   1   8   97.69    6.80
  -1   1   8   89.89    6.40
  -1  -1   8   76.19    6.00
   1  -1  -8   82.39    5.70
  -1  -1   8   86.99    6.30
  -1  -1   8   86.29    6.60
   1  -1  -8   81.59    6.20
  -1   1   7    2.60    2.20
   1   1  -7    1.50    2.00
  -1   1   7   -0.30    2.00
   1   1  -7    2.90    1.70
  -1   1   7    2.00    2.00
  -1   1   7    1.50    1.80
  -1  -1   7    2.30    2.00
   1  -1  -7    0.70    2.20
  -1  -1   7    1.40    1.90
  -1  -1   7    3.70    2.10
  -1  -1   7    1.20    2.20
   1  -1  -7    0.70    1.60
  -1   1   6  519.45   28.70
  -1   1   6  519.65   28.20
  -1   1   6  530.65   28.40
  -1   1   6  524.25   28.30
   1   1  -6  537.25   28.40
   1   1  -6  483.15   28.50
   1   1  -6  522.95   28.20
  -1  -1   6  495.25   28.30
   1  -1  -6  482.15   28.40
  -1  -1   6  526.25   28.40
   1  -1  -6  544.35   28.40
   1  -1  -6  489.55   28.20
  -1  -1   6  532.35   28.30
  -1  -1   6  491.75   28.60
   1   1  -5    4.90    1.60
  -1   1   5    3.60    1.30
   1   1  -5    4.90    1.50
  -1   1   5    4.40    1.60
  -1   1   5    4.90    1.50
   1   1  -5    7.20    1.40
  -1   1   5    4.70    1.80
  -1  -1   5    4.90    1.40
   1  -1  -5    8.10    1.70
  -1  -1   5   10.90    1.70
   1  -1  -5    4.00    1.30
  -1  -1   5    4.60    1.70
  -1  -1   5   10.50    1.70
   1  -1  -5    4.60    1.60
  -1   1   4    0.70    1.00
   1   1  -4    0.10    0.90
   1   1  -4    0.60    1.10
   1   1  -4    0.80    1.10
  -1   1   4    0.50    1.00
  -1   1   4    0.30    1.20
  -1   1   4   -0.10    1.00
  -1  -1   4    0.60    1.10
  -1  -1   4   -0.30    1.00
   1  -1  -4   -0.50    1.20
  -1  -1   4    0.70    1.10
  -1  -1   4    1.50    1.10
   1  -1  -4    1.10    1.00
   1  -1  -4    0.20    0.90
  -1   1   3  722.83   37.60
  -1   1   3  677.73   37.80
  -1   1   3  699.83   37.70
   1   1  -3  652.13   37.60
   1   1  -3  693.33   37.70
  -1   1   3  701.33   37.60
   1   1  -3  697.53   37.70
   1  -1  -3  712.23   37.70
  -1  -1   3  689.53   37.70
  -1  -1   3  694.83   37.70
  -1  -1   3  687.43   37.70
   1  -1  -3  672.13   37.70
  -1  -1   3  719.03   37.60
   1  -1  -3  694.53   37.60
  -1   1   2 5384.26  291.87
  -1   1   2 5622.44  291.77
   1   1  -2 5451.35  291.87
   1   1  -2 5450.55  291.77
   1   1  -2 5448.85  291.87
  -1   1   2 5322.77  291.87
  -1   1   2 5442.06  291.77
  -1  -1   2 5298.17  291.87
  -1  -1   2 5409.56  291.87
   1  -1  -2 5293.07  291.87
  -1  -1   2 5540.15  291.77
   1  -1  -2 5485.45  291.77
  -1  -1   2 5313.77  291.87
  -1   1   1 5079.29  281.07
  -1   1   1 5553.84  281.17
  -1   1   1 4974.90  280.87
   1   1  -1 5114.19  281.07
   1   1  -1 5192.08  280.87
  -1  -1   1 5367.66  281.07
   1  -1  -1 5208.48  280.97
  -1  -1   1 5259.27  280.97
  -1   1   0   41.70    2.50
  -1   1   0   46.10    2.50
   1   1   0   45.60    2.50
   1   1   0   44.60    2.50
  -1   1   0   46.00    2.60
   1  -1   0   44.80    2.50
   1  -1   0   43.10    2.60
  -1  -1   0   44.70    2.50
  -1   1  -1  630.14   34.00
  -1   1  -1  625.44   33.80
  -1   1  -1  646.84   33.90
   1   1   1  628.74   34.00
   1   1   1  607.74   33.90
   1  -1   1  625.24   33.90
  -1  -1  -1  591.94   33.90
   1  -1   1  639.24   33.90
  -1  -1  -1  650.23   33.80
  -1   1  -2  793.42   43.70
   1   1   2  791.52   43.80
  -1   1  -2  807.22   43.90
  -1   1  -2  797.62   43.90
   1   1   2  840.92   43.90
   1  -1   2  793.12   43.80
   1  -1   2  819.62   43.80
  -1  -1  -2  820.42   43.90
  -1  -1  -2  815.92   43.70
   1  -1   2  822.32   43.90
  -1   1  -3 7233.38  396.66
  -1   1  -3 7439.26  396.76
   1   1   3 7586.24  396.76
   1   1   3 7486.05  396.46
  -1   1  -3 7320.17  396.46
   1   1   3 7316.27  396.56
   1  -1   3 7449.46  396.76
   1  -1   3 7452.65  396.56
  -1  -1  -3 7310.77  396.66
  -1  -1  -3 7027.50  396.46
   1  -1   3 7399.66  396.56
   1   1   4 3795.72  208.18
   1   1   4 4059.89  207.78
  -1   1  -4 3918.51  207.88
  -1   1  -4 3812.32  208.08
   1   1   4 3831.42  207.98
  -1  -1  -4 3862.51  208.08
   1  -1   4 3702.23  207.98
   1  -1   4 3987.30  207.98
   1  -1   4 3831.02  208.18
  -1  -1  -4 3768.52  207.88
  -1   1  -5   16.70    1.80
  -1   1  -5   18.00    2.30
   1   1   5   20.20    2.10
   1   1   5   20.20    1.90
   1   1   5   18.50    2.00
   1   1   5   21.50    2.50
  -1  -1  -5   17.70    2.20
   1  -1   5   21.90    2.10
   1  -1   5   19.30    2.00
  -1  -1  -5   16.90    1.70
   1  -1   5   18.50    2.50
  -1   1  -6  110.79    6.80
   1   1   6  125.99    7.20
   1   1   6  115.09    7.40
   1   1   6  121.29    6.80
   1   1   6  123.59    7.20
  -1   1  -6  113.69    7.30
   1  -1   6  118.99    7.10
   1  -1   6  120.69    7.50
  -1  -1  -6  111.89    6.80
  -1  -1  -6  108.69    7.30
   1  -1   6  112.09    7.10
   1  -1   6  109.69    7.00
  -1   1  -7   -1.10    2.10
   1   1   7   -0.10    1.70
   1   1   7   -0.60    2.30
  -1   1  -7   -0.30    1.30
   1  -1   7    0.10    1.80
  -1  -1  -7   -0.90    2.30
   1  -1   7    0.60    2.00
  -1  -1  -7    1.20    1.40
   1  -1   7    0.90    2.30
  -1   1  -8  148.49    9.30
  -1   1  -8  148.79   10.10
   1   1   8  153.48    9.80
   1   1   8  168.78   10.40
   1  -1   8  161.98    9.80
   1  -1   8  171.88    9.80
  -1  -1  -8  160.88   10.10
   1  -1   8  158.68   10.30
  -1  -1  -8  156.68    9.30
   1   1   9   51.49    5.70
  -1   1  -9   56.09    4.40
  -1   1  -9   43.70    5.20
   1   1   9   63.39    5.40
  -1  -1  -9   50.89    4.30
  -1  -1  -9   57.19    5.50
   1  -1   9   53.19    5.70
   1  -1   9   52.49    5.20
   1   1  10    7.50    4.20
   1   1  10    9.80    3.40
  -1   1 -10   12.10    3.90
  -1   1 -10   15.50    2.70
   1  -1  10   18.50    4.40
  -1  -1 -10    5.90    2.50
  -1  -1 -10   13.00    3.90
   1  -1  10   10.40    3.30
   1   1  11   -0.70    3.50
   1   1  11   -1.00    4.20
  -1   1 -11    0.40    2.50
  -1   1 -11    0.40    4.00
   1  -1  11   -1.30    4.50
   1  -1  11    5.50    4.10
  -1  -1 -11    0.80    2.50
  -1  -1 -11    2.60    4.10
   1   1  12  108.19    9.20
  -1   1 -12  116.79    8.00
   1   1  12  102.79   10.10
  -1   1 -12  123.19    9.80
   1  -1  12  113.79   10.30
  -1  -1 -12  111.79    7.90
  -1  -1 -12  128.29    9.80
  -1   1 -13    3.60    5.80
  -1   1 -13    3.70    3.50
   1   1  13    2.10    6.20
  -1  -1 -13    1.60    3.30
   1  -1  13    0.70    6.20
  -1  -1 -13   -1.40    5.70
   1   2 -13   13.00    4.10
  -1   2  13   10.90    7.20
   1   2 -13   11.60    5.80
   1  -2 -13    7.20    6.40
   1  -2 -13    4.30    3.80
  -1  -2  13    7.60    6.30
   1   2 -12   68.69    5.70
   1   2 -12   64.19    7.20
  -1   2  12   49.40    7.30
   1  -2 -12   61.09    5.60
  -1  -2  12   46.70    7.20
   1  -2 -12   71.89    7.60
  -1   2  11   66.89    7.20
  -1   2  11   85.59    8.00
   1   2 -11   87.89    6.50
   1   2 -11   77.19    7.60
  -1  -2  11   78.89    7.80
  -1  -2  11   69.69    7.20
   1  -2 -11   84.89    7.50
   1  -2 -11   94.89    6.40
  -1   2  10   14.60    3.80
   1   2 -10    9.80    4.30
   1   2 -10   10.70    2.80
  -1   2  10   14.00    4.20
   1  -2 -10   15.60    3.90
   1  -2 -10   11.70    2.90
  -1  -2  10   16.20    4.20
  -1  -2  10   20.40    4.10
  -1   2   9   14.10    3.40
  -1   2   9   13.50    3.70
   1   2  -9   16.10    2.70
   1   2  -9   14.00    3.50
  -1  -2   9   12.80    3.40
  -1  -2   9   15.50    3.50
   1  -2  -9   18.40    2.70
   1  -2  -9   14.20    3.40
  -1  -2   9   15.50    3.60
   1   2  -8   21.10    2.60
  -1   2   8   18.10    3.40
  -1   2   8   17.00    2.90
   1   2  -8   18.70    3.30
   1  -2  -8   15.80    3.30
  -1  -2   8   18.00    3.50
   1  -2  -8   21.40    2.70
  -1  -2   8   24.30    3.20
  -1  -2   8   21.30    3.00
   1   2  -7   86.09    5.50
  -1   2   7   81.99    6.10
  -1   2   7   92.19    5.80
  -1   2   7   84.79    5.30
   1   2  -7   75.39    5.90
  -1  -2   7   85.99    5.80
  -1  -2   7   72.09    5.70
   1  -2  -7   79.79    5.50
  -1  -2   7   83.59    6.10
   1  -2  -7   73.49    5.90
  -1  -2   7   92.89    6.00
   1   2  -6    8.00    2.10
   1   2  -6   10.60    2.30
  -1   2   6    7.10    1.50
  -1   2   6   10.00    1.90
   1   2  -6    6.10    1.60
  -1   2   6    9.70    2.30
  -1  -2   6   10.10    2.00
   1  -2  -6    5.50    1.60
   1  -2  -6   10.60    2.10
  -1  -2   6   10.60    2.20
  -1  -2   6    6.00    1.80
   1  -2  -6    6.20    1.90
  -1  -2   6    8.80    2.20
  -1   2   5  455.25   25.90
  -1   2   5  491.75   25.50
   1   2  -5  462.45   25.80
   1   2  -5  472.65   25.70
   1   2  -5  467.45   25.60
  -1   2   5  441.36   25.60
  -1   2   5  437.36   25.70
  -1  -2   5  460.95   25.70
   1  -2  -5  459.85   25.60
  -1  -2   5  455.75   25.70
   1  -2  -5  487.55   25.80
  -1  -2   5  458.15   25.80
   1  -2  -5  502.85   25.70
  -1  -2   5  472.05   25.60
  -1   2   4 1115.09   57.99
   1   2  -4 1025.50   58.09
  -1   2   4 1072.99   58.39
   1   2  -4 1053.19   58.19
  -1   2   4 1062.79   58.19
  -1   2   4 1110.99   58.19
   1   2  -4 1107.39   58.39
   1  -2  -4 1085.49   58.09
  -1  -2   4 1061.99   58.09
   1  -2  -4 1084.29   58.19
   1  -2  -4 1054.89   58.19
  -1  -2   4 1042.40   58.29
  -1  -2   4 1083.89   58.29
  -1  -2   4 1066.29   58.19
  -1   2   3  492.85   26.30
   1   2  -3  493.65   26.40
  -1   2   3  464.35   26.50
  -1   2   3  495.15   26.40
   1   2  -3  481.35   26.60
  -1   2   3  482.85   26.60
   1   2  -3  498.95   26.50
   1  -2  -3  491.05   26.40
  -1  -2   3  484.85   26.50
  -1  -2   3  484.65   26.40
   1  -2  -3  478.85   26.50
   1  -2  -3  485.75   26.50
  -1  -2   3  465.75   26.50
  -1  -2   3  492.25   26.50
   1   2  -2 2765.52  146.59
  -1   2   2 2718.93  146.59
   1   2  -2 2721.03  146.59
  -1   2   2 2735.13  146.49
   1   2  -2 2648.03  146.59
  -1   2   2 2890.01  146.59
  -1   2   2 2632.24  146.69
   1   2  -2 2597.64  146.69
  -1  -2   2 2733.33  146.59
   1  -2  -2 2795.92  146.59
  -1  -2   2 2757.42  146.59
  -1  -2   2 2757.82  146.69
  -1  -2   2 2705.13  146.59
   1  -2  -2 2668.33  146.59
   1  -2  -2 2669.83  146.59
   1   2  -1   12.40    1.00
  -1   2   1   16.50    1.00
   1   2  -1   11.90    1.10
  -1   2   1   12.00    1.00
  -1   2   1   12.60    1.10
   1   2  -1   13.40    1.10
  -1   2   1   11.60    1.00
  -1   2   1   12.10    1.20
   1   2  -1   13.40    1.10
  -1  -2   1   11.30    1.20
  -1  -2   1   11.00    1.00
   1  -2  -1   12.30    1.00
   1  -2  -1   10.80    1.00
   1  -2  -1   13.20    1.10
  -1  -2   1   12.50    1.10
   1  -2  -1   13.50    1.10
  -1   2   0  265.97   13.90
  -1   2   0  256.57   13.80
   1   2   0  257.37   13.80
   1   2   0  243.78   13.80
   1   2   0  253.67   13.90
  -1   2   0  247.78   13.80
  -1  -2   0  263.57   13.80
   1  -2   0  248.98   13.80
   1  -2   0  255.17   13.90
  -1  -2   0  249.18   13.80
  -1   2  -1   53.29    3.10
   1   2   1   54.59    3.20
  -1   2  -1   55.69    3.30
  -1   2  -1   54.19    3.30
   1   2   1   56.49    3.20
   1   2   1   51.89    3.30
   1  -2   1   59.39    3.30
  -1  -2  -1   51.19    3.10
   1  -2   1   55.99    3.20
  -1  -2  -1   57.79    3.30
  -1   2  -2 3245.38  176.68
   1   2   2 3268.17  176.88
  -1   2  -2 3357.86  176.88
  -1   2  -2 3231.88  176.88
   1   2   2 3284.87  176.78
   1  -2   2 3256.57  176.78
  -1  -2  -2 3350.16  176.68
  -1  -2  -2 3251.47  176.78
   1   2   3 1620.14   89.09
  -1   2  -3 1737.23   89.29
   1   2   3 1666.13   89.29
  -1   2  -3 1635.54   88.99
  -1   2  -3 1667.33   89.29
   1  -2   3 1637.24   89.19
   1  -2   3 1644.44   89.09
  -1  -2  -3 1601.84   89.19
  -1  -2  -3 1650.23   88.99
   1  -2   3 1639.74   89.29
   1   2   4 2274.17  122.79
   1   2   4 2385.06  122.49
   1   2   4 2277.87  122.69
  -1   2  -4 2268.87  122.59
  -1   2  -4 2294.07  122.89
   1   2   4 2195.18  122.99
  -1   2  -4 2235.78  122.99
   1  -2   4 2266.37  122.99
   1  -2   4 2381.46  122.69
  -1  -2  -4 2234.38  122.89
  -1  -2  -4 2201.98  122.59
   1  -2   4 2253.37  122.79
   1  -2   4 2275.67  122.79
   1   2   5  337.17   18.20
   1   2   5  345.77   17.90
  -1   2  -5  313.07   18.00
  -1   2  -5  311.37   18.40
   1   2   5  322.97   18.20
   1   2   5  316.67   18.50
   1  -2   5  333.77   18.50
   1  -2   5  339.87   18.20
   1  -2   5  328.67   18.20
  -1  -2  -5  326.17   18.00
   1  -2   5  320.87   18.20
  -1  -2  -5  324.17   18.40
  -1   2  -6  230.58   13.70
  -1   2  -6  254.57   14.30
   1   2   6  252.07   14.00
   1   2   6  253.27   13.60
   1   2   6  262.27   13.90
   1   2   6  237.98   14.30
   1  -2   6  258.57   13.90
   1  -2   6  249.58   14.00
   1  -2   6  251.57   14.40
  -1  -2  -6  217.48   14.10
   1  -2   6  247.18   14.00
  -1  -2  -6  231.88   13.70
  -1   2  -7   37.60    4.00
   1   2   7   38.90    4.20
   1   2   7   41.40    3.70
  -1   2  -7   38.20    3.30
   1  -2   7   36.90    4.10
   1  -2   7   38.30    3.80
   1  -2   7   44.90    3.90
  -1  -2  -7   37.20    3.20
  -1  -2  -7   38.40    4.00
  -1   2  -8   93.29    6.40
   1   2   8  103.19    7.60
   1   2   8  103.19    7.10
  -1   2  -8  111.79    7.30
   1  -2   8   96.29    7.00
   1  -2   8  105.69    7.10
  -1  -2  -8  110.39    7.30
   1  -2   8  102.29    7.60
  -1  -2  -8  103.59    6.50
  -1   2  -9   98.79    6.50
   1   2   9   90.09    7.80
  -1   2  -9  103.59    7.90
   1   2   9   97.99    7.20
   1  -2   9  100.79    7.10
   1  -2   9   94.69    7.60
  -1  -2  -9  101.99    6.50
  -1  -2  -9   95.59    7.40
   1   2  10   29.40    4.40
  -1   2 -10   20.00    4.40
  -1   2 -10   17.80    2.90
   1   2  10   24.10    4.80
  -1  -2 -10   17.20    2.80
   1  -2  10   10.70    4.20
   1  -2  10   15.10    3.70
  -1  -2 -10   27.00    4.40
   1   2  11   78.29    7.50
  -1   2 -11   65.29    7.30
  -1   2 -11   68.49    5.60
   1   2  11   78.39    7.80
   1  -2  11   61.29    7.20
  -1  -2 -11   61.89    6.80
   1  -2  11   72.79    6.90
  -1  -2 -11   72.19    5.70
  -1   2 -12   20.90    5.40
   1   2  12   19.10    5.50
  -1   2 -12   17.60    3.40
   1   2  12   27.60    6.10
  -1  -2 -12   22.20    3.50
  -1  -2 -12   16.60    5.30
   1  -2  12   11.30    6.00
   1  -2  12   17.20    5.40
   1   2  13    1.70    6.30
  -1   2 -13   -2.70    5.70
  -1   2 -13   -0.20    3.50
  -1  -2 -13    4.00    5.90
   1  -2  13   -3.40    6.10
  -1  -2 -13   -2.00    3.30
   1   3 -13   15.70    4.30
   1   3 -13   17.90    6.40
  -1   3  13   23.20    7.10
   1  -3 -13   18.50    4.30
   1  -3 -13   17.20    7.30
  -1  -3  13   14.70    6.60
   1   3 -12   10.00    5.20
   1   3 -12    4.20    3.30
  -1   3  12   12.30    5.60
  -1  -3  12    0.20    4.90
   1  -3 -12   10.30    5.60
   1  -3 -12    5.40    3.30
  -1   3  11   36.80    5.40
   1   3 -11   25.10    3.70
   1   3 -11   33.40    5.70
  -1   3  11   28.30    5.40
  -1  -3  11   25.10    5.10
  -1  -3  11   21.20    5.20
   1  -3 -11   31.60    5.50
   1  -3 -11   26.40    3.70
   1   3 -10   34.90    4.00
  -1   3  10   44.40    5.20
   1   3 -10   29.70    4.90
  -1   3  10   32.10    5.40
   1  -3 -10   46.20    4.30
   1  -3 -10   46.70    5.10
  -1  -3  10   39.20    4.90
  -1  -3  10   49.50    5.60
  -1   3   9   12.60    3.50
   1   3  -9   11.70    2.70
   1   3  -9    5.70    3.30
  -1   3   9    9.40    3.70
  -1  -3   9   11.10    3.10
  -1  -3   9   12.80    3.50
   1  -3  -9   13.70    2.80
  -1  -3   9   18.00    3.80
   1  -3  -9   18.40    3.80
   1   3  -8    4.10    2.80
  -1   3   8    1.30    2.50
  -1   3   8   -1.00    2.80
   1   3  -8    5.70    2.10
   1  -3  -8    2.90    2.50
  -1  -3   8    3.30    2.40
  -1  -3   8    1.90    2.60
  -1  -3   8    2.30    2.70
   1  -3  -8    3.10    2.10
   1   3  -7   13.30    2.10
   1   3  -7    6.70    2.50
  -1   3   7    9.20    2.30
  -1   3   7   11.60    2.80
  -1  -3   7    8.60    2.60
  -1  -3   7   11.60    2.80
   1  -3  -7   11.10    2.40
  -1  -3   7    9.90    2.30
   1  -3  -7    7.10    2.00
   1   3  -6   11.80    2.30
  -1   3   6   10.10    2.00
  -1   3   6   13.50    2.20
  -1   3   6   13.50    2.10
   1   3  -6   10.80    1.80
  -1   3   6   10.90    1.60
   1   3  -6    9.00    2.20
   1  -3  -6   11.30    1.80
  -1  -3   6    6.30    1.90
  -1  -3   6    8.00    2.00
  -1  -3   6    5.80    2.00
   1  -3  -6   10.70    2.30
   1  -3  -6    8.90    2.00
  -1  -3   6    7.00    2.10
  -1   3   5   60.49    4.30
   1   3  -5   56.49    4.00
  -1   3   5   64.09    4.10
  -1   3   5   60.99    3.80
   1   3  -5   51.89    4.30
  -1   3   5   52.59    4.40
   1   3  -5   61.79    4.30
   1  -3  -5   48.70    4.00
   1  -3  -5   59.99    4.00
  -1  -3   5   60.99    4.30
  -1  -3   5   62.79    4.10
  -1  -3   5   63.79    4.30
   1  -3  -5   64.69    4.30
  -1  -3   5   65.59    4.30
  -1   3   4 1442.86   75.99
   1   3  -4 1390.66   76.29
  -1   3   4 1326.57   76.39
   1   3  -4 1420.16   76.39
  -1   3   4 1470.25   76.19
   1   3  -4 1378.96   76.29
  -1   3   4 1378.46   76.29
   1  -3  -4 1451.85   76.29
   1  -3  -4 1432.46   76.19
  -1  -3   4 1380.96   76.29
  -1  -3   4 1402.66   76.39
  -1  -3   4 1366.26   76.29
   1  -3  -4 1399.86   76.19
  -1  -3   4 1468.35   76.19
   1   3  -3  116.19    6.80
   1   3  -3  113.49    6.90
   1   3  -3  121.99    6.90
   1   3  -3  112.09    7.00
  -1   3   3  125.39    6.70
  -1   3   3  117.59    6.80
  -1   3   3  120.69    6.90
  -1   3   3  108.39    7.00
  -1  -3   3  124.59    6.90
   1  -3  -3  117.99    6.80
  -1  -3   3  118.99    6.90
   1  -3  -3  128.69    6.90
  -1  -3   3  122.89    7.00
  -1  -3   3  117.99    6.90
   1  -3  -3  119.69    6.90
   1   3  -2   60.49    3.80
  -1   3   2   58.29    3.60
   1   3  -2   62.99    3.70
  -1   3   2   61.69    3.70
  -1   3   2   61.09    3.70
  -1   3   2   59.39    3.60
  -1   3   2   54.79    3.80
   1   3  -2   57.79    3.60
   1   3  -2   61.19    3.70
  -1  -3   2   63.59    3.80
  -1  -3   2   56.49    3.70
   1  -3  -2   63.39    3.70
   1  -3  -2   59.29    3.60
  -1  -3   2   61.69    3.80
   1  -3  -2   65.79    3.60
   1  -3  -2   59.49    3.60
   1   3  -1   14.40    1.30
   1   3  -1   15.70    1.40
   1   3  -1   12.80    1.10
  -1   3   1   11.00    1.20
  -1   3   1    8.40    1.10
  -1   3   1   11.80    1.10
   1   3  -1   14.10    1.10
  -1   3   1    8.10    1.20
  -1  -3   1   13.50    1.30
   1  -3  -1    9.00    1.10
   1  -3  -1    9.00    1.10
  -1  -3   1   17.50    1.30
   1  -3  -1    8.80    1.00
  -1  -3   1   12.80    1.10
   1   3   0  282.87   15.40
  -1   3   0  288.97   15.40
   1   3   0  293.77   15.40
  -1   3   0  279.97   15.40
  -1   3   0  274.17   15.50
   1   3   0  285.47   15.40
  -1   3   0  274.07   15.40
   1   3   0  301.97   15.50
   1  -3   0  279.27   15.40
  -1  -3   0  278.67   15.30
   1  -3   0  263.17   15.40
  -1  -3   0  267.57   15.40
  -1  -3   0  281.97   15.40
   1  -3   0  290.87   15.40
   1   3   1 2542.95  135.89
   1   3   1 2497.25  135.89
  -1   3  -1 2484.25  135.89
   1   3   1 2509.25  135.89
  -1   3  -1 2539.55  135.99
  -1   3  -1 2571.54  135.79
  -1  -3  -1 2557.94  135.79
  -1  -3  -1 2565.54  135.79
   1  -3   1 2391.46  135.79
   1  -3   1 2535.15  135.89
  -1  -3  -1 2526.05  135.89
  -1   3  -2  723.03   38.60
  -1   3  -2  732.83   38.80
   1   3   2  721.83   38.70
   1   3   2  695.03   38.80
  -1   3  -2  739.03   38.80
   1  -3   2  713.73   38.70
   1  -3   2  694.03   38.80
  -1  -3  -2  687.03   38.70
   1   3   3  313.07   17.10
  -1   3  -3  305.27   16.80
   1   3   3  316.07   16.80
  -1   3  -3  300.17   17.00
   1   3   3  299.27   16.80
  -1   3  -3  300.67   17.00
  -1  -3  -3  304.67   17.00
  -1  -3  -3  309.07   16.80
   1  -3   3  313.37   16.80
   1  -3   3  296.87   16.90
   1  -3   3  304.57   17.00
   1   3   4   89.09    5.30
  -1   3  -4   87.09    5.20
  -1   3  -4   87.79    5.60
   1   3   4   84.59    5.20
  -1   3  -4   79.39    5.50
   1   3   4   80.99    5.60
   1  -3   4   82.99    5.20
  -1  -3  -4   86.19    5.40
   1  -3   4   94.19    5.50
   1  -3   4   86.09    5.60
   1  -3   4   97.09    5.40
  -1  -3  -4   84.09    5.10
  -1   3  -5   29.90    3.00
   1   3   5   31.00    2.70
  -1   3  -5   31.20    2.90
  -1   3  -5   26.00    2.20
   1   3   5   23.10    1.70
   1   3   5   27.40    2.50
   1   3   5   22.80    2.80
  -1  -3  -5   22.80    2.60
  -1  -3  -5   16.70    2.00
   1  -3   5   24.80    2.80
   1  -3   5   27.80    2.70
   1  -3   5   28.20    2.60
   1  -3   5   28.10    2.60
  -1   3  -6   22.80    2.30
  -1   3  -6   24.20    3.10
   1   3   6   31.00    3.00
   1   3   6   21.50    3.10
   1   3   6   23.30    2.60
   1  -3   6   22.00    2.90
   1  -3   6   24.70    2.70
   1  -3   6   21.90    3.00
  -1  -3  -6   23.60    3.00
  -1  -3  -6   24.80    2.30
   1  -3   6   27.20    3.10
  -1   3  -7  246.38   15.50
   1   3   7  284.37   15.30
  -1   3  -7  273.87   15.00
   1   3   7  256.57   15.60
  -1  -3  -7  252.47   15.40
   1  -3   7  289.67   15.40
   1  -3   7  273.07   15.40
   1  -3   7  268.67   15.60
  -1  -3  -7  239.28   14.90
   1   3   8  144.69    9.90
  -1   3  -8  159.98   10.00
   1   3   8  151.58    9.70
  -1   3  -8  161.98    9.20
  -1  -3  -8  154.48    9.20
  -1  -3  -8  156.38    9.90
   1  -3   8  173.18   10.20
   1  -3   8  136.89    9.70
   1  -3   8  148.49    9.60
  -1   3  -9  340.97   19.50
   1   3   9  319.27   19.70
  -1   3  -9  329.37   18.60
   1   3   9  334.97   19.10
  -1  -3  -9  351.66   19.40
   1  -3   9  310.97   19.20
  -1  -3  -9  328.97   18.60
   1  -3   9  324.57   19.60
   1  -3   9  334.07   19.80
   1   3  10   53.29    5.50
  -1   3 -10   49.60    5.90
   1   3  10   61.09    6.20
  -1   3 -10   49.70    4.70
  -1  -3 -10   69.39    6.40
   1  -3  10   54.19    5.50
  -1  -3 -10   51.69    4.50
   1  -3  10   42.10    6.20
  -1   3 -11   19.70    3.20
   1   3  11   14.80    4.90
   1   3  11   16.60    4.50
  -1   3 -11   17.90    5.40
  -1  -3 -11   15.90    3.00
   1  -3  11   10.60    4.30
  -1  -3 -11   21.00    4.80
   1  -3  11   13.80    5.00
  -1   3 -12    4.20    5.10
   1   3  12   10.50    5.80
   1   3  12    6.40    5.10
  -1   3 -12    5.00    3.10
   1  -3  12   11.20    4.90
  -1  -3 -12    7.70    5.70
   1  -3  12    3.00    5.30
  -1  -3 -12   10.50    3.10
   1   3  13    2.30    6.40
  -1   3 -13    1.70    3.60
  -1   3 -13   -0.20    6.00
   1  -3  13    0.60    6.20
  -1  -3 -13    1.10    3.50
  -1  -3 -13    4.40    6.70
  -1   4  13  115.59   11.60
   1   4 -13  118.99    9.20
   1   4 -13  122.59   11.30
  -1  -4  13  119.49   11.30
   1  -4 -13  101.59    8.70
   1   4 -12   68.29    5.80
  -1   4  12   44.40    7.60
   1   4 -12   66.79    7.50
   1  -4 -12   73.79    7.50
   1  -4 -12   58.69    5.50
  -1  -4  12   52.09    7.50
  -1   4  11   95.79    9.70
   1   4 -11  107.89    8.70
   1   4 -11  100.39    7.40
  -1   4  11   91.99    9.10
   1  -4 -11  116.89    9.20
  -1  -4  11  105.69    9.00
   1  -4 -11   98.49    7.30
  -1  -4  11   92.49    8.30
  -1   4  10   58.59    6.80
   1   4 -10   65.39    5.60
   1   4 -10   68.39    6.70
  -1   4  10   74.29    7.20
  -1  -4  10   79.59    6.60
  -1  -4  10   65.39    6.70
   1  -4 -10   70.19    6.70
   1  -4 -10   63.49    5.60
  -1   4   9  162.28   10.90
   1   4  -9  175.48   10.50
   1   4  -9  171.78   11.20
  -1   4   9  158.88   11.40
  -1  -4   9  184.18   11.00
  -1  -4   9  185.48   11.20
  -1  -4   9  153.48   11.40
   1  -4  -9  183.78   11.30
   1  -4  -9  170.78   10.40
  -1   4   8   34.30    4.10
   1   4  -8   36.50    4.40
   1   4  -8   44.50    3.90
  -1   4   8   47.20    4.90
  -1  -4   8   44.00    4.80
  -1  -4   8   42.00    4.60
   1  -4  -8   37.00    4.20
   1  -4  -8   44.20    3.80
  -1  -4   8   40.40    4.40
   1   4  -7  170.48   10.50
  -1   4   7  187.68   10.80
   1   4  -7  159.18   11.00
  -1   4   7  183.18   11.20
   1  -4  -7  181.68   10.40
  -1  -4   7  174.38   10.80
   1  -4  -7  172.28   10.80
  -1  -4   7  198.38   11.10
  -1  -4   7  175.68   10.90
   1   4  -6    8.70    2.30
  -1   4   6   10.10    2.50
  -1   4   6   16.30    2.40
  -1   4   6   12.00    1.80
  -1   4   6   10.50    2.30
   1   4  -6   13.60    2.00
  -1  -4   6   14.00    2.30
   1  -4  -6    8.50    1.90
   1  -4  -6   14.40    2.50
  -1  -4   6   11.80    2.50
  -1  -4   6   12.60    2.40
  -1  -4   6   12.40    2.40
   1   4  -5  993.30   55.29
  -1   4   5  999.30   55.19
  -1   4   5  987.20   55.49
   1   4  -5  933.81   55.29
  -1   4   5 1064.89   54.89
  -1   4   5 1064.99   55.19
   1   4  -5 1054.39   55.19
   1   4  -5 1002.90   55.09
   1  -4  -5 1046.00   55.19
  -1  -4   5 1022.80   55.29
  -1  -4   5  989.90   55.09
  -1  -4   5  986.90   55.29
   1  -4  -5 1060.69   55.19
  -1  -4   5  999.70   55.19
   1  -4  -5  990.30   55.09
  -1   4   4  160.18   10.10
   1   4  -4  186.78   10.10
   1   4  -4  177.18   10.00
   1   4  -4  161.58   10.10
   1   4  -4  171.68    9.80
  -1   4   4  179.58    9.90
  -1   4   4  172.18   10.00
  -1   4   4  173.58    9.60
  -1  -4   4  180.38   10.00
   1  -4  -4  185.98   10.00
   1  -4  -4  161.28    9.80
  -1  -4   4  171.28   10.00
   1  -4  -4  173.78    9.90
  -1  -4   4  165.38   10.10
   1   4  -3 1240.58   66.09
  -1   4   3 1193.18   65.99
   1   4  -3 1201.98   65.89
  -1   4   3 1171.68   66.09
  -1   4   3 1283.37   65.89
   1   4  -3 1233.58   65.99
  -1   4   3 1229.98   65.79
   1   4  -3 1232.18   65.99
  -1  -4   3 1211.88   65.99
   1  -4  -3 1169.68   65.89
  -1  -4   3 1198.38   66.09
   1  -4  -3 1223.08   65.89
  -1  -4   3 1218.98   65.99
   1  -4  -3 1186.58   65.79
  -1  -4   3 1269.37   65.89
   1   4  -2 5079.29  271.97
   1   4  -2 5026.30  271.97
  -1   4   2 5087.69  271.87
  -1   4   2 5029.30  271.97
   1   4  -2 5059.59  271.97
   1   4  -2 5011.00  272.07
  -1   4   2 5038.20  272.07
  -1   4   2 4998.50  271.87
   1  -4  -2 5128.89  271.87
  -1  -4   2 5029.40  272.07
  -1  -4   2 5037.90  271.87
   1  -4  -2 4877.11  271.87
   1  -4  -2 5153.58  271.87
  -1  -4   2 5149.88  271.97
   1  -4  -2 5014.20  271.97
  -1   4   1  936.91   49.30
   1   4  -1  934.81   49.40
  -1   4   1  927.51   49.30
  -1   4   1  924.81   49.40
   1   4  -1  903.71   49.40
   1   4  -1  947.01   49.40
   1   4  -1  914.11   49.40
  -1   4   1  911.81   49.50
   1  -4  -1  888.81   49.40
   1  -4  -1  883.51   49.30
   1  -4  -1  886.21   49.30
  -1  -4   1  899.61   49.30
  -1  -4   1  899.01   49.40
  -1  -4   1  901.01   49.40
   1   4   0 6074.79  329.97
  -1   4   0 5816.02  329.97
  -1   4   0 5915.01  329.87
  -1   4   0 6082.39  329.97
  -1   4   0 6194.18  330.07
   1   4   0 6187.28  329.97
   1   4   0 6047.89  329.97
   1   4   0 6398.86  329.97
  -1  -4   0 6035.80  329.97
  -1  -4   0 6109.19  329.87
   1  -4   0 6259.97  329.97
   1  -4   0 6333.97  329.87
   1  -4   0 6112.89  329.97
  -1  -4   0 6212.38  329.97
   1   4   1 1753.42   89.69
   1   4   1 1619.24   89.69
   1   4   1 1702.13   89.69
  -1   4  -1 1669.63   89.79
  -1   4  -1 1664.43   89.79
  -1   4  -1 1737.63   89.69
  -1   4  -1 1635.24   89.69
   1   4   1 1628.14   89.79
  -1  -4  -1 1657.03   89.59
  -1  -4  -1 1689.53   89.69
   1  -4   1 1610.54   89.69
  -1  -4  -1 1681.63   89.69
   1  -4   1 1611.74   89.79
   1  -4   1 1599.94   89.69
  -1   4  -2   20.70    2.10
  -1   4  -2   17.00    1.60
   1   4   2   22.30    1.80
  -1   4  -2   19.90    2.00
   1   4   2   24.00    1.80
   1   4   2   17.50    1.90
   1   4   2   19.40    1.90
   1  -4   2   26.20    1.90
  -1  -4  -2   19.50    2.20
  -1  -4  -2   18.60    1.60
  -1  -4  -2   28.30    1.60
   1  -4   2   20.50    1.90
  -1  -4  -2   15.70    1.80
   1  -4   2   18.40    2.00
  -1   4  -3  884.81   48.20
  -1   4  -3  895.61   47.90
   1   4   3  850.91   48.00
   1   4   3  877.71   47.90
   1   4   3  883.21   48.20
  -1  -4  -3  887.61   47.70
  -1  -4  -3  893.61   48.10
  -1  -4  -3  888.31   47.90
   1  -4   3  873.71   48.00
   1  -4   3  856.01   48.10
   1  -4   3  927.71   47.90
   1   4   4   63.29    4.00
  -1   4  -4   55.49    3.90
  -1   4  -4   64.89    4.30
   1   4   4   63.09    4.40
   1   4   4   53.19    4.00
  -1   4  -4   57.79    4.40
   1  -4   4   59.79    4.30
   1  -4   4   61.49    4.10
  -1  -4  -4   61.49    3.80
   1  -4   4   56.69    4.20
   1  -4   4   67.99    4.20
  -1  -4  -4   55.79    4.10
  -1   4  -5  115.39    8.40
  -1   4  -5  130.79    8.00
   1   4   5  144.49    8.30
   1   4   5  138.59    8.50
   1   4   5  136.89    8.20
  -1   4  -5  142.59    8.40
  -1  -4  -5  142.79    8.00
   1  -4   5  143.19    8.10
   1  -4   5  140.99    8.50
   1  -4   5  128.59    8.30
  -1  -4  -5  141.49    8.40
   1  -4   5  143.59    8.20
  -1   4  -6   57.69    3.80
   1   4   6   54.89    4.60
  -1   4  -6   44.60    4.30
  -1   4  -6   48.40    4.30
   1   4   6   61.19    4.30
   1  -4   6   54.49    4.10
  -1  -4  -6   50.99    3.70
   1  -4   6   50.09    4.30
   1  -4   6   56.29    4.80
  -1  -4  -6   43.20    4.20
   1   4   7    7.00    2.40
  -1   4  -7    5.10    2.60
  -1   4  -7    3.30    1.70
   1   4   7    9.90    2.80
  -1  -4  -7    6.40    2.50
   1  -4   7    8.20    2.80
   1  -4   7   10.90    2.40
  -1  -4  -7    6.50    1.80
   1  -4   7    7.10    2.70
  -1   4  -8    2.20    1.90
   1   4   8    1.90    2.90
   1   4   8    0.10    2.50
  -1   4  -8   -0.50    2.80
  -1  -4  -8    1.10    2.90
   1  -4   8    2.60    2.90
  -1  -4  -8   -1.10    1.80
   1  -4   8    2.00    2.90
   1  -4   8   -0.60    2.50
  -1   4  -9    4.40    3.40
   1   4   9    3.50    3.20
  -1   4  -9   -0.30    2.10
   1   4   9    0.70    3.30
  -1  -4  -9    3.80    3.50
   1  -4   9    2.20    3.40
   1  -4   9    1.10    3.40
  -1  -4  -9    1.80    2.00
   1  -4   9    1.70    3.00
   1   4  10    2.20    4.00
  -1   4 -10    0.70    2.30
   1   4  10   -0.80    3.20
  -1   4 -10    2.50    3.60
  -1  -4 -10    3.00    2.40
  -1  -4 -10    3.50    4.20
   1  -4  10    0.80    3.20
   1  -4  10    4.50    4.40
   1   4  11   22.00    4.70
  -1   4 -11   31.50    5.40
  -1   4 -11   30.40    3.60
   1   4  11   27.40    5.60
   1  -4  11   31.30    4.90
  -1  -4 -11   29.30    5.20
   1  -4  11   21.90    6.00
  -1  -4 -11   20.60    3.40
   1   4  12    9.20    5.70
   1   4  12    9.20    5.40
  -1   4 -12    4.80    3.20
  -1   4 -12    2.70    5.40
   1  -4  12    6.30    5.50
   1  -4  12    9.30    5.10
  -1  -4 -12    5.80    3.10
  -1  -4 -12    2.80    5.00
   1   4  13   21.20    7.30
  -1   4 -13   32.20    4.60
  -1   4 -13   28.90    7.20
  -1  -4 -13   20.90    4.10
  -1  -4 -13   36.60    7.30
   1  -4  13   31.90    7.50
   1   5 -13   18.30    6.80
  -1   5  13   18.70    7.40
   1   5 -13   17.80    4.50
   1  -5 -13   14.90    4.40
  -1  -5  13   19.20    7.60
   1   5 -12   12.50    3.80
  -1   5  12    9.20    6.60
   1   5 -12    9.20    5.30
   1  -5 -12    7.70    3.50
  -1  -5  12    9.60    5.60
   1   5 -11    3.50    3.10
  -1   5  11    0.10    4.50
   1   5 -11    7.20    4.50
  -1  -5  11    2.30    5.20
   1  -5 -11    5.50    2.90
   1  -5 -11    6.00    4.90
   1   5 -10  277.57   17.70
  -1   5  10  287.87   17.40
  -1   5  10  312.77   17.90
   1   5 -10  274.77   16.60
  -1  -5  10  289.87   17.80
   1  -5 -10  269.57   16.50
   1  -5 -10  290.07   17.40
  -1  -5  10  292.67   17.50
  -1  -5  10  272.07   17.10
  -1   5   9    3.40    3.10
  -1   5   9    6.30    3.70
   1   5  -9    6.10    2.60
   1   5  -9    3.60    3.20
   1  -5  -9    6.60    3.60
   1  -5  -9    2.40    2.40
  -1  -5   9    3.70    3.10
  -1  -5   9    0.90    3.20
  -1  -5   9    3.00    3.50
  -1   5   8   98.99    7.10
   1   5  -8   84.29    6.10
  -1   5   8   77.59    6.40
   1   5  -8   87.59    6.80
   1  -5  -8   81.89    6.00
  -1  -5   8   87.69    6.70
  -1  -5   8  100.39    7.10
   1  -5  -8   80.39    6.70
  -1  -5   8   88.09    6.60
  -1   5   7   12.20    2.70
  -1   5   7   14.20    3.20
   1   5  -7    8.00    2.90
   1   5  -7   12.40    2.30
  -1  -5   7   10.40    2.80
   1  -5  -7    9.80    2.50
  -1  -5   7   13.40    2.90
   1  -5  -7   12.90    2.30
  -1  -5   7   14.90    2.90
   1   5  -6  105.79    6.50
  -1   5   6   91.69    6.20
   1   5  -6   79.89    5.80
  -1   5   6  102.59    6.20
  -1   5   6   92.19    6.60
   1  -5  -6   88.39    6.10
  -1  -5   6   94.69    6.10
  -1  -5   6   86.39    6.20
  -1  -5   6   96.09    6.40
   1  -5  -6   87.09    5.90
  -1  -5   6   94.29    6.20
   1   5  -5   16.40    2.40
   1   5  -5   14.00    2.10
  -1   5   5   16.00    2.20
  -1   5   5   18.20    1.70
  -1   5   5   13.60    2.50
   1   5  -5   22.10    2.60
   1   5  -5   11.80    2.30
  -1   5   5   15.60    2.20
   1  -5  -5   16.10    1.70
  -1  -5   5   18.00    2.60
  -1  -5   5   13.10    2.30
  -1  -5   5   15.10    2.20
  -1  -5   5   19.90    2.50
   1  -5  -5   12.30    2.10
   1  -5  -5   12.50    1.90
  -1   5   4  978.10   54.29
   1   5  -4  978.90   54.29
   1   5  -4  961.90   54.09
  -1   5   4  995.40   53.99
   1   5  -4 1016.60   54.39
   1   5  -4 1009.40   54.29
  -1   5   4 1012.40   54.49
  -1   5   4  974.90   54.19
   1  -5  -4 1027.90   54.29
  -1  -5   4  993.70   54.19
   1  -5  -4 1008.80   53.89
  -1  -5   4  999.60   54.39
  -1  -5   4 1023.70   54.29
  -1  -5   4 1040.70   54.29
   1  -5  -4  985.50   54.09
   1  -5  -4  947.21   54.19
   1   5  -3   23.50    2.30
  -1   5   3   23.10    2.20
   1   5  -3   23.60    2.10
  -1   5   3   14.90    2.20
  -1   5   3   16.90    1.90
   1   5  -3   18.60    2.10
  -1   5   3   18.80    1.90
   1   5  -3   22.30    2.30
  -1  -5   3   19.80    2.00
   1  -5  -3   21.30    1.90
  -1  -5   3   17.60    2.30
   1  -5  -3   19.90    1.90
   1  -5  -3   13.80    1.80
   1  -5  -3   25.20    2.30
  -1  -5   3   22.30    2.20
  -1   5   2  264.37   15.00
   1   5  -2  275.27   15.20
   1   5  -2  271.07   15.20
   1   5  -2  274.47   15.10
   1   5  -2  271.77   15.10
  -1   5   2  275.97   15.30
  -1   5   2  270.67   15.10
  -1   5   2  272.87   15.00
  -1  -5   2  259.97   15.20
  -1  -5   2  273.97   15.20
   1  -5  -2  278.87   15.00
   1  -5  -2  282.37   15.00
   1  -5  -2  277.37   15.20
  -1  -5   2  254.17   15.00
   1   5  -1  116.49    7.20
   1   5  -1  114.19    7.10
  -1   5   1  115.79    7.30
   1   5  -1  122.99    7.20
  -1   5   1  125.89    7.10
  -1   5   1  121.69    7.20
   1   5  -1  131.59    7.20
  -1   5   1  125.29    7.10
  -1  -5   1  127.09    7.20
  -1  -5   1  124.09    7.10
   1  -5  -1  134.09    7.30
   1  -5  -1  131.99    7.10
   1  -5  -1  123.79    7.20
  -1  -5   1  119.99    7.30
  -1   5   0   35.90    2.60
   1   5   0   32.50    2.50
   1   5   0   36.50    2.60
  -1   5   0   31.20    2.60
   1   5   0   36.50    2.60
   1   5   0   34.50    2.60
  -1   5   0   38.60    2.60
  -1   5   0   30.80    2.40
   1  -5   0   33.80    2.40
  -1  -5   0   35.80    2.50
  -1  -5   0   34.30    2.60
  -1  -5   0   34.20    2.70
   1  -5   0   32.40    2.60
   1  -5   0   33.10    2.60
   1   5   1  156.18    8.80
   1   5   1  151.38    8.90
  -1   5  -1  148.09    8.90
  -1   5  -1  168.78    8.90
  -1   5  -1  152.18    9.00
   1   5   1  156.48    8.90
   1   5   1  154.28    8.90
  -1   5  -1  152.38    8.80
   1  -5   1  160.38    9.00
  -1  -5  -1  157.08    8.70
   1  -5   1  149.49    8.80
  -1  -5  -1  154.08    8.80
  -1  -5  -1  159.18    8.90
   1  -5   1  157.58    8.90
   1   5   2 1923.71  102.99
  -1   5  -2 1904.31  103.19
  -1   5  -2 1885.31  103.09
   1   5   2 1834.62  102.99
   1   5   2 1879.71  103.09
  -1   5  -2 1950.70  103.09
  -1   5  -2 1916.71  102.99
   1   5   2 1871.21  103.09
  -1  -5  -2 1920.41  102.89
   1  -5   2 1950.90  102.99
  -1  -5  -2 1892.01  102.99
   1  -5   2 1910.91  103.09
  -1  -5  -2 1948.31  102.89
   1  -5   2 1937.81  103.19
  -1  -5  -2 1873.61  103.09
  -1   5  -3  155.48    9.40
   1   5   3  152.88    9.40
   1   5   3  152.98    9.50
   1   5   3  164.18    9.30
  -1   5  -3  155.88    9.20
   1   5   3  164.28    9.30
  -1   5  -3  160.78    9.50
  -1  -5  -3  167.28    9.20
   1  -5   3  161.28    9.30
   1  -5   3  163.18    9.20
  -1  -5  -3  168.48    8.90
   1  -5   3  156.28    9.50
  -1  -5  -3  158.68    9.40
  -1  -5  -3  168.58    9.30
   1   5   4  280.77   16.90
  -1   5  -4  280.57   17.00
  -1   5  -4  302.27   16.90
  -1   5  -4  303.97   16.60
  -1   5  -4  297.77   16.90
   1   5   4  293.17   16.70
   1   5   4  327.27   16.70
  -1  -5  -4  304.17   16.20
   1  -5   4  306.37   16.80
  -1  -5  -4  296.17   16.70
   1  -5   4  322.97   16.70
  -1  -5  -4  292.17   16.80
   1  -5   4  302.47   16.90
  -1  -5  -4  268.67   16.50
   1   5   5  399.16   21.10
  -1   5  -5  348.37   20.80
  -1   5  -5  357.66   21.20
   1   5   5  378.56   21.30
   1   5   5  402.86   21.00
  -1   5  -5  370.76   21.30
   1  -5   5  375.06   21.00
   1  -5   5  389.76   20.90
  -1  -5  -5  366.46   21.10
   1  -5   5  393.16   21.30
   1  -5   5  358.46   21.10
  -1  -5  -5  377.66   20.80
   1   5   6  251.87   14.10
  -1   5  -6  259.17   14.40
  -1   5  -6  242.78   13.80
  -1   5  -6  240.18   14.30
   1   5   6  245.18   14.40
   1  -5   6  241.48   14.30
   1  -5   6  244.38   14.40
  -1  -5  -6  236.88   14.20
  -1  -5  -6  225.58   13.70
   1  -5   6  253.87   14.20
   1   5   7    1.60    2.30
   1   5   7    3.60    2.90
  -1   5  -7    3.00    2.50
  -1   5  -7    0.70    1.80
   1  -5   7    3.10    2.20
  -1  -5  -7    3.40    1.70
   1  -5   7    4.50    2.60
   1  -5   7    3.80    2.60
  -1  -5  -7    3.20    2.50
   1   5   8   14.20    3.70
  -1   5  -8   10.10    2.30
  -1   5  -8   11.40    3.30
   1   5   8   15.90    3.00
   1  -5   8   11.00    3.40
  -1  -5  -8   22.90    3.80
   1  -5   8   14.00    3.60
  -1  -5  -8    9.70    2.20
   1  -5   8   13.30    3.00
   1   5   9    3.50    3.00
   1   5   9    2.00    3.70
  -1   5  -9    5.00    3.40
  -1   5  -9    1.00    2.30
   1  -5   9    2.70    3.80
  -1  -5  -9    1.70    2.20
   1  -5   9    1.00    3.20
  -1  -5  -9    0.80    3.60
   1  -5   9    0.10    3.40
  -1   5 -10  133.69    8.30
   1   5  10  118.89    9.60
   1   5  10  140.39   10.10
  -1   5 -10  133.39   10.00
   1  -5  10  133.99    9.70
  -1  -5 -10  119.99    9.80
  -1  -5 -10  122.99    8.30
   1  -5  10  128.69    9.90
  -1   5 -11   14.40    4.80
   1   5  11   25.50    5.20
  -1   5 -11   22.30    3.40
   1   5  11   19.80    5.40
   1  -5  11   23.30    4.80
   1  -5  11   20.80    5.90
  -1  -5 -11   15.30    3.20
  -1  -5 -11   19.80    5.50
   1   5  12   21.50    6.70
   1   5  12   24.30    6.00
  -1   5 -12   22.80    6.70
  -1   5 -12   24.00    3.90
  -1  -5 -12   21.10    5.90
  -1  -5 -12   15.90    3.50
   1  -5  12   27.80    7.10
   1  -5  12   29.50    5.80
  -1   5 -13   64.39    5.80
  -1   5 -13   55.69    8.30
   1   5  13   50.09    8.70
  -1  -5 -13   56.99    5.70
   1  -5  13   55.59    8.70
  -1  -5 -13   60.49   14.70
   1   6 -13    6.10    7.50
  -1   6  13    9.40    7.30
   1   6 -13   11.40    4.50
   1  -6 -13   14.00    4.30
  -1   6  12   -2.90    5.70
   1   6 -12    0.90    5.90
   1   6 -12    0.30    3.70
   1  -6 -12    2.40    3.60
  -1  -6  12    3.00    6.20
  -1   6  11    7.10    5.20
   1   6 -11    4.40    4.60
   1   6 -11    3.20    3.40
  -1  -6  11    7.20    5.70
   1  -6 -11    9.30    3.30
  -1   6  10    1.60    4.00
   1   6 -10   -0.20    2.90
   1   6 -10   -1.30    3.70
  -1   6  10    0.80    3.60
   1  -6 -10    2.10    3.80
   1  -6 -10    1.10    2.60
  -1  -6  10    0.50    3.80
  -1  -6  10   -0.60    4.10
  -1  -6  10   -1.60    4.00
  -1   6   9   29.20    4.60
   1   6  -9   27.60    3.50
  -1   6   9   25.20    4.60
   1   6  -9   25.60    4.40
  -1  -6   9   22.40    4.40
  -1  -6   9   20.00    4.30
   1  -6  -9   30.00    4.60
  -1  -6   9   24.80    4.20
   1  -6  -9   23.00    3.40
  -1   6   8  131.79    9.70
   1   6  -8  145.29    8.80
  -1   6   8  152.48    9.40
   1   6  -8  144.89    9.60
  -1  -6   8  143.49    9.70
   1  -6  -8  130.89    9.30
  -1  -6   8  130.39    9.30
   1  -6  -8  142.59    8.70
  -1  -6   8  135.79    9.30
   1   6  -7  115.19    7.00
  -1   6   7  100.49    7.30
   1   6  -7  102.79    7.50
  -1   6   7  103.49    7.70
  -1  -6   7  111.49    7.50
   1  -6  -7   99.69    7.30
  -1  -6   7   97.39    7.60
   1  -6  -7  112.09    6.90
  -1  -6   7  109.19    7.30
   1   6  -6  158.38   10.20
   1   6  -6  158.18   10.60
  -1   6   6  185.68   10.70
  -1   6   6  178.98   11.00
  -1   6   6  160.88   10.30
   1   6  -6  172.58   10.70
  -1  -6   6  171.58   10.70
   1  -6  -6  173.98   10.40
  -1  -6   6  184.18   10.70
  -1  -6   6  190.48   10.70
   1  -6  -6  165.88   10.20
  -1  -6   6  189.58   10.40
  -1   6   5   90.49    5.90
   1   6  -5  100.09    5.90
  -1   6   5   62.89    5.80
   1   6  -5   76.99    5.70
   1   6  -5   68.39    5.70
  -1   6   5   83.09    5.60
   1   6  -5   75.59    5.40
  -1   6   5   77.59    5.60
   1  -6  -5   85.69    5.00
   1  -6  -5   83.59    5.80
  -1  -6   5   85.59    5.70
  -1  -6   5   74.59    5.80
   1  -6  -5   86.09    5.60
  -1  -6   5   82.89    5.60
  -1  -6   5   99.99    5.80
   1  -6  -5   80.99    5.40
   1   6  -4   87.59    6.00
   1   6  -4   95.39    6.20
  -1   6   4  101.89    6.00
  -1   6   4  100.39    5.90
  -1   6   4   90.69    5.90
   1   6  -4   99.19    6.10
   1   6  -4   83.59    5.80
  -1   6   4   91.59    6.20
  -1  -6   4   92.49    6.20
   1  -6  -4   85.99    5.80
  -1  -6   4   89.09    5.80
   1  -6  -4   97.29    5.60
   1  -6  -4   86.59    5.90
  -1  -6   4   97.59    6.00
   1  -6  -4   97.09    6.10
  -1   6   3   25.80    2.50
   1   6  -3   20.70    2.50
  -1   6   3   20.70    2.20
   1   6  -3   29.20    2.60
  -1   6   3   23.00    2.70
   1   6  -3   18.90    2.20
  -1   6   3   21.40    2.40
   1   6  -3   20.40    2.40
  -1  -6   3   22.80    2.60
  -1  -6   3   26.50    2.60
   1  -6  -3   22.30    2.20
  -1  -6   3   28.30    2.40
   1  -6  -3   22.50    2.20
   1  -6  -3   21.70    2.40
   1   6  -2  343.17   18.40
   1   6  -2  357.16   18.40
   1   6  -2  339.47   18.20
   1   6  -2  336.07   18.30
  -1   6   2  312.77   18.20
  -1   6   2  321.67   18.20
  -1   6   2  304.87   18.40
  -1   6   2  317.77   18.30
   1  -6  -2  323.37   18.20
   1  -6  -2  341.87   18.40
   1  -6  -2  332.47   18.20
  -1  -6   2  316.47   18.20
  -1  -6   2  336.17   18.50
  -1  -6   2  328.97   18.30
   1   6  -1  206.58   11.80
  -1   6   1  214.78   11.70
  -1   6   1  194.38   11.90
   1   6  -1  195.38   11.70
  -1   6   1  213.58   11.80
   1   6  -1  211.28   11.80
   1   6  -1  203.48   11.80
  -1   6   1  207.18   11.70
  -1  -6   1  206.28   11.90
   1  -6  -1  213.08   11.80
  -1  -6   1  208.98   11.80
   1  -6  -1  203.38   11.60
  -1  -6   1  214.58   11.70
   1  -6  -1  217.88   11.80
  -1   6   0   42.70    3.30
  -1   6   0   46.00    3.30
   1   6   0   46.30    3.20
   1   6   0   37.90    3.10
  -1   6   0   43.50    3.00
  -1   6   0   41.50    3.00
   1   6   0   42.10    3.10
   1   6   0   46.10    3.20
   1  -6   0   35.70    2.90
   1  -6   0   41.40    3.10
   1  -6   0   38.20    3.00
  -1  -6   0   41.00    3.10
  -1  -6   0   40.80    2.90
  -1  -6   0   41.80    3.20
   1   6   1   64.69    4.30
   1   6   1   71.59    4.40
  -1   6  -1   58.09    4.20
   1   6   1   65.19    4.40
   1   6   1   65.69    4.30
  -1   6  -1   73.19    4.40
  -1   6  -1   69.29    4.60
  -1   6  -1   70.49    4.50
   1  -6   1   73.99    4.40
  -1  -6  -1   72.99    4.50
  -1  -6  -1   65.69    4.20
   1  -6   1   64.09    4.50
   1  -6   1   67.09    4.20
  -1  -6  -1   63.39    4.20
   1   6   2   44.80    3.20
   1   6   2   39.40    3.30
  -1   6  -2   53.49    3.40
  -1   6  -2   47.50    3.10
   1   6   2   45.50    3.30
  -1   6  -2   46.30    3.40
  -1   6  -2   38.60    3.40
   1   6   2   42.70    3.40
  -1  -6  -2   52.39    3.50
  -1  -6  -2   45.90    3.00
   1  -6   2   42.60    3.40
   1  -6   2   33.30    3.20
   1  -6   2   46.10    3.40
  -1  -6  -2   43.30    3.10
  -1   6  -3  887.61   48.70
  -1   6  -3  897.01   48.50
   1   6   3  870.11   48.70
  -1   6  -3  953.10   48.60
   1   6   3  880.51   48.60
   1   6   3  902.11   48.60
   1   6   3  906.11   48.50
  -1   6  -3  880.21   48.80
   1  -6   3  884.21   48.60
  -1  -6  -3  888.81   48.40
  -1  -6  -3  912.41   48.60
   1  -6   3  867.41   48.80
  -1  -6  -3  862.21   48.60
  -1  -6  -3  916.41   48.30
   1  -6   3  865.11   48.50
   1   6   4   92.19    5.70
   1   6   4   90.59    5.80
   1   6   4   93.29    5.70
  -1   6  -4   83.29    5.40
  -1   6  -4   82.89    5.80
  -1   6  -4   85.89    5.80
  -1   6  -4  100.69    5.90
   1   6   4   77.39    5.80
  -1  -6  -4   92.89    5.00
  -1  -6  -4   76.59    5.30
  -1  -6  -4   94.49    5.80
  -1  -6  -4   81.39    5.60
   1  -6   4   80.29    5.90
   1  -6   4   90.39    5.80
   1  -6   4   76.49    5.50
  -1   6  -5  201.78   10.90
   1   6   5  185.68   11.10
  -1   6  -5  189.08   11.40
  -1   6  -5  185.58   11.30
   1   6   5  179.28   11.40
   1   6   5  202.48   11.20
   1   6   5  203.78   11.20
   1  -6   5  201.58   11.20
  -1  -6  -5  174.58   11.10
   1  -6   5  188.38   11.40
   1  -6   5  189.18   11.40
  -1  -6  -5  177.98   10.80
   1  -6   5  179.98   11.10
   1   6   6    0.40    2.40
  -1   6  -6    0.60    1.70
  -1   6  -6    1.50    2.20
   1   6   6    0.20    2.00
  -1   6  -6    1.10    2.60
  -1  -6  -6   -0.30    1.50
   1  -6   6    0.10    2.10
  -1  -6  -6   -0.50    2.00
   1  -6   6    0.10    2.40
   1  -6   6    0.50    2.30
   1   6   7   38.10    4.30
   1   6   7   37.20    3.90
  -1   6  -7   31.10    4.30
  -1   6  -7   36.90    4.10
  -1   6  -7   32.90    3.20
  -1  -6  -7   30.40    3.00
  -1  -6  -7   26.90    3.80
   1  -6   7   32.40    4.10
   1  -6   7   34.10    3.80
   1  -6   7   40.20    4.50
  -1   6  -8   79.79    6.70
   1   6   8   80.09    6.30
   1   6   8   71.59    6.80
  -1   6  -8   77.69    5.70
   1  -6   8   77.69    6.70
  -1  -6  -8  102.19    7.00
   1  -6   8   78.49    6.50
   1  -6   8   80.89    6.60
  -1  -6  -8   71.19    5.50
  -1   6  -9   51.39    4.40
   1   6   9   48.60    6.00
  -1   6  -9   47.90    5.40
   1   6   9   52.49    5.40
   1  -6   9   46.40    5.40
   1  -6   9   41.90    5.60
   1  -6   9   45.30    5.20
  -1  -6  -9   60.69    6.00
  -1  -6  -9   39.30    4.00
  -1   6 -10   74.89    7.70
   1   6  10   83.69    7.90
  -1   6 -10   76.59    6.20
   1   6  10   93.99    8.10
  -1  -6 -10   67.09    6.00
   1  -6  10   73.39    7.30
  -1  -6 -10   95.89    7.70
   1  -6  10  103.99    8.40
   1  -6  10   99.89    8.10
   1   6  11   20.40    5.70
  -1   6 -11   20.00    5.10
   1   6  11   17.10    4.90
  -1   6 -11   18.30    3.50
  -1  -6 -11   17.50    3.40
  -1  -6 -11   14.50    5.10
   1  -6  11   14.20    5.90
   1  -6  11   18.80    5.00
  -1   6 -12   28.70    6.30
  -1   6 -12   18.00    3.90
   1   6  12   16.90    6.50
   1  -6  12   24.20    6.80
  -1  -6 -12   26.80    6.80
  -1  -6 -12   23.80    4.00
  -1   6 -13   27.40    8.30
   1  -6  13   18.90    7.70
  -1   7  12    1.90    6.00
   1   7 -12    0.80    5.60
   1   7 -12    2.70    3.90
   1  -7 -12    2.10    3.70
  -1   7  11    0.60    5.30
   1   7 -11    3.00    3.60
   1   7 -11    0.10    4.90
  -1  -7  11    1.40    4.70
   1  -7 -11   -0.10    3.00
  -1  -7  11    1.10    4.80
   1   7 -10   96.39    6.80
   1   7 -10   83.59    8.10
  -1   7  10   80.99    8.20
  -1  -7  10   79.59    7.80
  -1  -7  10   96.49    8.10
   1  -7 -10   67.09    6.40
  -1   7   9   41.20    5.60
   1   7  -9   34.20    4.00
   1   7  -9   37.00    5.00
  -1   7   9   45.80    5.10
  -1  -7   9   35.40    5.10
   1  -7  -9   34.00    5.00
  -1  -7   9   39.30    4.90
   1  -7  -9   34.90    4.00
  -1  -7   9   33.30    5.20
  -1   7   8   66.69    6.00
  -1   7   8   66.29    6.50
   1   7  -8   67.89    6.40
   1   7  -8   69.39    5.20
  -1  -7   8   65.49    6.50
  -1  -7   8   53.79    5.90
  -1  -7   8   66.89    6.40
   1  -7  -8   63.49    5.30
   1  -7  -8   74.59    6.20
   1   7  -7    4.00    2.30
   1   7  -7   -0.60    2.90
  -1   7   7    6.70    3.00
  -1   7   7    7.40    3.30
  -1  -7   7    0.90    2.70
  -1  -7   7    4.40    2.70
   1  -7  -7    5.30    2.10
  -1  -7   7    5.20    3.00
   1  -7  -7    4.90    3.00
  -1   7   6   45.30    4.90
   1   7  -6   33.60    4.10
  -1   7   6   39.80    3.80
   1   7  -6   34.30    4.10
  -1   7   6   36.30    4.30
  -1   7   6   30.60    3.80
   1   7  -6   37.20    3.50
  -1  -7   6   47.60    4.40
   1  -7  -6   37.30    3.70
   1  -7  -6   34.70    3.30
  -1  -7   6   40.10    4.00
  -1  -7   6   43.10    4.30
  -1   7   5  199.78   11.00
  -1   7   5  204.38   11.10
   1   7  -5  180.48   10.90
  -1   7   5  197.38   11.20
   1   7  -5  202.68   11.40
  -1   7   5  182.68   11.40
   1   7  -5  171.58   11.10
  -1  -7   5  176.28   11.30
  -1  -7   5  188.78   11.20
   1  -7  -5  188.68   11.00
   1  -7  -5  170.38   10.70
  -1  -7   5  180.68   11.20
  -1  -7   5  182.18   10.90
  -1   7   4   91.69    5.90
   1   7  -4   86.19    6.00
   1   7  -4   92.79    5.90
  -1   7   4   93.29    5.70
   1   7  -4   88.09    5.60
  -1   7   4   90.59    6.10
   1   7  -4   85.19    5.90
  -1   7   4   71.29    5.60
   1  -7  -4   80.59    5.50
  -1  -7   4   79.69    5.60
   1  -7  -4   91.09    5.50
  -1  -7   4   83.39    5.90
   1  -7  -4   80.79    5.70
  -1  -7   4   88.59    5.90
   1  -7  -4   97.39    5.90
   1   7  -3   82.99    6.00
  -1   7   3  100.09    6.10
   1   7  -3   96.19    6.10
  -1   7   3   87.09    5.90
   1   7  -3   96.69    6.30
  -1   7   3  102.59    6.00
  -1   7   3   87.69    6.20
   1   7  -3   92.79    6.00
   1  -7  -3   95.39    6.10
   1  -7  -3   97.49    5.90
  -1  -7   3   85.59    6.10
   1  -7  -3  108.29    5.90
  -1  -7   3   88.79    5.90
  -1  -7   3   94.59    6.30
  -1   7   2  584.34   32.00
   1   7  -2  583.54   32.10
  -1   7   2  557.64   32.20
  -1   7   2  568.24   32.00
   1   7  -2  582.64   32.00
   1   7  -2  570.34   32.20
  -1   7   2  610.04   32.10
   1   7  -2  595.84   32.10
   1  -7  -2  590.24   32.00
   1  -7  -2  591.14   32.10
   1  -7  -2  601.14   32.00
  -1  -7   2  562.04   32.20
  -1  -7   2  590.84   32.10
  -1  -7   2  580.84   32.00
  -1   7   1    3.40    1.40
  -1   7   1    3.20    1.60
   1   7  -1    4.40    1.50
   1   7  -1    1.70    1.50
   1   7  -1    1.60    1.40
  -1   7   1    2.50    1.70
  -1   7   1    2.50    1.30
   1   7  -1    3.10    1.60
  -1  -7   1    2.40    1.70
   1  -7  -1    0.40    1.20
   1  -7  -1   -0.10    1.30
  -1  -7   1    3.10    1.30
  -1  -7   1    4.60    1.70
   1  -7  -1    3.00    1.50
   1   7   0 1208.48   64.99
  -1   7   0 1200.98   64.99
  -1   7   0 1230.38   65.09
   1   7   0 1217.98   65.09
  -1   7   0 1195.68   65.09
   1   7   0 1172.08   65.09
   1   7   0 1215.88   65.09
  -1   7   0 1142.89   65.19
  -1  -7   0 1179.78   65.09
   1  -7   0 1201.08   65.09
  -1  -7   0 1223.18   64.99
   1  -7   0 1196.58   65.09
   1  -7   0 1146.29   64.89
  -1  -7   0 1249.57   65.09
  -1   7  -1  532.35   28.80
   1   7   1  513.35   28.80
   1   7   1  522.65   28.90
  -1   7  -1  546.15   28.70
  -1   7  -1  513.15   28.90
   1   7   1  504.95   28.70
  -1   7  -1  563.14   28.90
   1   7   1  541.45   28.80
   1  -7   1  503.05   28.80
   1  -7   1  519.55   28.70
  -1  -7  -1  531.45   28.70
   1  -7   1  517.25   28.90
  -1  -7  -1  518.75   28.80
  -1  -7  -1  504.75   28.70
   1   7   2  749.33   42.90
   1   7   2  791.22   42.70
   1   7   2  795.92   42.80
   1   7   2  755.82   42.80
  -1   7  -2  795.92   42.70
  -1   7  -2  774.42   42.90
  -1   7  -2  780.02   42.90
  -1   7  -2  816.42   42.80
  -1  -7  -2  779.12   42.60
  -1  -7  -2  765.82   42.60
  -1  -7  -2  790.92   42.80
   1  -7   2  817.32   42.80
   1  -7   2  801.02   42.70
   1  -7   2  752.72   42.90
  -1   7  -3  165.58    9.80
   1   7   3  160.98   10.10
   1   7   3  166.98   10.00
  -1   7  -3  169.78   10.20
  -1   7  -3  158.78   10.10
   1   7   3  179.08   10.00
  -1   7  -3  187.88   10.20
   1   7   3  161.28   10.00
  -1  -7  -3  187.88   10.10
   1  -7   3  180.38   10.00
  -1  -7  -3  179.78    9.70
  -1  -7  -3  152.48    9.70
   1  -7   3  158.08   10.20
   1  -7   3  173.28   10.10
   1   7   4    1.80    1.90
  -1   7  -4    2.80    1.60
   1   7   4    4.40    2.10
   1   7   4    2.90    2.10
   1   7   4    4.50    1.90
  -1   7  -4    5.30    2.40
  -1   7  -4    2.70    2.10
   1  -7   4    3.70    1.90
  -1  -7  -4    1.60    1.40
  -1  -7  -4    2.70    1.30
  -1  -7  -4    1.60    1.80
   1  -7   4    4.00    2.10
   1  -7   4    4.60    2.00
  -1   7  -5  215.58   12.40
  -1   7  -5  202.98   12.80
   1   7   5  224.18   13.00
   1   7   5  213.68   12.60
   1   7   5  227.58   12.70
  -1   7  -5  193.38   12.70
   1  -7   5  204.48   12.80
   1  -7   5  229.18   12.90
   1  -7   5  221.68   12.60
  -1  -7  -5  209.98   12.60
  -1  -7  -5  219.88   12.30
  -1   7  -6  116.59    7.20
  -1   7  -6  115.79    7.90
   1   7   6  122.89    7.80
   1   7   6  125.49    7.90
  -1   7  -6  102.39    8.00
   1   7   6  112.49    8.00
  -1  -7  -6  117.19    7.20
   1  -7   6  113.89    7.60
   1  -7   6  121.29    8.10
   1  -7   6  116.89    7.90
  -1  -7  -6  100.29    7.80
   1   7   7    5.70    2.60
   1   7   7    3.80    3.20
  -1   7  -7    5.70    2.20
  -1   7  -7    2.60    2.80
  -1   7  -7    4.20    3.00
   1  -7   7    5.10    2.70
   1  -7   7    5.20    3.10
  -1  -7  -7    6.20    2.10
   1  -7   7    4.90    3.10
  -1  -7  -7    2.40    3.10
  -1   7  -8   51.49    4.70
  -1   7  -8   60.39    5.70
   1   7   8   54.29    5.90
   1   7   8   48.10    5.20
   1  -7   8   49.10    5.40
   1  -7   8   56.09    5.40
   1  -7   8   45.90    5.50
  -1  -7  -8   53.29    5.40
  -1  -7  -8   59.99    4.60
  -1   7  -9   -0.70    2.40
   1   7   9   -1.20    3.90
   1   7   9    1.00    3.30
  -1   7  -9    1.90    3.70
   1  -7   9   -1.50    4.00
   1  -7   9   -2.10    3.60
  -1  -7  -9    1.60    2.40
   1  -7   9    1.00    3.70
  -1  -7  -9    0.80    3.90
   1   7  10  131.19    9.90
  -1   7 -10  106.89    8.40
  -1   7 -10  140.49   10.40
   1  -7  10  129.89    9.90
  -1  -7 -10  123.29   10.00
  -1  -7 -10  126.59    8.30
   1  -7  10  123.19    9.80
   1  -7  10  129.59   10.20
  -1   7 -11   -0.80    4.50
  -1   7 -11   -1.50    3.10
   1   7  11    2.30    4.90
   1   7  11   -4.30    5.00
  -1  -7 -11   -1.20    2.90
   1  -7  11   -0.80    4.80
  -1  -7 -11   -0.90    4.70
   1  -7  11   -1.10    5.10
  -1   7 -12   28.90    4.20
   1   7  12   16.10    6.90
  -1   7 -12   16.60    6.90
   1  -7  12   27.50    6.90
  -1  -7 -12   19.60    4.10
   1   8 -12   25.90    6.90
  -1   8  12   18.20    7.10
   1   8 -12   26.60    5.00
   1  -8 -12   33.80    4.90
  -1   8  11  163.78   12.40
   1   8 -11  133.39   11.60
   1   8 -11  158.38   10.40
  -1  -8  11  129.79   11.80
   1  -8 -11  160.18   10.40
   1   8 -10   -1.70    3.20
   1   8 -10    3.40    4.40
  -1   8  10   -0.60    4.60
   1  -8 -10    1.50    3.00
  -1  -8  10    0.20    4.90
  -1  -8  10   -2.00    4.90
  -1   8   9   11.20    5.00
   1   8  -9    6.60    3.80
  -1   8   9   10.10    4.30
   1   8  -9   10.80    3.10
  -1  -8   9    4.80    4.30
  -1  -8   9   10.60    4.50
   1  -8  -9    8.60    3.10
  -1  -8   9   10.70    4.70
  -1   8   8   47.60    5.10
   1   8  -8   49.50    5.40
  -1   8   8   44.90    5.00
   1   8  -8   43.00    4.30
  -1   8   8   47.20    5.70
  -1  -8   8   41.80    4.90
   1  -8  -8   46.50    5.20
  -1  -8   8   33.40    5.10
  -1  -8   8   33.60    5.10
   1  -8  -8   33.90    3.90
   1   8  -7   28.10    4.00
  -1   8   7   24.80    4.40
  -1   8   7   32.50    4.10
  -1   8   7   38.00    3.90
   1   8  -7   24.90    3.40
   1   8  -7   29.30    4.20
  -1  -8   7   28.30    4.30
  -1  -8   7   30.30    4.10
   1  -8  -7   24.00    3.90
   1  -8  -7   41.80    3.70
  -1  -8   7   35.50    4.50
   1   8  -6  568.34   31.70
   1   8  -6  578.44   31.20
  -1   8   6  567.94   31.30
   1   8  -6  537.55   31.50
  -1   8   6  553.34   31.50
  -1   8   6  556.34   31.80
   1  -8  -6  558.84   31.10
  -1  -8   6  570.14   31.60
   1  -8  -6  556.74   31.30
  -1  -8   6  573.44   31.70
  -1  -8   6  580.74   31.60
   1   8  -5  139.59    8.90
  -1   8   5  128.29    8.60
  -1   8   5  147.09    8.50
   1   8  -5  135.69    8.50
  -1   8   5  131.09    9.00
  -1   8   5  141.89    8.80
   1   8  -5  122.29    8.70
  -1  -8   5  112.59    8.30
   1  -8  -5  127.79    8.30
   1  -8  -5  128.29    8.20
  -1  -8   5  154.88    8.80
  -1  -8   5  146.29    8.80
  -1  -8   5  151.18    8.80
  -1   8   4  175.08   11.30
  -1   8   4  198.38   11.00
   1   8  -4  193.58   11.20
   1   8  -4  171.98   10.80
  -1   8   4  186.08   10.90
  -1   8   4  200.78   11.30
   1   8  -4  187.28   11.30
  -1  -8   4  169.18   11.30
  -1  -8   4  174.88   11.20
   1  -8  -4  193.48   10.70
   1  -8  -4  176.88   10.80
  -1  -8   4  207.88   11.00
   1  -8  -4  180.98   11.10
  -1   8   3  449.76   24.00
   1   8  -3  431.06   24.00
  -1   8   3  442.36   24.00
  -1   8   3  431.16   24.10
  -1   8   3  411.26   24.30
   1   8  -3  464.25   24.20
   1   8  -3  403.16   24.00
   1   8  -3  403.76   24.20
   1  -8  -3  434.46   24.20
  -1  -8   3  440.86   24.00
  -1  -8   3  439.46   24.20
   1  -8  -3  445.16   23.90
  -1  -8   3  437.36   24.30
   1  -8  -3  420.36   23.90
   1   8  -2  124.49    7.80
   1   8  -2  113.89    7.60
   1   8  -2  121.39    7.70
   1   8  -2  127.89    7.90
  -1   8   2  134.69    7.70
  -1   8   2  125.49    7.60
  -1   8   2  132.39    8.00
  -1   8   2  130.39    7.80
   1  -8  -2  104.69    7.40
  -1  -8   2  116.09    7.60
   1  -8  -2  130.59    7.80
  -1  -8   2  129.99    7.90
   1  -8  -2  139.59    7.60
  -1  -8   2  134.29    8.00
  -1   8   1    6.70    2.00
   1   8  -1    9.20    2.00
  -1   8   1    5.30    1.90
   1   8  -1    6.80    2.00
   1   8  -1    6.10    1.70
  -1   8   1    9.90    2.00
  -1   8   1    6.10    1.70
   1   8  -1   10.00    1.80
   1  -8  -1   10.80    2.00
   1  -8  -1    8.80    2.00
  -1  -8   1    5.90    2.00
  -1  -8   1    8.90    2.00
   1  -8  -1    6.90    1.70
  -1  -8   1    7.70    1.70
  -1   8   0  937.01   54.09
   1   8   0 1054.19   54.09
   1   8   0  981.70   53.99
   1   8   0  999.30   53.89
  -1   8   0  990.70   53.99
   1   8   0  999.20   53.99
  -1   8   0  970.20   53.89
  -1   8   0 1011.80   53.99
   1  -8   0  993.60   54.09
  -1  -8   0  989.80   53.99
   1  -8   0  960.20   53.79
  -1  -8   0 1041.30   53.89
  -1  -8   0  985.00   53.99
   1  -8   0  959.80   53.99
   1   8   1  374.66   20.30
  -1   8  -1  350.16   20.30
   1   8   1  372.76   20.30
  -1   8  -1  377.56   20.20
   1   8   1  332.87   20.10
  -1   8  -1  365.86   20.10
   1   8   1  362.46   20.20
  -1  -8  -1  366.56   20.10
  -1  -8  -1  340.37   20.00
  -1  -8  -1  352.36   20.20
   1  -8   1  361.86   20.30
   1  -8   1  368.16   20.00
   1  -8   1  367.56   20.20
   1   8   2    4.20    1.80
  -1   8  -2    4.30    1.60
   1   8   2    4.10    1.80
  -1   8  -2    2.20    2.10
  -1   8  -2    4.20    2.00
   1   8   2    2.70    1.80
   1   8   2    1.90    1.80
  -1   8  -2    2.30    1.80
   1  -8   2    2.80    1.70
   1  -8   2    3.90    1.70
   1  -8   2    3.00    2.00
  -1  -8  -2    3.80    1.90
  -1  -8  -2    4.50    1.50
  -1  -8  -2    4.90    1.70
   1   8   3  247.38   14.00
  -1   8  -3  239.18   14.10
  -1   8  -3  250.77   14.10
   1   8   3  250.57   14.30
   1   8   3  226.28   13.90
   1   8   3  243.98   14.10
  -1   8  -3  240.98   14.20
  -1   8  -3  232.98   13.80
  -1  -8  -3  254.17   13.70
   1  -8   3  245.68   14.00
   1  -8   3  250.97   14.30
  -1  -8  -3  218.68   13.70
  -1  -8  -3  258.37   14.10
   1  -8   3  257.47   14.20
  -1   8  -4    5.60    2.30
   1   8   4    3.90    2.10
  -1   8  -4    5.20    2.30
  -1   8  -4    6.30    1.90
   1   8   4    2.70    2.10
   1   8   4    6.20    2.50
   1   8   4    4.00    2.10
  -1  -8  -4    2.90    1.60
   1  -8   4    5.20    2.10
   1  -8   4    6.30    2.30
   1  -8   4    3.40    2.40
  -1   8  -5   94.99    6.40
   1   8   5  109.09    6.90
   1   8   5  104.69    6.70
  -1   8  -5   96.79    7.00
  -1   8  -5  110.29    7.20
   1   8   5   84.49    6.90
  -1  -8  -5   94.89    6.70
   1  -8   5   92.99    6.70
  -1  -8  -5   89.79    6.20
   1  -8   5  104.09    7.10
   1   8   6   42.80    4.50
  -1   8  -6   27.00    4.10
  -1   8  -6   31.10    4.10
   1   8   6   29.40    3.80
  -1   8  -6   33.60    3.40
   1   8   6   38.90    4.00
   1  -8   6   28.00    3.70
  -1  -8  -6   29.10    3.70
  -1  -8  -6   31.40    3.20
   1  -8   6   36.40    4.40
   1  -8   6   34.60    4.30
   1   8   7  282.57   16.20
  -1   8  -7  275.57   16.50
  -1   8  -7  263.47   16.30
   1   8   7  274.97   16.50
   1   8   7  264.27   16.20
  -1   8  -7  267.57   15.60
  -1  -8  -7  288.07   16.30
  -1  -8  -7  253.67   15.50
   1  -8   7  266.87   16.40
   1  -8   7  276.07   16.20
   1  -8   7  273.67   16.40
   1   8   8   18.50    4.10
   1   8   8   21.10    4.30
  -1   8  -8   13.10    3.90
   1   8   8   21.40    4.60
  -1   8  -8   14.60    4.00
  -1   8  -8   15.20    2.90
  -1  -8  -8   20.30    4.00
   1  -8   8    8.60    3.80
   1  -8   8   21.20    3.90
   1  -8   8   19.20    4.10
  -1  -8  -8   12.70    2.80
   1   8   9  119.99    9.60
   1   8   9  105.09    9.40
  -1   8  -9  110.99    8.00
   1   8   9  111.99    9.30
  -1   8  -9  131.49    9.40
  -1  -8  -9  126.19    7.90
  -1  -8  -9  110.39    9.30
   1  -8   9  110.89    9.20
   1  -8   9  121.29    9.40
   1  -8   9  129.79    9.30
   1   8  10    1.80    5.10
  -1   8 -10    4.30    4.60
   1   8  10    2.60    4.70
   1   8  10   -0.10    4.70
  -1   8 -10    1.20    2.80
  -1  -8 -10    1.50    4.90
  -1  -8 -10    2.50    2.70
   1  -8  10   -4.30    5.00
   1  -8  10    1.50    4.40
   1  -8  10    0.80    4.60
   1   8  11  125.29   11.20
  -1   8 -11  125.79   10.90
  -1   8 -11  110.59    9.00
  -1  -8 -11  139.59    8.90
   1  -8  11  133.79   11.00
   1   8  12   46.80    8.20
  -1   8 -12   46.60    7.70
  -1   8 -12   39.70    5.10
  -1  -8 -12   35.90    5.00
   1  -8  12   41.80    7.80
   1   9 -12  274.67   18.80
  -1   9  12  268.97   19.30
   1   9 -12  255.87   17.00
   1  -9 -12  293.47   17.00
   1   9 -11   32.00    6.50
  -1   9  11   27.80    6.80
   1   9 -11   31.90    4.90
   1  -9 -11   35.20    4.80
  -1  -9  11   44.70    7.40
   1   9 -10    6.20    3.60
   1   9 -10    4.60    4.60
  -1   9  10    9.10    5.30
  -1  -9  10   15.30    5.80
   1  -9 -10   10.20    3.60
   1   9  -9    0.30    4.40
  -1   9   9   -1.20    4.20
   1   9  -9   -1.10    2.80
  -1  -9   9    1.70    4.20
   1  -9  -9    0.20    2.80
  -1   9   8    0.80    3.90
   1   9  -8    0.70    2.90
  -1   9   8   -1.60    3.90
   1   9  -8    2.50    3.40
  -1   9   8   -1.00    4.10
  -1  -9   8   -2.10    3.90
  -1  -9   8    0.00    3.80
  -1  -9   8    2.20    3.80
   1  -9  -8    1.30    2.60
  -1   9   7  140.39    9.70
   1   9  -7  104.09    9.10
  -1   9   7  145.09    8.90
   1   9  -7  138.29    8.70
   1   9  -7  120.39    9.30
  -1   9   7  125.19    9.40
   1  -9  -7  124.29    8.80
  -1  -9   7  143.89    9.50
   1  -9  -7  141.39    8.60
  -1  -9   7  132.29    9.50
  -1  -9   7  140.99    9.50
  -1   9   6  104.29    7.80
   1   9  -6  113.49    7.10
   1   9  -6   97.49    7.40
   1   9  -6   89.99    7.60
  -1   9   6  100.09    7.90
  -1   9   6  111.19    7.40
   1  -9  -6  114.39    7.20
   1  -9  -6  102.29    7.50
  -1  -9   6  112.59    7.90
  -1  -9   6  106.39    7.80
  -1  -9   6  106.99    7.70
  -1   9   5   40.60    4.00
   1   9  -5   43.50    4.50
   1   9  -5   46.40    4.60
  -1   9   5   36.30    4.20
  -1   9   5   42.70    4.10
   1   9  -5   35.90    3.80
  -1   9   5   49.90    4.90
   1  -9  -5   48.40    4.10
  -1  -9   5   35.70    4.00
  -1  -9   5   46.40    4.40
  -1  -9   5   40.90    4.60
   1   9  -4   31.90    3.70
  -1   9   4   21.10    3.40
   1   9  -4   29.10    3.20
   1   9  -4   24.40    3.40
  -1   9   4   26.90    3.20
  -1   9   4   24.10    3.30
  -1   9   4   24.10    3.10
  -1  -9   4   19.00    3.20
  -1  -9   4   35.60    3.80
   1  -9  -4   20.70    2.80
  -1  -9   4   33.10    3.60
   1  -9  -4   24.50    2.80
  -1   9   3  943.61   50.49
   1   9  -3  901.61   50.49
   1   9  -3  895.81   50.79
  -1   9   3  905.71   50.89
   1   9  -3  908.91   50.59
   1   9  -3  969.10   50.69
  -1   9   3  943.21   50.49
  -1   9   3  972.20   50.69
   1  -9  -3  843.92   50.39
  -1  -9   3  912.41   50.79
   1  -9  -3  946.61   50.39
  -1  -9   3  941.31   50.69
   1  -9  -3  959.70   50.69
  -1  -9   3  899.11   50.49
   1   9  -2   13.30    2.40
   1   9  -2   12.50    2.60
  -1   9   2   11.80    2.20
  -1   9   2    8.80    2.70
   1   9  -2   13.30    2.50
  -1   9   2    9.60    2.10
  -1   9   2   10.90    2.40
   1   9  -2   12.50    2.40
   1  -9  -2   14.20    2.20
  -1  -9   2   11.90    2.20
  -1  -9   2   13.70    2.60
   1  -9  -2   17.50    2.70
  -1  -9   2   12.50    2.60
   1  -9  -2    8.60    2.10
  -1   9   1  150.18    9.10
  -1   9   1  146.09    9.20
  -1   9   1  149.19    8.80
   1   9  -1  141.99    8.80
   1   9  -1  143.39    9.00
   1   9  -1  147.19    9.10
  -1   9   1  161.88    8.90
   1   9  -1  160.78    9.10
  -1  -9   1  154.78    9.20
   1  -9  -1  143.79    8.90
  -1  -9   1  151.78    9.00
   1  -9  -1  143.49    9.00
   1  -9  -1  128.09    8.70
  -1  -9   1  142.09    8.70
   1   9   0  191.08   10.30
  -1   9   0  163.08   10.00
   1   9   0  168.58   10.20
  -1   9   0  185.88   10.30
  -1   9   0  179.48   10.30
  -1   9   0  172.18   10.30
   1   9   0  162.88   10.00
   1   9   0  174.78   10.20
  -1  -9   0  174.38   10.20
   1  -9   0  159.58   10.20
   1  -9   0  173.88   10.30
  -1  -9   0  165.68    9.90
  -1  -9   0  154.68   10.10
   1  -9   0  165.78   10.00
   1   9   1   16.70    2.40
   1   9   1   18.80    2.70
  -1   9  -1   19.00    2.50
  -1   9  -1   25.50    3.00
   1   9   1   20.20    2.70
  -1   9  -1   24.50    3.10
   1   9   1   22.50    2.90
  -1   9  -1   23.00    2.90
   1  -9   1   18.50    2.60
  -1  -9  -1   26.50    3.00
  -1  -9  -1   14.10    2.30
   1  -9   1   19.60    2.90
  -1  -9  -1   20.90    2.50
   1  -9   1   22.30    2.80
   1   9   2   70.19    5.10
  -1   9  -2   68.09    5.10
   1   9   2   70.59    5.40
   1   9   2   82.29    5.40
   1   9   2   71.79    5.40
  -1   9  -2   58.59    5.40
  -1   9  -2   69.89    5.40
  -1   9  -2   63.19    4.80
  -1  -9  -2   77.69    5.30
   1  -9   2   71.89    5.50
  -1  -9  -2   66.79    4.80
  -1  -9  -2   76.49    4.90
   1  -9   2   74.19    5.40
   1  -9   2   68.09    5.10
   1   9   3  288.87   16.20
  -1   9  -3  262.17   16.10
   1   9   3  285.07   16.30
   1   9   3  289.77   16.40
  -1   9  -3  295.77   16.50
   1   9   3  280.87   16.50
  -1   9  -3  272.77   16.40
   1  -9   3  301.57   16.50
   1  -9   3  276.17   16.60
  -1  -9  -3  278.47   16.00
   1  -9   3  305.37   16.30
  -1  -9  -3  284.07   16.00
  -1   9  -4   54.89    4.30
   1   9   4   44.20    4.70
  -1   9  -4   47.90    4.60
   1   9   4   58.39    4.80
  -1   9  -4   46.30    4.90
   1   9   4   51.29    4.70
   1  -9   4   46.90    4.50
   1  -9   4   46.90    4.80
  -1  -9  -4   50.89    4.00
  -1   9  -5  785.32   40.60
  -1   9  -5  705.03   40.90
   1   9   5  712.93   40.80
  -1   9  -5  751.32   41.00
   1   9   5  763.02   40.80
   1   9   5  726.53   41.10
   1  -9   5  749.23   41.10
   1  -9   5  701.03   40.80
  -1  -9  -5  746.63   40.50
   1   9   6   80.79    6.70
   1   9   6   67.59    6.10
  -1   9  -6   65.89    6.20
   1   9   6   66.69    6.40
  -1   9  -6   85.49    5.70
  -1   9  -6   72.19    6.70
   1  -9   6   73.69    6.30
  -1  -9  -6   88.99    5.60
   1  -9   6   96.49    6.80
   1  -9   6   67.29    6.30
  -1  -9  -6   73.99    6.10
  -1   9  -7  260.37   16.30
   1   9   7  278.97   16.10
   1   9   7  262.67   15.80
  -1   9  -7  259.17   15.40
   1   9   7  279.07   16.40
  -1   9  -7  256.07   16.30
   1  -9   7  259.67   16.30
   1  -9   7  255.47   16.20
   1  -9   7  289.17   16.20
  -1  -9  -7  252.57   15.30
  -1  -9  -7  265.17   15.90
   1   9   8   -1.30    3.40
   1   9   8   -0.30    3.90
  -1   9  -8    2.80    3.70
  -1   9  -8   -0.10    2.60
   1   9   8    2.60    3.50
  -1   9  -8   -0.10    3.70
   1  -9   8   -2.30    3.70
   1  -9   8    2.20    3.90
  -1  -9  -8    0.50    2.50
  -1  -9  -8    2.70    3.50
   1  -9   8   -2.70    3.60
   1   9   9   46.30    6.00
  -1   9  -9   47.50    4.50
   1   9   9   42.30    6.20
   1   9   9   41.90    5.80
  -1   9  -9   41.20    5.80
   1  -9   9   47.30    6.10
  -1  -9  -9   41.00    4.30
   1  -9   9   43.60    5.60
   1  -9   9   51.49    6.60
  -1  -9  -9   36.00    5.90
   1   9  10   21.20    6.00
   1   9  10   13.30    8.20
  -1   9 -10   33.50    5.90
  -1   9 -10   27.10    4.00
  -1  -9 -10   23.00    3.70
   1  -9  10   27.60    5.70
   1  -9  10   28.00    5.70
   1  -9  10   21.20    5.60
  -1   9 -11   69.39    6.40
  -1   9 -11   80.69    8.70
   1   9  11   76.29    9.60
  -1  -9 -11   77.49    6.90
   1  -9  11   84.89    8.60
   1  -9  11   64.19    8.40
  -1   9 -12    7.70    4.70
  -1   9 -12   11.50    7.00
   1   9  12   12.90    7.60
  -1  -9 -12    9.50    4.30
  -1 -10  12   46.50    9.90
   1  10 -11   33.90    5.20
  -1  10  11   25.40    7.30
   1  10 -11   30.10    6.80
   1 -10 -11   28.40    4.70
  -1 -10  11   22.20    6.70
   1  10 -10    6.50    5.10
   1  10 -10    6.20    3.80
  -1  10  10   14.80    5.90
  -1 -10  10    2.60    5.10
   1 -10 -10   10.00    3.80
   1  10  -9   16.50    5.00
  -1  10   9   25.30    5.50
   1  10  -9   19.80    3.90
  -1 -10   9   17.10    5.20
   1 -10  -9   25.90    3.90
   1  10  -8   18.00    3.70
   1  10  -8   22.90    4.60
  -1  10   8   13.70    4.80
  -1 -10   8   21.50    4.80
   1 -10  -8   20.80    3.50
  -1  10   7    0.30    3.60
  -1  10   7    4.50    4.20
   1  10  -7    4.00    3.70
   1  10  -7    2.50    2.70
  -1 -10   7    2.50    3.90
  -1 -10   7    4.90    4.40
   1 -10  -7   -0.20    2.70
  -1 -10   7    1.40    3.60
  -1  10   6    1.40    3.20
  -1  10   6    2.20    3.20
   1  10  -6    2.30    2.80
  -1  10   6    2.20    3.30
   1  10  -6    0.60    2.90
   1  10  -6    0.40    3.20
  -1 -10   6    0.60    3.10
  -1 -10   6    2.90    3.30
  -1 -10   6    2.30    3.30
   1 -10  -6    3.30    2.50
  -1  10   5   39.70    4.60
   1  10  -5   33.90    3.80
   1  10  -5   26.80    4.20
  -1  10   5   37.80    4.00
  -1  10   5   32.60    4.20
   1  10  -5   34.90    4.40
   1 -10  -5   38.10    3.80
  -1 -10   5   41.30    4.40
  -1 -10   5   50.59    4.90
  -1  10   4   23.00    3.30
  -1  10   4   17.20    3.20
  -1  10   4   21.10    3.60
  -1  10   4   25.70    4.10
   1  10  -4   15.00    3.30
   1  10  -4   15.90    3.00
   1  10  -4   18.10    3.40
  -1 -10   4   16.40    3.30
  -1 -10   4   20.60    3.30
   1 -10  -4   16.50    2.80
  -1 -10   4   22.80    3.40
   1  10  -3    0.80    2.40
   1  10  -3    0.80    2.10
  -1  10   3    0.20    2.50
   1  10  -3    1.60    2.50
  -1  10   3    1.00    2.30
  -1  10   3    1.30    2.40
  -1  10   3    0.40    2.20
   1 -10  -3    1.80    2.10
  -1 -10   3    1.50    2.10
   1 -10  -3    6.40    2.50
  -1 -10   3    3.00    2.50
  -1 -10   3    3.80    2.70
   1  10  -2   92.29    6.30
  -1  10   2   86.69    6.00
   1  10  -2   82.29    6.60
  -1  10   2   74.39    5.90
   1  10  -2   91.39    6.40
   1  10  -2   82.49    6.20
  -1  10   2   84.59    6.40
  -1  10   2   99.09    6.40
   1 -10  -2   82.09    6.00
  -1 -10   2   80.69    6.00
   1 -10  -2  104.29    6.30
   1 -10  -2   95.89    6.60
  -1 -10   2   89.59    6.60
  -1 -10   2   91.09    6.50
   1  10  -1   48.40    4.40
  -1  10   1   58.89    4.60
   1  10  -1   53.69    4.50
  -1  10   1   51.89    4.40
   1  10  -1   46.50    4.70
   1  10  -1   47.30    4.40
  -1  10   1   44.30    4.60
  -1  10   1   45.50    4.10
   1 -10  -1   48.80    4.50
   1 -10  -1   54.09    4.50
  -1 -10   1   41.10    3.90
   1 -10  -1   43.40    4.00
  -1 -10   1   47.30    4.40
  -1 -10   1   50.89    4.50
   1  10   0  277.07   16.20
   1  10   0  287.37   16.30
   1  10   0  276.27   16.20
  -1  10   0  291.77   16.20
  -1  10   0  278.87   16.10
   1  10   0  275.77   16.10
  -1  10   0  285.87   16.40
  -1  10   0  279.07   16.30
   1 -10   0  283.37   16.00
  -1 -10   0  255.87   15.90
   1 -10   0  296.17   16.20
   1 -10   0  262.57   16.20
  -1 -10   0  285.37   16.30
  -1 -10   0  301.87   16.20
   1  10   1  588.84   32.50
  -1  10  -1  571.54   32.70
   1  10   1  574.74   32.60
  -1  10  -1  592.04   32.60
  -1  10  -1  596.44   32.40
   1  10   1  590.44   32.60
   1  10   1  590.44   32.70
  -1 -10  -1  595.44   32.40
   1 -10   1  598.44   32.70
  -1 -10  -1  593.04   33.90
   1 -10   1  562.34   32.70
   1 -10   1  612.04   32.50
  -1 -10  -1  581.04   32.50
   1  10   2  106.09    7.30
   1  10   2  115.09    7.20
   1  10   2  112.19    7.10
  -1  10  -2   89.89    7.20
  -1  10  -2  116.59    7.30
   1  10   2  108.69    7.50
  -1  10  -2  101.09    7.00
   1 -10   2  110.19    7.00
  -1 -10  -2  112.19    6.90
  -1 -10  -2  121.79    7.10
   1 -10   2  110.39    7.30
   1 -10   2   99.29    7.40
   1  10   3   35.40    4.00
   1  10   3   34.00    3.80
   1  10   3   37.40    3.80
  -1  10  -3   31.60    3.50
  -1  10  -3   28.30    3.80
  -1  10  -3   31.50    3.90
   1  10   3   34.30    3.90
   1 -10   3   37.30    4.20
  -1 -10  -3   35.40    3.50
   1 -10   3   42.10    4.10
  -1 -10  -3   31.40    3.20
   1 -10   3   34.10    4.30
   1  10   4   96.39    6.90
   1  10   4   94.69    6.70
  -1  10  -4   95.99    7.30
   1  10   4   81.99    6.90
  -1  10  -4   98.29    6.50
  -1  10  -4   91.59    6.90
   1 -10   4   98.69    7.10
  -1 -10  -4   92.19    6.30
   1 -10   4  106.19    7.20
   1  10   5    0.70    2.60
  -1  10  -5    4.20    3.00
   1  10   5    1.60    3.00
  -1  10  -5    3.40    2.20
   1  10   5    3.20    3.10
  -1  10  -5    4.40    3.10
  -1 -10  -5    0.70    1.90
   1 -10   5    0.80    3.10
   1 -10   5    0.40    2.90
  -1  10  -6    1.50    3.20
   1  10   6    0.30    3.40
   1  10   6   -0.20    3.10
   1  10   6   -0.40    3.50
  -1  10  -6    0.30    2.30
  -1  10  -6    0.10    3.20
  -1 -10  -6    0.30    2.30
   1 -10   6    2.60    3.40
   1 -10   6    2.40    3.40
   1 -10   6    0.20    3.20
   1  10   7   69.99    6.90
   1  10   7   57.19    6.10
   1  10   7   73.69    6.90
  -1  10  -7   40.40    5.80
  -1  10  -7   64.59    5.50
  -1  10  -7   68.09    7.00
   1 -10   7   57.99    6.40
  -1 -10  -7   59.29    5.30
   1 -10   7   77.79    6.40
   1 -10   7   76.49    6.60
  -1 -10  -7   71.79    6.50
  -1  10  -8   83.99    7.60
   1  10   8   81.99    7.40
  -1  10  -8   84.19    7.60
  -1  10  -8   72.59    6.30
   1  10   8   93.69    8.70
   1  10   8   72.69    7.30
  -1 -10  -8   83.49    7.40
  -1 -10  -8   75.89    6.20
   1 -10   8   81.09    7.60
   1 -10   8   73.79    7.30
   1 -10   8   81.69    8.20
  -1  10  -9    6.30    4.50
  -1  10  -9   11.30    3.20
   1  10   9   13.00    5.90
   1  10   9    5.20    5.00
   1  10   9    9.20    4.90
   1 -10   9   19.00    5.50
   1 -10   9    9.70    4.90
  -1 -10  -9    5.70    2.90
   1 -10   9    8.50    4.70
   1  10  10  153.58   12.40
  -1  10 -10  171.78   12.10
  -1  10 -10  147.09   10.20
  -1 -10 -10  153.58   10.10
   1 -10  10  136.49   11.60
  -1  10 -11   -0.10    6.60
  -1  10 -11   -2.20    3.80
   1  10  11    3.30    7.40
   1 -10  11    0.10    7.00
  -1 -10 -11   -0.80    3.60
   1  11 -11    7.80    6.50
   1  11 -11    8.40    4.90
  -1  11  11   16.70    7.40
   1 -11 -11    7.20    4.50
  -1 -11  11    8.80    6.80
  -1  11  10   92.69    9.90
   1  11 -10   85.49    9.20
   1  11 -10  102.99    8.40
  -1 -11  10   98.59   10.00
   1 -11 -10  103.59    8.30
  -1  11   9    4.60    5.30
   1  11  -9    6.50    4.90
   1  11  -9    4.20    3.50
   1 -11  -9    4.80    3.30
  -1 -11   9    0.40    4.80
  -1  11   8  143.69   11.60
   1  11  -8  151.78   11.40
   1  11  -8  176.68   10.60
  -1 -11   8  151.18   11.30
   1 -11  -8  165.58   10.40
   1  11  -7   18.90    4.70
   1  11  -7   19.30    3.60
  -1  11   7   23.40    4.90
   1 -11  -7   27.40    3.80
  -1 -11   7   16.90    4.50
   1  11  -6    3.80    3.50
  -1  11   6   -0.10    3.60
   1  11  -6    0.20    2.70
  -1  11   6    0.90    3.50
  -1 -11   6   -1.20    3.50
   1 -11  -6   -0.70    2.40
   1  11  -5    2.20    2.70
   1  11  -5    2.90    3.30
  -1  11   5    2.70    2.90
  -1  11   5    4.10    3.40
  -1 -11   5    6.40    3.60
   1 -11  -5    6.90    2.70
  -1  11   4   48.90    5.50
  -1  11   4   42.60    4.60
   1  11  -4   47.50    4.90
   1  11  -4   50.19    4.50
  -1  11   4   46.70    4.60
   1  11  -4   51.29    5.10
  -1  11   4   40.80    5.30
   1 -11  -4   34.80    4.00
  -1 -11   4   46.70    5.10
  -1 -11   4   45.50    5.10
  -1 -11   4   61.59    5.40
   1  11  -3  119.09    8.30
   1  11  -3  119.99    8.00
   1  11  -3  117.89    8.20
  -1  11   3  135.39    8.10
  -1  11   3  145.89    8.90
  -1  11   3   98.69    7.80
  -1  11   3  120.99    8.30
  -1 -11   3  119.59    8.40
   1 -11  -3  110.29    7.80
   1 -11  -3  123.09    7.90
  -1 -11   3  110.29    7.80
  -1 -11   3  122.29    8.50
  -1  11   2  156.18   10.70
  -1  11   2  175.08   10.50
  -1  11   2  171.78   11.20
   1  11  -2  167.98   10.70
  -1  11   2  170.38   10.30
   1  11  -2  183.08   10.70
   1  11  -2  164.18   10.50
   1 -11  -2  163.58   10.30
  -1 -11   2  176.98   10.70
  -1 -11   2  172.88   10.90
   1 -11  -2  163.18   10.30
  -1 -11   2  173.48   10.40
   1  11  -1  147.69    9.60
   1  11  -1  156.68    9.50
  -1  11   1  151.88    9.50
   1  11  -1  164.68    9.70
  -1  11   1  139.39    9.30
  -1  11   1  147.19    9.90
   1  11  -1  166.18    9.90
   1 -11  -1  140.69    9.60
  -1 -11   1  149.69    9.20
   1 -11  -1  145.79    9.20
  -1 -11   1  152.38    9.90
   1 -11  -1  157.08    9.80
   1  11   0   11.40    2.80
  -1  11   0   10.30    3.00
  -1  11   0   10.60    2.50
   1  11   0    7.60    3.00
   1  11   0   11.10    2.80
  -1  11   0   13.40    2.80
   1  11   0    7.50    2.70
   1 -11   0    6.50    2.80
   1 -11   0   10.20    3.10
  -1 -11   0    7.30    2.30
  -1 -11   0   12.30    2.80
   1 -11   0   11.20    2.60
   1  11   1  106.79    7.80
   1  11   1  120.69    7.60
  -1  11  -1  112.59    7.50
   1  11   1  117.39    7.80
  -1  11  -1  118.69    8.00
  -1  11  -1  111.79    7.60
   1  11   1  112.29    7.80
  -1 -11  -1  103.69    7.30
  -1 -11  -1  114.69    7.70
   1 -11   1  112.09    7.90
   1 -11   1  120.59    8.10
   1 -11   1  109.09    7.60
   1  11   2   54.19    4.60
  -1  11  -2   45.90    4.30
  -1  11  -2   49.50    4.80
   1  11   2   46.70    4.70
   1  11   2   47.30    4.60
   1  11   2   47.90    4.40
  -1  11  -2   47.80    4.70
   1 -11   2   43.90    4.90
  -1 -11  -2   47.40    4.60
   1 -11   2   55.49    4.60
   1 -11   2   62.39    5.10
  -1 -11  -2   45.70    4.20
   1  11   3   22.70    3.40
  -1  11  -3   20.70    3.80
  -1  11  -3   18.70    3.50
   1  11   3   22.40    3.80
   1  11   3   18.10    3.50
  -1  11  -3   16.80    2.90
   1 -11   3   23.50    3.60
  -1 -11  -3   21.70    2.90
   1 -11   3   19.40    3.70
   1  11   4  202.98   12.90
  -1  11  -4  203.88   13.10
   1  11   4  206.98   12.70
   1  11   4  230.18   13.20
  -1  11  -4  213.28   13.00
  -1  11  -4  222.48   12.50
   1 -11   4  196.68   12.80
  -1 -11  -4  214.88   12.50
   1 -11   4  197.48   13.10
  -1  11  -5   -1.40    3.10
  -1  11  -5   -1.10    2.50
   1  11   5    1.70    3.20
   1  11   5    1.20    3.60
   1  11   5    1.10    3.10
  -1  11  -5    0.70    3.60
   1 -11   5   -1.60    2.90
  -1 -11  -5    0.10    2.20
   1 -11   5   -0.30    3.20
  -1  11  -6   36.20    4.90
  -1  11  -6   34.60    5.20
   1  11   6   22.70    4.80
  -1  11  -6   25.60    3.70
   1  11   6   23.70    4.30
   1  11   6   34.80    4.50
   1 -11   6   34.40    4.90
  -1 -11  -6   25.60    3.30
   1 -11   6   24.70    4.70
   1  11   7   71.39    7.30
  -1  11  -7   80.19    6.40
   1  11   7   85.79    7.20
  -1  11  -7   83.09    7.40
   1  11   7   98.69    8.00
  -1  11  -7   81.89    8.00
   1 -11   7   85.29    8.00
  -1 -11  -7   61.39    6.10
   1 -11   7   80.19    7.70
   1 -11   7   79.79    7.60
  -1  11  -8    1.20    2.90
  -1  11  -8    2.90    4.20
   1  11   8    0.20    4.40
   1  11   8   -1.50    4.90
   1 -11   8    0.70    4.60
  -1 -11  -8    3.80    2.80
   1 -11   8   -0.20    4.20
   1 -11   8    0.00    4.80
   1  11   9   -2.00    5.10
  -1  11  -9   -1.50    4.70
  -1  11  -9   -0.20    3.20
   1 -11   9    2.10    4.90
  -1 -11  -9    1.30    3.10
  -1  11 -10    5.00    3.90
  -1  11 -10   12.70    5.70
   1  11  10    4.80    6.30
   1 -11  10    6.10    6.00
  -1 -11 -10    8.10    3.70
  -1  11 -11    0.30    4.10
  -1  11 -11    1.70    6.50
   1  11  11   -1.00    7.00
   1 -11  11    1.50    6.80
  -1 -11 -11   -0.90    3.90
   1  12 -11   19.70    6.00
   1 -12 -11   19.00    5.60
  -1 -12  11   15.30    7.40
   1  12 -10   20.50    5.00
  -1  12  10   26.20    7.30
   1  12 -10   25.70    7.50
  -1 -12  10   18.90    6.70
   1 -12 -10   14.50    4.70
   1  12  -9   -1.80    5.00
   1  12  -9   -2.60    3.90
  -1  12   9    1.90    5.60
   1 -12  -9   -0.60    3.70
  -1 -12   9    1.20    5.30
   1  12  -8   13.30    4.90
  -1  12   8    7.80    5.10
   1  12  -8   10.80    3.60
   1 -12  -8   12.80    3.70
  -1 -12   8    4.60    4.70
   1  12  -7   -0.10    3.30
   1  12  -7    2.80    4.20
  -1  12   7    1.50    4.30
  -1 -12   7   -0.90    4.60
   1 -12  -7    4.30    3.00
  -1  12   6   29.00    5.10
   1  12  -6   32.00    4.80
   1  12  -6   22.50    4.00
  -1 -12   6   18.50    4.50
   1 -12  -6   26.20    3.90
   1  12  -5   68.99    5.90
  -1  12   5   68.59    7.90
  -1  12   5   72.99    6.90
   1  12  -5   70.59    6.70
  -1 -12   5   77.29    6.90
   1 -12  -5   60.99    5.60
   1  12  -4   62.39    5.20
  -1  12   4   59.79    5.70
   1  12  -4   54.19    5.70
  -1  12   4   53.09    5.80
   1 -12  -4   53.29    4.90
  -1 -12   4   47.40    5.60
   1  12  -3    5.60    3.50
  -1  12   3    0.60    3.10
  -1  12   3    2.20    2.80
  -1  12   3    1.10    3.00
   1  12  -3    4.30    3.00
  -1 -12   3    2.10    2.80
  -1 -12   3    3.20    3.30
   1 -12  -3    1.00    2.50
   1 -12  -3    3.60    3.10
   1  12  -2   76.19    6.60
  -1  12   2   97.09    7.20
   1  12  -2   83.39    6.50
   1  12  -2   86.79    6.60
  -1  12   2   76.39    6.20
  -1  12   2   80.49    6.50
  -1 -12   2   80.39    6.40
   1 -12  -2   75.99    6.20
   1 -12  -2   81.09    6.50
  -1 -12   2   82.89    7.10
  -1  12   1  121.29    8.10
   1  12  -1  123.09    7.90
   1  12  -1  111.09    8.00
  -1  12   1   98.99    7.50
  -1  12   1  107.29    7.80
   1  12  -1  111.89    7.90
  -1 -12   1  110.39    7.50
   1 -12  -1  112.49    7.70
   1 -12  -1  110.69    7.70
  -1 -12   1  117.79    8.00
   1  12   0  117.79    7.80
   1  12   0  110.89    7.30
  -1  12   0  104.99    8.00
  -1  12   0   97.89    7.30
   1  12   0   93.19    7.70
  -1  12   0  100.99    7.30
   1 -12   0  101.19    7.50
  -1 -12   0  100.89    7.00
  -1 -12   0  112.39    7.50
   1 -12   0  104.99    7.20
   1  12   1    3.20    3.20
   1  12   1    1.90    2.70
   1  12   1    1.10    3.20
  -1  12  -1    1.40    2.90
  -1  12  -1    1.10    2.50
  -1  12  -1    2.70    2.70
   1  12   1    1.90    2.80
   1 -12   1    1.70    2.70
   1 -12   1    1.40    3.20
  -1 -12  -1    0.40    2.50
   1 -12   1    0.60    3.00
  -1 -12  -1   -0.70    2.90
   1  12   2  286.87   18.00
  -1  12  -2  286.87   17.90
  -1  12  -2  313.77   17.60
   1  12   2  296.17   18.00
   1  12   2  298.07   17.80
  -1  12  -2  295.67   17.90
   1 -12   2  336.07   18.20
  -1 -12  -2  322.77   17.60
   1 -12   2  297.97   18.10
  -1 -12  -2  318.87   17.70
  -1  12  -3  153.38    9.40
   1  12   3  151.88   10.20
   1  12   3  140.09    9.70
  -1  12  -3  132.09   10.00
  -1  12  -3  135.79    9.90
   1  12   3  148.69    9.80
   1 -12   3  148.29   10.00
   1 -12   3  144.39    9.80
  -1 -12  -3  151.48    9.10
  -1  12  -4   64.49    6.50
   1  12   4   64.79    5.90
   1  12   4   51.79    5.80
   1  12   4   65.79    6.20
  -1  12  -4   59.79    6.00
  -1  12  -4   61.99    5.60
  -1 -12  -4   61.69    5.30
   1 -12   4   62.29    6.30
   1 -12   4   67.19    6.20
   1  12   5   99.59    8.20
  -1  12  -5  104.29    8.30
   1  12   5  109.79    8.50
  -1  12  -5  120.59    7.80
   1  12   5  116.59    8.70
  -1  12  -5  103.39    8.30
  -1 -12  -5  109.39    7.60
   1 -12   5  104.39    8.50
   1 -12   5  105.29    8.60
  -1  12  -6   20.00    3.70
   1  12   6   23.80    5.30
   1  12   6   23.70    4.80
  -1  12  -6   18.40    4.50
  -1  12  -6   22.50    5.90
  -1 -12  -6   14.70    3.20
   1 -12   6   14.50    4.60
   1 -12   6   15.00    4.60
  -1  12  -7    7.20    4.30
   1  12   7    0.20    4.60
  -1  12  -7    2.30    3.10
   1  12   7    2.90    4.50
  -1 -12  -7    3.10    3.00
   1 -12   7    4.80    4.30
  -1  12  -8    1.50    5.00
   1  12   8   -2.10    4.80
  -1  12  -8    0.00    3.30
   1 -12   8    1.00    4.60
  -1 -12  -8   -0.10    3.00
  -1  12  -9   21.80    4.40
   1  12   9   24.40    6.60
  -1  12  -9   19.50    6.40
  -1 -12  -9   13.30    3.80
   1 -12   9   21.70    6.70
  -1  12 -10    6.00    4.20
  -1  12 -10   14.60    6.50
   1  12  10    9.20    7.70
   1 -12  10    8.10    6.60
  -1 -12 -10    4.30    3.90
   1  13 -10    6.20    5.10
   1  13 -10   -2.00    6.20
  -1  13  10   -1.50    6.90
   1 -13 -10    3.60    4.70
  -1 -13  10    1.80    6.80
   1  13  -9   35.30    6.80
   1  13  -9   26.20    5.30
  -1  13   9   34.80    8.00
  -1 -13   9   34.00    7.90
   1 -13  -9   38.70    5.20
  -1  13   8   72.69    8.10
   1  13  -8   55.99    6.30
   1  13  -8   76.39    8.00
  -1 -13   8   52.49    7.40
   1 -13  -8   69.49    6.10
  -1  13   7    0.40    4.70
   1  13  -7    4.60    4.00
   1  13  -7    6.00    4.70
  -1 -13   7    2.00    4.50
   1 -13  -7    5.70    3.50
   1  13  -6   88.09    8.40
  -1  13   6  107.59    8.90
   1  13  -6   99.69    7.90
  -1 -13   6   89.69    8.40
   1 -13  -6   99.59    7.60
   1  13  -5  103.99    8.60
  -1  13   5   98.09    8.80
   1  13  -5  130.79    8.50
   1 -13  -5  119.69    7.80
  -1 -13   5   93.29    8.70
   1  13  -4   49.60    5.80
   1  13  -4   55.39    5.30
  -1  13   4   54.09    6.20
  -1 -13   4   48.40    5.90
   1 -13  -4   59.49    5.30
  -1  13   3  388.66   23.10
   1  13  -3  391.86   23.00
   1  13  -3  411.96   22.70
  -1  13   3  400.26   22.70
   1 -13  -3  393.26   22.50
  -1 -13   3  382.66   23.10
   1  13  -2   18.20    4.20
   1  13  -2   13.80    3.40
  -1  13   2   16.20    3.60
  -1  13   2   24.00    4.30
  -1  13   2   15.20    3.40
  -1 -13   2   18.40    3.40
   1 -13  -2   23.50    3.70
   1 -13  -2   18.70    3.90
  -1 -13   2   13.00    3.90
   1  13  -1  114.79    8.30
  -1  13   1  113.69    8.50
  -1  13   1  121.29    8.20
   1  13  -1   97.29    8.80
  -1  13   1  129.09    8.10
  -1 -13   1  110.29    8.70
   1 -13  -1  122.69    8.50
  -1 -13   1  138.19    8.30
   1 -13  -1  102.99    8.00
  -1  13   0   45.10    4.90
   1  13   0   40.90    4.70
  -1  13   0   55.29    5.50
  -1  13   0   59.19    5.00
   1  13   0   46.50    5.40
   1  13   0   42.40    5.30
   1 -13   0   47.80    5.20
   1 -13   0   45.60    4.70
  -1 -13   0   51.79    5.00
  -1 -13   0   46.50    4.70
  -1  13  -1    8.60    3.00
  -1  13  -1    7.40    3.80
   1  13   1   11.40    3.70
  -1  13  -1    9.60    3.30
   1  13   1    6.20    3.30
   1 -13   1    4.90    3.40
  -1 -13  -1    5.80    2.70
  -1 -13  -1   11.50    3.30
   1  13   2   10.60    4.00
   1  13   2    8.80    3.40
  -1  13  -2   11.30    3.50
  -1  13  -2   11.70    3.00
  -1  13  -2    8.30    3.60
  -1 -13  -2   18.70    3.10
  -1 -13  -2   13.70    3.70
   1 -13   2   10.70    3.80
  -1  13  -3  218.68   13.10
  -1  13  -3  202.28   12.60
   1  13   3  198.98   12.80
   1  13   3  206.88   13.40
  -1  13  -3  205.88   13.00
   1 -13   3  205.38   13.30
  -1 -13  -3  201.28   12.50
  -1  13  -4   13.50    4.20
   1  13   4   10.30    3.70
   1  13   4   12.80    4.20
  -1  13  -4   10.30    3.90
  -1  13  -4    9.70    3.40
   1 -13   4   12.70    4.40
  -1 -13  -4   11.00    3.20
  -1  13  -5    3.00    3.00
   1  13   5    1.10    4.70
  -1  13  -5   -2.10    4.10
   1  13   5   -1.10    3.70
  -1 -13  -5    0.20    2.60
   1 -13   5    2.20    4.00
  -1  13  -6   59.39    5.50
   1  13   6   60.69    6.80
  -1  13  -6   53.89    6.40
   1  13   6   60.79    6.90
   1 -13   6   54.79    6.70
  -1 -13  -6   50.89    5.20
  -1  13  -7    3.80    4.50
  -1  13  -7    0.00    3.10
   1  13   7    1.60    5.30
   1 -13   7   -0.70    4.50
  -1 -13  -7   -0.20    3.10
  -1  13  -8   22.40    5.70
  -1  13  -8   29.80    4.60
   1  13   8   28.50    7.00
   1 -13   8   29.70    6.20
  -1 -13  -8   33.70    4.50
  -1  13  -9    0.80    4.00
  -1  13  -9    4.80    5.90
   1  13   9    1.00    6.30
   1 -13   9   -2.20    6.00
  -1 -13  -9    0.40    3.80
   1  13  10   -1.50    7.30
  -1  13 -10    1.40    6.30
  -1  13 -10   -0.70    4.20
   1 -13  10   -3.00    6.90
  -1 -13 -10    0.30    4.20
   1  14  -9   24.40    5.60
  -1  14   9   21.20    7.50
   1  14  -9   30.50    7.70
  -1 -14   9   18.20    7.10
   1 -14  -9   15.60    4.90
   1  14  -8    0.60    4.30
   1  14  -8    2.20    5.50
  -1  14   8    1.20    5.90
   1 -14  -8    2.10    4.30
  -1 -14   8    4.30    5.80
  -1  14   7   26.60    6.30
   1  14  -7   36.30    5.30
   1  14  -7   22.50    5.80
   1 -14  -7   23.10    4.60
  -1 -14   7   23.10    5.90
   1  14  -6    6.10    3.90
   1  14  -6    4.90    4.60
  -1  14   6    6.70    4.90
  -1 -14   6    7.50    4.90
   1 -14  -6    3.30    3.90
  -1  14   5   76.59    7.60
   1  14  -5   69.19    6.50
   1  14  -5   71.49    7.20
   1 -14  -5   77.29    6.70
  -1 -14   5   49.60    6.80
   1  14  -4    7.50    4.20
  -1  14   4    7.50    4.40
   1  14  -4    9.10    3.60
  -1 -14   4   10.90    4.50
   1 -14  -4    8.30    3.40
  -1  14   3   81.69    7.40
   1  14  -3   65.69    7.00
   1  14  -3   80.69    7.10
   1 -14  -3   93.19    6.90
  -1 -14   3   61.19    7.00
   1  14  -2   49.90    5.50
  -1  14   2   45.30    6.10
  -1  14   2   37.60    5.10
   1  14  -2   50.29    5.20
  -1  14   2   49.70    5.30
  -1 -14   2   44.40    5.50
   1 -14  -2   39.80    5.20
   1 -14  -2   41.60    4.70
  -1  14   1    7.30    4.60
   1  14  -1   13.00    3.70
  -1  14   1   10.80    3.70
   1  14  -1    6.30    3.70
  -1  14   1    7.20    4.00
  -1 -14   1   11.50    3.40
   1 -14  -1   11.80    3.50
   1 -14  -1   10.60    3.70
  -1 -14   1    9.40    3.80
   1  14   0    2.70    3.50
  -1  14   0   -0.20    3.40
  -1  14   0   -2.10    3.50
  -1  14   0    5.10    3.80
   1 -14   0   -0.30    3.40
  -1 -14   0   -1.10    3.10
  -1 -14   0   -1.60    3.30
   1  14   1   -0.90    3.80
  -1  14  -1    1.00    3.40
  -1  14  -1   -0.30    3.20
  -1  14  -1    1.20    3.60
   1  14   1    0.10    4.70
   1 -14   1   -0.70    3.50
  -1 -14  -1   -0.50    3.70
  -1 -14  -1   -0.60    2.80
  -1  14  -2   21.70    4.70
  -1  14  -2   30.00    4.30
   1  14   2   29.60    4.70
   1  14   2   37.50    5.60
  -1  14  -2   32.70    4.80
   1 -14   2   28.50    4.90
  -1 -14  -2   33.00    4.20
   1  14   3  251.07   16.20
  -1  14  -3  290.97   15.60
   1  14   3  264.57   16.00
  -1  14  -3  236.68   15.70
  -1 -14  -3  267.67   15.40
   1 -14   3  223.88   15.90
   1  14   4    5.60    4.40
  -1  14  -4    7.80    3.30
   1  14   4    6.90    4.40
  -1  14  -4   11.00    4.10
  -1 -14  -4    6.20    3.40
   1 -14   4    4.00    4.30
  -1  14  -5   -0.70    4.60
  -1  14  -5    0.40    3.30
   1  14   5   -1.30    5.40
   1  14   5    0.10    5.00
   1 -14   5    0.90    4.40
  -1 -14  -5    0.30    3.10
  -1  14  -6   -4.30    4.30
  -1  14  -6    3.20    3.70
   1  14   6   -1.30    4.80
  -1 -14  -6    0.00    3.20
   1 -14   6   -0.40    4.70
  -1  14  -7   57.39    7.60
  -1  14  -7   54.19    5.80
   1  14   7   55.89    8.00
  -1 -14  -7   66.39    5.80
   1 -14   7   45.30    7.10
   1  14   8   21.00    6.80
  -1  14  -8   22.70    6.80
  -1  14  -8   24.20    4.70
  -1 -14  -8   18.30    4.50
   1 -14   8   20.80    6.30
  -1  14  -9   31.70    7.30
  -1  14  -9   30.70    5.60
   1  14   9   36.20    8.10
  -1 -14  -9   38.80    5.50
   1 -14   9   41.70    8.20
   1  15  -9    4.60    5.50
  -1  15   9    6.90    7.80
   1 -15  -9    3.40    5.30
   1  15  -8   -0.80    6.10
  -1  15   8    5.80    6.90
   1  15  -8    0.70    5.00
   1 -15  -8    3.10    4.60
  -1 -15   8    3.20    6.50
  -1  15   7   49.80    8.20
   1  15  -7   27.20    6.70
   1  15  -7   40.00    6.00
   1 -15  -7   34.60    5.20
  -1 -15   7   27.80    6.60
   1  15  -6    0.40    4.00
   1  15  -6   -0.70    5.00
  -1  15   6   -2.10    5.30
   1 -15  -6    0.00    3.80
  -1 -15   6    3.20    5.20
  -1  15   5    0.80    4.90
   1  15  -5   12.80    4.50
   1  15  -5    0.60    5.20
  -1 -15   5    6.90    4.90
   1 -15  -5    9.50    3.90
   1  15  -4   12.70    4.80
  -1  15   4    7.00    4.90
   1  15  -4   13.10    4.40
   1 -15  -4   11.40    3.90
  -1 -15   4    8.90    4.70
   1  15  -3   22.60    4.80
   1  15  -3   21.20    5.00
  -1  15   3   30.60    5.50
   1 -15  -3   23.60    4.20
  -1 -15   3   10.00    4.60
   1  15  -2    1.70    3.90
   1  15  -2    4.10    4.20
  -1  15   2    4.90    4.50
   1 -15  -2    5.10    3.60
  -1 -15   2    3.10    4.20
  -1  15   1   70.09    7.00
  -1  15   1   66.09    6.40
  -1  15   1   58.19    6.50
   1  15  -1   52.79    6.30
  -1 -15   1   62.79    5.90
  -1 -15   1   60.39    6.60
   1 -15  -1   77.69    7.00
   1  15   0   54.29    6.10
  -1  15   0   62.59    7.00
  -1  15   0   75.09    6.20
  -1  15   0   59.79    6.10
  -1 -15   0   57.99    5.60
  -1 -15   0   52.19    6.10
   1 -15   0   52.89    6.20
  -1  15  -1  167.18   10.40
   1  15   1  156.28   10.80
  -1  15  -1  153.48   10.70
   1 -15   1  152.48   11.00
  -1 -15  -1  149.09   10.10
  -1 -15  -1  149.79   10.90
  -1  15  -2  253.77   14.80
  -1  15  -2  227.38   15.20
   1  15   2  239.48   15.20
  -1 -15  -2  229.78   14.50
   1 -15   2  228.58   15.10
  -1  15  -3   55.19    5.60
  -1  15  -3   45.80    6.10
   1  15   3   48.90    5.90
   1 -15   3   35.00    6.00
  -1 -15  -3   52.19    5.20
   1  15   4    3.40    4.70
  -1  15  -4    3.00    3.60
  -1  15  -4   11.30    4.70
  -1 -15  -4   -0.40    3.10
   1 -15   4    0.80    5.30
   1  15   5   40.70    7.10
  -1  15  -5   34.00    5.00
  -1  15  -5   23.40    5.60
   1 -15   5   37.90    6.50
  -1 -15  -5   34.30    4.50
   1  15   6   32.30    6.30
  -1  15  -6   21.30    4.60
  -1  15  -6   19.10    5.70
  -1 -15  -6   15.70    4.10
   1 -15   6   26.50    6.30
   1  15   7   -0.50    6.00
  -1  15  -7    1.00    4.20
  -1  15  -7    1.60    5.50
   1 -15   7   -1.90    5.70
  -1 -15  -7    0.80    3.80
  -1  15  -8    0.70    6.00
   1  15   8   -0.30    6.80
  -1  15  -8    0.30    4.60
  -1 -15  -8    1.90    4.40
   1 -15   8    1.90    6.70
  -1  16   8    9.70    8.90
   1  16  -8   17.40    6.00
   1 -16  -8   11.80    5.70
  -1  16   7    5.20    6.90
   1  16  -7    8.20    5.20
   1  16  -7    1.50    6.30
   1 -16  -7    4.30    5.10
  -1 -16   7   13.20    6.80
   1  16  -6   -0.50    4.60
   1  16  -6    1.70    5.70
  -1  16   6   -2.20    6.60
  -1 -16   6   -1.90    5.70
   1 -16  -6   -5.10    4.50
  -1  16   5    3.80    5.60
   1  16  -5   -0.70    4.50
   1  16  -5   -1.50    5.80
   1 -16  -5    4.40    4.40
  -1 -16   5    5.40    5.40
  -1  16   4    4.00    5.30
   1  16  -4    7.90    5.20
   1  16  -4    8.70    4.70
   1 -16  -4    5.20    4.00
  -1 -16   4    4.70    5.70
   1  16  -3    7.10    4.30
   1  16  -3    2.30    4.60
  -1  16   3    3.00    5.70
   1 -16  -3    1.80    4.10
  -1 -16   3    1.70    4.70
   1  16  -2   18.50    4.90
  -1  16   2   13.60    5.50
  -1 -16   2   10.90    5.40
   1  16  -1   48.40    6.50
   1 -16  -1   42.40    5.90
  -1 -16   1   42.80    6.00
  -1  16   0   22.00    4.60
   1  16   0   18.70    4.90
  -1  16   0   17.20    5.00
  -1 -16   0   11.10    5.20
  -1 -16   0   32.00    5.00
   1 -16   0   26.70    5.30
   1  16   1   96.19    8.70
  -1  16  -1   92.29    8.10
  -1  16  -1  104.29    9.20
   1 -16   1   97.99    8.90
  -1 -16  -1  111.89    8.10
  -1  16  -2   -3.50    4.00
   1  16   2    1.60    5.00
  -1  16  -2    1.80    5.00
  -1 -16  -2    2.40    3.50
   1 -16   2   -0.90    4.60
  -1  16  -3   25.70    4.60
  -1  16  -3   26.20    6.10
  -1 -16  -3   20.00    4.50
   1 -16   3   29.80    5.90
  -1  16  -4   75.59    7.80
  -1  16  -4   72.59    6.80
   1 -16   4   62.79    7.90
  -1 -16  -4   75.79    6.70
  -1  16  -5    1.90    4.60
  -1  16  -5   -3.50    5.80
  -1 -16  -5   -0.10    3.90
   1 -16   5    4.70    5.70
   1  16   6   65.99   11.00
  -1  16  -6   69.59    6.80
  -1  16  -6   56.79    7.90
   1 -16   6   63.79    8.40
  -1 -16  -6   55.49    6.20
  -1  16  -7   11.30    7.20
   1  16   7    0.10    7.00
  -1  16  -7    4.90    5.00
  -1 -16  -7    0.20    4.60
   1 -16   7   -0.70    6.40
  -1  17   7   -0.40    7.90
   1  17  -6   15.60    7.00
   1  17  -6   14.30    5.70
  -1  17   6   23.50    8.70
   1 -17  -6   21.50    5.80
  -1 -17   6   19.30    7.10
   1  17  -5    3.90    5.40
  -1  17   5    4.70    6.50
   1  17  -5    2.30    6.00
   1 -17  -5    1.90    5.00
  -1 -17   5   -0.30    6.10
   1  17  -4   -0.60    6.10
   1  17  -4    1.40    5.10
  -1 -17   4   -1.00    5.50
   1 -17  -4   -0.40    4.60
   1  17  -3   10.90    5.60
  -1 -17   3   21.20    6.50
   1  17  -2   36.40    6.80
  -1 -17   2   40.40    7.10
   1  17  -1   29.80    6.40
  -1 -17   1   32.20    5.90
   1  17   0    0.00    4.80
  -1  17   0    0.30    5.00
   1 -17   0   -0.50    4.90
  -1 -17   0   -0.20    5.20
  -1  17  -1    1.80    4.40
   1  17   1    1.00    5.40
  -1  17  -1    9.00    5.60
   1 -17   1    3.00    5.80
  -1 -17  -1    1.30    4.00
  -1  17  -2    1.60    4.90
  -1  17  -2   -2.30    4.30
  -1 -17  -2    1.20    4.30
   1 -17   2   -2.40    5.90
  -1  17  -3    0.90    4.50
  -1  17  -3   -0.40    5.90
  -1 -17  -3   -0.20    4.30
   1 -17   3    2.40    5.60
  -1  17  -4   20.50    6.90
  -1  17  -4   30.40    5.50
   1 -17   4   18.20    6.50
  -1 -17  -4   30.40    5.40
  -1  17  -5    6.30    6.90
  -1  17  -5   -0.90    4.70
  -1 -17  -5    0.40    4.70
   1 -17   5    1.50    6.20
  -1  17  -6   23.60    8.00
  -1  17  -6   20.00    5.80
   1 -17   6   21.30    8.00
  -1 -17  -6   24.30    5.40
   1  18  -5    9.40    8.10
   1  18  -5    6.00    6.30
  -1 -18   5    0.10    6.80
   1 -18  -5    3.80    6.00
   1  18  -4  116.39   11.10
   1  18  -4   91.99   10.50
  -1 -18   4  101.29   11.10
   1  18  -3    1.80    6.90
  -1 -18   3   -0.10    6.00
   1  18  -2   12.50    6.80
  -1 -18   2    8.80    6.80
   1  18  -1   31.10    6.60
  -1 -18   1   23.00    6.90
   1  18   0   27.10    6.50
   1 -18   0   31.70    6.50
  -1  18  -1   16.90    5.70
   1 -18   1   13.90    6.10
  -1  18  -2   52.69   12.00
  -1  18  -2   53.49    7.10
   1 -18   2   46.00    7.90
  -1 -18  -2   57.19    6.60
  -1  18  -3   43.60    6.60
  -1  18  -3   48.70    8.10
  -1 -18  -3   41.50    6.30
   1 -18   3   44.30    7.70
  -1  18  -4   15.90    7.60
  -1  18  -4   21.90    6.00
   1 -18   4   11.00    7.00
  -1 -18  -4   17.90    5.40
  -1  18  -5    3.90    7.10
  -1  18  -5    8.50    5.70
   1 -18   5    3.10    9.10
  -1 -18  -5   15.20    5.50
   1  19  -3   55.19    9.00
  -1 -19   3   57.09    8.90
   1  19  -2   11.80    7.80
  -1 -19   2    8.00    6.70
  -1  19  -2   39.10    7.20
   1 -19   2   37.10    8.80
  -1 -19  -2   36.00    7.00
  -1  19  -3   10.70    6.60
  -1 -19  -3   11.50    6.20
   1 -19   3   11.30    7.40
   2   0 -14    2.40    7.00
  -2   0  14    8.00    8.30
  -2   0  13   -2.40    5.60
   2   0 -13    1.10    3.80
   2   0 -13    4.50    6.20
   2   0 -12   38.00    5.80
  -2   0  12   34.60    6.10
   2   0 -12   40.70    4.70
   2   0 -11    0.50    2.90
   2   0 -11    1.20    3.90
  -2   0  11    0.30    4.70
  -2   0  10  335.07   20.10
   2   0 -10  329.77   19.20
  -2   0  10  334.77   19.80
   2   0 -10  341.57   20.00
   2   0  -9    1.00    2.30
   2   0  -9   -0.50    2.90
  -2   0   9    1.80    3.00
  -2   0   9    1.50    2.70
  -2   0   8  444.36   25.60
  -2   0   8  458.25   25.90
  -2   0   8  478.55   25.40
   2   0  -8  436.86   25.30
   2   0  -8  451.65   25.70
  -2   0   7   -0.80    2.00
  -2   0   7    1.60    1.90
  -2   0   7    0.30    2.20
   2   0  -7    0.20    1.60
  -2   0   7    1.30    1.90
   2   0  -7    1.10    2.20
  -2   0   6 1061.39   57.59
  -2   0   6 1053.29   57.69
  -2   0   6 1086.19   57.89
   2   0  -6 1056.79   57.69
   2   0  -6 1036.00   57.69
   2   0  -6 1027.30   57.49
  -2   0   6 1097.19   57.59
   2   0  -5   -0.30    1.20
  -2   0   5    0.30    1.10
   2   0  -5   -0.50    1.40
  -2   0   5   -0.70    1.30
  -2   0   5   -0.60    1.20
   2   0  -5   -0.30    1.30
  -2   0   5    0.20    1.50
  -2   0   4  175.58   10.20
   2   0  -4  181.28   10.20
  -2   0   4  182.48   10.20
  -2   0   4  179.58   10.30
   2   0  -4  183.08   10.20
  -2   0   4  188.98   10.30
   2   0  -4  174.98   10.10
  -2   0   3    0.50    0.80
   2   0  -3    0.80    0.80
   2   0  -3   -0.10    0.80
  -2   0   3    0.50    0.80
   2   0  -3    0.60    0.80
  -2   0   3   -0.40    0.90
  -2   0   3   -0.20    0.90
  -2   0   2 4749.02  261.47
  -2   0   2 4965.20  261.37
   2   0  -2 5037.60  261.47
   2   0  -2 4825.92  261.47
  -2   0   2 4626.44  261.47
  -2   0   2 4874.51  261.47
   2   0  -2 4909.61  261.47
  -2   0   1   -0.20    0.50
  -2   0   1    0.00    0.30
   2   0  -1    0.70    0.40
   2   0  -1    0.10    0.40
  -2   0   1    0.40    0.40
  -2   0   0   13.70    1.00
  -2   0   0   13.90    1.00
  -2   0   0   13.70    0.90
  -2   0  -1    0.00    0.50
  -2   0  -1    0.30    0.40
   2   0   1    0.20    0.40
   2   0   1    0.60    0.60
  -2   0  -1    0.90    0.60
   2   0   2  750.62   40.80
   2   0   2  741.63   40.80
   2   0   2  732.13   41.00
  -2   0  -2  761.22   41.00
  -2   0  -2  773.22   40.70
  -2   0  -2  767.22   40.70
  -2   0  -2  756.72   41.00
  -2   0  -3    0.60    0.60
  -2   0  -3    1.10    1.00
   2   0   3    0.50    0.70
   2   0   3   -0.20    0.70
  -2   0  -3    0.00    0.50
   2   0   4  498.55   27.80
  -2   0  -4  480.25   27.30
   2   0   4  539.95   27.40
   2   0   4  499.25   27.50
  -2   0  -4  512.85   27.40
  -2   0  -4  484.65   27.70
   2   0   5    1.50    1.20
  -2   0  -5    0.10    0.90
   2   0   5   -0.10    1.20
  -2   0  -5   -0.10    1.40
  -2   0  -5    0.10    1.40
   2   0   5    0.50    1.60
  -2   0  -6  222.68   13.00
   2   0   6  208.58   13.10
   2   0   6  230.68   12.80
   2   0   6  229.28   12.60
  -2   0  -6  217.88   12.40
   2   0   7   -1.40    1.70
   2   0   7   -0.80    2.30
   2   0   7    0.30    1.80
  -2   0  -7    0.40    2.20
  -2   0  -7   -0.10    1.30
  -2   0  -8   41.20    4.20
   2   0   8   25.80    3.30
   2   0   8   28.90    4.20
  -2   0  -8   34.30    2.90
   2   0   9   -0.20    2.50
  -2   0  -9   -1.80    2.90
   2   0   9   -3.50    3.20
  -2   0  -9    0.00    1.70
   2   0  10   52.29    6.40
  -2   0 -10   60.99    4.80
   2   0  10   66.59    6.30
  -2   0 -10   62.39    6.20
  -2   0 -11   -0.10    4.00
   2   0  11   -1.40    4.10
  -2   0 -11   -0.90    2.30
   2   0  11   -1.10    3.70
  -2   0 -12    5.00    4.90
  -2   0 -12    4.80    2.90
   2   0  12    6.50    5.30
   2   0  12   10.30    4.80
  -2   0 -13    0.50    3.20
   2   0  13    1.30    5.50
   2   0  13    0.00    6.10
  -2   0 -13   -5.60    5.60
   2   1 -14    2.50    6.80
  -2   1  14    1.10    8.30
  -2  -1  14   -4.80    7.00
   2   1 -13   -1.80    3.90
   2   1 -13   -2.40    5.40
  -2   1  13   -0.50    5.80
   2  -1 -13   -3.90    6.10
   2  -1 -13    2.70    4.00
  -2  -1  13    3.40    5.90
   2   1 -12    0.90    3.30
  -2   1  12    0.30    4.90
   2   1 -12    1.30    5.00
   2  -1 -12    1.50    3.20
  -2  -1  12    1.70    4.80
   2  -1 -12   -0.10    5.00
   2   1 -11    3.40    2.80
  -2   1  11    1.20    4.10
   2   1 -11   -0.10    4.30
   2  -1 -11    1.80    3.90
   2  -1 -11    1.90    2.90
  -2  -1  11   -0.40    4.10
  -2   1  10   -0.60    3.30
   2   1 -10   -1.90    2.30
  -2   1  10   -0.70    3.50
   2   1 -10   -0.60    3.80
  -2  -1  10   -1.20    3.30
   2  -1 -10    1.70    2.40
   2  -1 -10    0.40    3.60
  -2  -1  10   -3.20    3.50
   2   1  -9    2.50    2.90
  -2   1   9    2.10    2.70
  -2   1   9    0.90    3.10
   2   1  -9    1.50    2.10
   2  -1  -9    1.20    2.80
   2  -1  -9    0.80    2.10
  -2  -1   9    3.30    3.00
  -2  -1   9    0.70    3.10
  -2   1   8   27.40    3.40
  -2   1   8   21.00    3.60
   2   1  -8   24.90    3.60
   2   1  -8   21.80    2.80
  -2  -1   8   21.80    3.50
  -2  -1   8   29.80    3.40
  -2  -1   8   20.40    3.10
   2  -1  -8   25.00    3.00
   2  -1  -8   28.20    3.70
   2   1  -7  112.99    7.20
  -2   1   7  125.29    7.40
  -2   1   7  127.19    7.60
  -2   1   7  124.39    7.90
  -2   1   7  112.29    7.60
   2   1  -7  105.79    7.60
  -2  -1   7  118.79    7.50
   2  -1  -7  118.09    7.20
  -2  -1   7  111.29    7.50
  -2  -1   7  119.19    7.80
   2  -1  -7  126.99    7.60
  -2  -1   7  121.59    7.70
   2   1  -6  332.77   17.60
   2   1  -6  306.17   17.40
  -2   1   6  301.87   17.80
   2   1  -6  290.37   17.60
  -2   1   6  311.87   17.40
  -2   1   6  309.07   17.60
  -2   1   6  314.07   17.40
   2  -1  -6  303.97   17.40
   2  -1  -6  297.77   17.50
  -2  -1   6  299.57   17.50
  -2  -1   6  342.67   17.80
  -2  -1   6  334.77   17.60
  -2  -1   6  304.17   17.40
   2  -1  -6  320.07   17.60
   2   1  -5   65.19    4.50
  -2   1   5   65.99    4.70
  -2   1   5   69.19    4.40
   2   1  -5   78.49    4.70
  -2   1   5   61.59    4.50
   2   1  -5   56.99    4.30
  -2   1   5   71.09    4.50
  -2  -1   5   63.09    4.40
   2  -1  -5   73.89    4.60
   2  -1  -5   64.39    4.30
  -2  -1   5   71.59    4.70
   2  -1  -5   79.79    4.60
  -2  -1   5   73.69    4.60
  -2  -1   5   74.99    4.50
  -2   1   4   27.40    2.00
   2   1  -4    8.30    1.60
  -2   1   4   18.60    1.70
   2   1  -4   11.90    1.50
  -2   1   4   10.50    1.70
   2   1  -4   14.10    1.60
   2  -1  -4   12.70    1.60
  -2  -1   4   10.80    1.60
  -2  -1   4   11.10    1.50
  -2  -1   4   12.20    1.60
   2  -1  -4   14.10    1.50
  -2  -1   4   12.00    1.60
   2  -1  -4   14.10    1.60
   2   1  -3  135.59    8.40
   2   1  -3  151.88    8.30
  -2   1   3  155.18    8.30
  -2   1   3  151.68    8.50
   2   1  -3  145.49    8.40
  -2   1   3  144.09    8.30
  -2   1   3  163.58    8.40
   2  -1  -3  145.59    8.30
   2  -1  -3  159.08    8.40
  -2  -1   3  144.49    8.30
  -2  -1   3  141.99    8.40
   2  -1  -3  143.59    8.30
  -2  -1   3  148.09    8.40
  -2  -1   3  142.89    8.40
   2   1  -2  412.86   23.10
   2   1  -2  429.36   23.10
  -2   1   2  415.16   23.10
  -2   1   2  422.26   23.20
  -2   1   2  424.86   23.10
  -2   1   2  428.56   23.00
   2   1  -2  429.66   23.10
   2  -1  -2  418.76   23.00
  -2  -1   2  424.46   23.10
  -2  -1   2  437.76   23.10
   2  -1  -2  424.56   23.00
  -2  -1   2  410.26   23.10
   2  -1  -2  435.46   23.10
  -2  -1   2  426.86   23.10
  -2   1   1 2310.67  122.59
   2   1  -1 2282.27  122.59
  -2   1   1 2317.37  122.49
  -2   1   1 2252.57  122.59
   2   1  -1 2265.87  122.49
  -2  -1   1 2280.47  122.59
   2  -1  -1 2239.78  122.49
  -2  -1   1 2248.97  122.49
   2   1   0  103.19    5.80
  -2   1   0  109.59    6.00
  -2   1   0  113.39    6.00
  -2   1   0  110.89    5.80
   2   1   0  101.19    5.90
   2  -1   0  104.09    5.80
  -2  -1   0  108.89    5.90
  -2  -1   0  104.69    5.80
  -2   1  -1  955.20   51.19
   2   1   1  922.11   51.09
  -2   1  -1  976.70   50.89
  -2   1  -1  956.30   50.89
  -2   1  -1  957.30   51.09
   2   1   1  900.31   50.99
  -2  -1  -1  969.90   50.89
  -2  -1  -1  945.61   51.09
   2  -1   1  939.21   51.09
  -2  -1  -1  957.80   50.89
   2  -1   1  932.01   50.99
   2  -1   1  936.81   50.99
   2   1   2   44.80    2.70
  -2   1  -2   42.80    2.90
  -2   1  -2   50.19    2.60
  -2   1  -2   41.30    3.00
  -2   1  -2   46.50    2.60
   2   1   2   40.00    2.90
   2  -1   2   44.10    2.80
  -2  -1  -2   43.80    2.90
  -2  -1  -2   47.80    2.60
  -2  -1  -2   44.60    2.60
   2  -1   2   45.70    3.00
   2  -1   2   46.40    2.70
  -2   1  -3  286.47   15.30
  -2   1  -3  281.87   15.00
  -2   1  -3  263.27   15.30
   2   1   3  264.07   15.30
  -2   1  -3  281.17   15.00
   2   1   3  280.47   14.90
   2   1   3  261.17   15.10
   2  -1   3  268.57   15.10
  -2  -1  -3  283.47   15.10
  -2  -1  -3  276.07   15.00
   2  -1   3  280.47   15.40
   2  -1   3  276.67   15.10
  -2  -1  -3  260.07   15.20
  -2   1  -4  384.96   21.50
  -2   1  -4  390.96   21.20
   2   1   4  364.26   21.60
  -2   1  -4  400.66   21.30
   2   1   4  403.16   21.10
   2   1   4  388.06   21.30
   2  -1   4  400.46   21.30
   2  -1   4  381.46   21.30
  -2  -1  -4  375.46   21.50
   2  -1   4  371.16   21.60
  -2  -1  -4  396.56   21.20
  -2   1  -5   13.30    1.90
   2   1   5   11.70    2.10
   2   1   5    9.10    1.50
  -2   1  -5    9.80    2.00
  -2   1  -5   10.30    1.30
   2   1   5   10.50    1.40
   2  -1   5    9.20    1.70
  -2  -1  -5    8.00    2.40
   2  -1   5   10.70    2.20
   2  -1   5   10.90    1.60
  -2  -1  -5    9.90    1.30
  -2  -1  -5    8.10    1.80
  -2   1  -6 1016.30   55.79
   2   1   6  999.00   55.99
   2   1   6 1102.79   55.79
   2   1   6 1009.50   56.39
  -2   1  -6  996.60   56.19
   2  -1   6 1069.49   56.49
   2  -1   6 1039.10   55.99
  -2  -1  -6 1011.40   56.19
  -2  -1  -6  982.90   55.79
   2  -1   6 1054.59   55.99
  -2   1  -7  557.74   31.20
   2   1   7  567.94   30.90
   2   1   7  556.54   31.40
  -2   1  -7  545.45   30.60
  -2  -1  -7  554.14   30.60
   2  -1   7  569.74   31.40
   2  -1   7  565.14   30.90
  -2  -1  -7  531.65   31.10
   2  -1   7  582.24   30.80
   2   1   8  715.03   40.10
  -2   1  -8  694.23   39.20
  -2   1  -8  707.03   39.90
   2   1   8  755.12   39.70
   2  -1   8  729.93   40.10
  -2  -1  -8  715.33   39.90
  -2  -1  -8  709.23   39.20
   2  -1   8  723.03   39.60
   2   1   9    0.30    2.60
   2   1   9    3.40    3.50
  -2   1  -9    0.70    3.10
  -2   1  -9    2.20    1.80
   2  -1   9    5.50    2.60
  -2  -1  -9    1.10    3.40
  -2  -1  -9    2.90    1.90
   2  -1   9    5.00    3.50
   2   1  10    0.60    3.80
   2   1  10    0.00    3.20
  -2   1 -10    1.20    3.30
  -2   1 -10    1.30    2.10
   2  -1  10   -0.70    3.20
  -2  -1 -10    1.00    2.00
  -2  -1 -10    0.00    4.00
   2  -1  10    2.10    3.80
  -2   1 -11   41.00    3.80
  -2   1 -11   40.50    5.70
   2   1  11   28.70    4.90
   2   1  11   38.50    6.00
  -2  -1 -11   45.40    3.80
  -2  -1 -11   30.90    5.40
   2  -1  11   38.00    6.00
   2  -1  11   33.00    5.10
  -2   1 -12   24.30    3.70
   2   1  12   22.20    4.90
  -2   1 -12   38.40    6.00
   2   1  12   39.10    7.30
  -2  -1 -12   29.50    6.40
  -2  -1 -12   31.10    3.70
   2  -1  12   22.20    5.10
   2  -1  12   27.80    6.20
  -2   1 -13    4.30    6.80
   2   1  13   12.20    6.80
   2   1  13   18.30    6.30
  -2   1 -13    8.40    3.50
  -2  -1 -13   14.10    3.50
   2  -1  13    7.60    6.60
   2  -1  13    9.70    5.80
  -2  -1 -13    8.80    6.90
   2   2 -14    1.20    7.00
  -2  -2  14    2.20    7.50
   2   2 -13   92.29    8.00
   2   2 -13   71.59    8.70
  -2   2  13   82.69    9.70
   2  -2 -13   86.89   10.90
   2  -2 -13   94.59    7.70
  -2  -2  13   87.59    9.50
  -2   2  12   19.80    5.80
   2   2 -12   16.30    3.90
   2   2 -12   14.10    5.10
   2  -2 -12   18.40    4.00
   2  -2 -12   19.90    5.80
  -2  -2  12   20.80    5.60
  -2   2  11    1.90    4.30
   2   2 -11    3.50    3.00
   2   2 -11    1.10    4.60
  -2  -2  11    4.90    4.90
   2  -2 -11    5.70    4.60
   2  -2 -11    9.00    3.00
  -2   2  10    4.60    3.80
   2   2 -10    7.80    3.60
   2   2 -10    5.50    2.60
  -2   2  10    5.70    3.60
   2  -2 -10    3.50    3.40
  -2  -2  10    4.40    3.60
  -2  -2  10    4.20    3.50
   2  -2 -10    6.40    2.80
   2   2  -9   87.39    6.90
   2   2  -9   92.99    6.10
  -2   2   9   85.09    6.70
  -2   2   9   68.59    6.90
   2  -2  -9   96.09    6.30
  -2  -2   9   87.59    6.90
  -2  -2   9   91.69    7.10
   2  -2  -9   90.69    6.70
  -2  -2   9   85.69    6.80
  -2   2   8   35.50    4.20
   2   2  -8   33.70    4.10
  -2   2   8   23.50    3.40
   2   2  -8   29.90    3.20
   2  -2  -8   22.90    3.40
   2  -2  -8   36.40    3.30
  -2  -2   8   30.30    3.80
  -2  -2   8   25.60    3.50
  -2  -2   8   27.30    3.60
  -2   2   7   73.29    5.40
   2   2  -7   69.79    5.40
  -2   2   7   70.99    5.60
  -2   2   7   75.89    5.30
  -2   2   7   75.49    5.00
   2   2  -7   58.39    5.00
  -2  -2   7   84.49    5.60
  -2  -2   7   74.99    5.40
   2  -2  -7   63.99    5.00
   2  -2  -7   77.09    5.40
  -2  -2   7   77.39    5.20
  -2  -2   7   71.99    5.30
   2   2  -6  339.67   20.70
  -2   2   6  368.16   20.60
   2   2  -6  342.17   20.50
  -2   2   6  386.46   21.00
  -2   2   6  370.66   20.70
   2   2  -6  378.26   20.70
  -2   2   6  374.56   20.50
  -2  -2   6  374.26   20.80
   2  -2  -6  418.26   20.80
   2  -2  -6  369.76   20.50
  -2  -2   6  361.86   20.70
  -2  -2   6  368.96   20.70
   2  -2  -6  368.16   20.70
  -2  -2   6  363.66   20.60
   2   2  -5   62.19    4.10
  -2   2   5   69.59    4.20
  -2   2   5   61.49    4.20
   2   2  -5   60.89    4.40
  -2   2   5   71.09    4.70
  -2   2   5   67.19    4.40
   2   2  -5   63.09    4.40
  -2  -2   5   59.49    4.40
   2  -2  -5   72.49    4.40
  -2  -2   5   62.39    4.30
   2  -2  -5   66.49    4.20
  -2  -2   5   61.19    4.30
   2  -2  -5   56.89    4.20
  -2  -2   5   65.89    4.50
   2   2  -4  136.09    7.70
  -2   2   4  127.19    7.60
  -2   2   4  129.49    7.50
  -2   2   4  123.69    7.80
   2   2  -4  137.79    7.80
  -2   2   4  136.49    7.60
   2   2  -4  125.49    7.60
   2  -2  -4  133.19    7.70
  -2  -2   4  133.79    7.60
  -2  -2   4  138.39    7.70
   2  -2  -4  126.79    7.60
  -2  -2   4  133.19    7.70
   2  -2  -4  127.89    7.60
  -2  -2   4  135.09    7.70
   2   2  -3 2125.89  118.99
   2   2  -3 2190.38  118.89
  -2   2   3 2205.38  118.89
   2   2  -3 2220.68  118.89
  -2   2   3 2255.27  118.79
  -2   2   3 2310.67  118.89
  -2   2   3 2128.49  118.99
   2  -2  -3 2178.28  118.89
   2  -2  -3 2267.47  118.79
  -2  -2   3 2142.29  118.89
  -2  -2   3 2201.98  118.99
   2  -2  -3 2233.48  118.79
  -2  -2   3 2175.08  118.79
  -2   2   2   76.69    4.30
   2   2  -2   73.79    4.40
   2   2  -2   73.39    4.40
  -2   2   2   82.39    4.50
  -2   2   2   74.59    4.30
   2   2  -2   69.69    4.30
   2  -2  -2   73.59    4.30
  -2  -2   2   72.19    4.30
  -2  -2   2   66.99    4.30
  -2  -2   2   77.19    4.40
   2  -2  -2   75.69    4.20
   2  -2  -2   78.19    4.30
  -2  -2   2   72.39    4.40
  -2   2   1  665.23   35.20
  -2   2   1  646.74   35.00
   2   2  -1  667.53   35.10
   2   2  -1  639.54   35.10
  -2   2   1  658.13   35.10
  -2  -2   1  644.84   35.10
  -2  -2   1  613.94   35.00
   2  -2  -1  646.14   35.00
  -2   2   0  201.88   11.60
  -2   2   0  214.08   11.40
   2   2   0  216.68   11.50
   2   2   0  211.88   11.60
  -2   2   0  211.78   11.60
  -2   2   0  209.28   11.40
   2  -2   0  203.48   11.50
  -2  -2   0  212.08   11.50
  -2  -2   0  219.58   11.40
   2  -2   0  199.48   11.60
  -2   2  -1 9845.71  514.85
   2   2   1 9361.66  514.85
   2   2   1 8940.41  514.85
   2   2   1 9710.83  514.95
  -2   2  -1 9453.25  514.55
  -2   2  -1 9999.00  514.75
  -2  -2  -1 9481.25  514.65
   2  -2   1 9576.84  514.85
   2  -2   1 9843.81  514.95
  -2  -2  -1 9602.64  514.75
  -2  -2  -1 9333.97  514.65
  -2   2  -2   81.49    5.10
  -2   2  -2   89.89    5.10
   2   2   2   81.39    5.00
   2   2   2   90.19    4.90
  -2   2  -2   87.09    4.80
  -2  -2  -2   85.59    4.80
  -2  -2  -2   85.99    5.10
   2  -2   2   79.79    5.00
   2  -2   2   83.89    4.90
   2   2   3  581.74   33.20
  -2   2  -3  633.24   32.90
  -2   2  -3  589.94   33.20
  -2   2  -3  617.24   33.20
   2   2   3  642.34   33.00
   2  -2   3  600.44   33.10
  -2  -2  -3  592.34   33.10
   2  -2   3  615.64   33.00
   2  -2   3  615.94   33.30
  -2  -2  -3  580.64   32.90
   2   2   4   43.80    3.50
  -2   2  -4   46.50    3.00
  -2   2  -4   48.20    3.50
   2   2   4   45.10    3.20
  -2   2  -4   48.50    3.60
  -2  -2  -4   49.20    3.00
   2  -2   4   51.39    3.30
   2  -2   4   43.60    3.30
  -2  -2  -4   51.19    3.50
   2  -2   4   43.90    3.60
   2   2   5  743.63   40.70
  -2   2  -5  713.53   40.60
   2   2   5  748.73   40.30
  -2   2  -5  719.03   40.50
  -2   2  -5  710.13   40.10
   2   2   5  803.52   40.00
   2  -2   5  729.33   40.60
  -2  -2  -5  721.73   40.50
   2  -2   5  729.53   40.30
   2  -2   5  759.12   40.40
  -2  -2  -5  731.43   40.10
   2   2   6  101.89    6.50
   2   2   6  113.19    6.20
  -2   2  -6   94.99    6.80
  -2   2  -6   97.39    6.20
   2   2   6  109.79    6.90
   2  -2   6   96.89    6.50
  -2  -2  -6  106.49    6.80
   2  -2   6  100.69    6.60
   2  -2   6  103.49    7.00
  -2  -2  -6  112.29    6.20
   2   2   7  609.84   32.40
   2   2   7  590.94   32.80
  -2   2  -7  568.04   32.60
  -2   2  -7  577.04   32.00
   2  -2   7  605.04   32.30
   2  -2   7  580.04   32.70
  -2  -2  -7  567.44   32.00
  -2  -2  -7  560.54   32.50
   2  -2   7  602.34   32.40
   2   2   8   10.50    3.40
  -2   2  -8    7.00    2.80
  -2   2  -8    8.50    1.80
   2   2   8    6.50    2.40
   2  -2   8   11.00    3.60
   2  -2   8    6.30    2.70
  -2  -2  -8    8.10    2.90
  -2  -2  -8    7.00    1.80
   2  -2   8    6.30    2.60
  -2   2  -9    6.10    2.00
  -2   2  -9   11.10    3.50
   2   2   9    5.00    2.80
   2   2   9    2.40    3.50
  -2  -2  -9    1.60    3.10
  -2  -2  -9    3.60    1.90
   2  -2   9    0.50    3.70
   2  -2   9    5.10    2.90
  -2   2 -10   -0.60    2.00
   2   2  10    1.10    3.20
   2   2  10    4.20    3.80
  -2   2 -10    3.60    3.60
  -2  -2 -10    3.90    2.10
   2  -2  10    4.00    4.00
   2  -2  10   -1.20    3.00
  -2  -2 -10    2.40    4.10
  -2   2 -11    8.10    2.60
   2   2  11   10.90    4.30
  -2   2 -11   12.80    4.50
   2   2  11    8.80    4.60
   2  -2  11    8.80    4.70
  -2  -2 -11   14.20    4.50
   2  -2  11    9.30    4.10
  -2  -2 -11    6.70    2.50
  -2   2 -12    6.80    3.00
   2   2  12    3.40    5.40
   2   2  12   11.30    4.90
  -2   2 -12    5.40    5.00
   2  -2  12    5.80    4.80
   2  -2  12   -1.10    5.10
  -2  -2 -12    6.40    3.00
  -2  -2 -12    1.30    5.50
   2   2  13   62.59    8.90
  -2   2 -13   53.99    8.30
  -2   2 -13   73.39    6.40
   2   2  13   80.99    8.50
   2  -2  13   68.89    8.20
  -2  -2 -13   74.59    8.80
   2  -2  13   59.79    8.80
  -2  -2 -13   63.59    5.70
  -2   3  13   14.30    6.60
   2   3 -13   14.10    4.40
   2   3 -13   15.40    6.80
   2  -3 -13   11.10    4.30
  -2  -3  13    1.70    6.00
  -2   3  12   -1.20    5.20
   2   3 -12    0.80    4.70
   2   3 -12    0.90    3.30
   2  -3 -12    0.20    3.30
  -2  -3  12    1.30    5.10
   2  -3 -12   -1.10    4.60
   2   3 -11   33.70    5.40
   2   3 -11   52.79    4.80
  -2   3  11   41.60    6.50
   2  -3 -11   38.60    4.40
   2  -3 -11   52.89    6.20
  -2  -3  11   36.20    5.70
   2   3 -10   60.99    5.50
  -2   3  10   68.89    6.40
  -2   3  10   62.79    6.70
   2   3 -10   65.49    6.40
   2  -3 -10   60.09    5.70
  -2  -3  10   75.29    7.40
   2  -3 -10   78.59    6.80
  -2  -3  10   66.39    6.30
  -2   3   9  148.19    9.80
   2   3  -9  138.99    9.50
  -2   3   9  139.89    9.30
   2   3  -9  144.59    8.90
  -2  -3   9  152.18    9.60
  -2  -3   9  127.19    9.50
   2  -3  -9  134.19    8.80
   2  -3  -9  142.19    9.20
  -2  -3   9  131.49    9.10
  -2   3   8  282.27   16.80
   2   3  -8  292.57   16.80
  -2   3   8  273.97   16.50
   2   3  -8  291.07   16.20
  -2  -3   8  285.47   16.70
  -2  -3   8  286.37   16.50
   2  -3  -8  280.87   16.50
  -2  -3   8  265.47   16.40
   2  -3  -8  286.37   16.10
  -2   3   7   52.69    4.80
   2   3  -7   56.29    4.20
   2   3  -7   45.20    4.60
  -2   3   7   57.99    4.60
  -2   3   7   58.29    4.50
   2  -3  -7   56.79    4.20
  -2  -3   7   51.09    4.30
   2  -3  -7   49.20    4.50
  -2  -3   7   56.59    4.60
  -2  -3   7   48.70    4.70
  -2  -3   7   42.40    4.20
  -2   3   6  133.59    8.00
   2   3  -6  137.69    8.50
  -2   3   6  141.89    8.50
   2   3  -6  131.79    8.20
   2   3  -6  123.59    8.40
  -2   3   6  141.89    8.70
  -2   3   6  155.18    8.30
  -2  -3   6  141.19    8.20
  -2  -3   6  147.69    8.60
  -2  -3   6  133.09    8.40
   2  -3  -6  143.39    8.40
  -2  -3   6  131.09    8.40
   2  -3  -6  127.99    8.10
   2  -3  -6  138.39    8.40
  -2   3   5   58.79    4.10
  -2   3   5   63.09    3.90
  -2   3   5   64.09    4.20
   2   3  -5   70.49    4.50
   2   3  -5   55.89    4.30
   2   3  -5   58.19    4.10
  -2   3   5   52.29    4.50
   2  -3  -5   54.89    4.20
   2  -3  -5   56.79    4.00
  -2  -3   5   64.79    4.10
  -2  -3   5   59.09    4.30
  -2  -3   5   64.09    4.20
  -2  -3   5   62.69    4.40
   2  -3  -5   61.59    4.20
   2   3  -4 1366.66   75.39
   2   3  -4 1425.96   75.39
   2   3  -4 1406.26   75.29
  -2   3   4 1369.86   75.49
  -2   3   4 1444.76   75.19
  -2   3   4 1360.26   75.29
  -2   3   4 1364.76   75.29
  -2  -3   4 1377.76   75.39
  -2  -3   4 1362.96   75.19
   2  -3  -4 1371.36   75.19
   2  -3  -4 1403.86   75.29
  -2  -3   4 1409.16   75.39
  -2  -3   4 1369.66   75.39
   2  -3  -4 1430.96   75.29
  -2   3   3   52.99    3.30
   2   3  -3   44.20    3.30
   2   3  -3   51.19    3.40
  -2   3   3   51.49    3.40
   2   3  -3   48.60    3.50
  -2   3   3   50.19    3.50
  -2   3   3   57.99    3.50
   2   3  -3   51.79    3.50
   2  -3  -3   49.60    3.40
  -2  -3   3   48.50    3.50
  -2  -3   3   55.69    3.40
  -2  -3   3   58.09    3.40
   2  -3  -3   50.29    3.30
  -2  -3   3   61.99    3.60
   2  -3  -3   46.30    3.20
   2   3  -2   34.00    2.50
  -2   3   2   38.20    2.40
   2   3  -2   37.00    2.30
   2   3  -2   32.00    2.40
  -2   3   2   38.40    2.20
  -2   3   2   33.40    2.40
  -2   3   2   33.00    2.60
   2   3  -2   31.00    2.40
  -2   3   2   31.90    2.30
  -2  -3   2   38.20    2.50
   2  -3  -2   34.50    2.30
  -2  -3   2   27.60    2.50
   2  -3  -2   36.50    2.20
  -2  -3   2   34.80    2.30
  -2  -3   2   38.40    2.30
   2  -3  -2   36.50    2.40
  -2   3   1 7127.49  390.66
  -2   3   1 7165.98  390.56
   2   3  -1 7514.75  390.56
   2   3  -1 7033.50  390.66
  -2   3   1 7199.38  390.66
   2   3  -1 7081.59  390.56
  -2   3   1 7128.89  390.46
  -2   3   1 7218.18  390.56
   2   3  -1 7305.77  390.46
   2  -3  -1 7149.88  390.56
  -2  -3   1 7419.26  390.56
   2  -3  -1 7284.57  390.56
   2  -3  -1 7553.44  390.46
  -2  -3   1 7424.26  390.46
  -2  -3   1 7194.18  390.56
   2   3   0 2273.87  124.59
  -2   3   0 2403.76  124.69
  -2   3   0 2297.87  124.49
  -2   3   0 2352.36  124.49
   2   3   0 2347.57  124.49
   2   3   0 2230.58  124.59
  -2  -3   0 2284.67  124.49
   2  -3   0 2308.97  124.59
   2  -3   0 2336.77  124.59
  -2  -3   0 2269.07  124.59
   2   3   1 5968.20  314.57
  -2   3  -1 5423.46  314.57
  -2   3  -1 6029.00  314.47
  -2   3  -1 5960.70  314.77
   2   3   1 5881.11  314.57
   2   3   1 5823.02  314.67
   2  -3   1 5713.53  314.67
  -2  -3  -1 5764.52  314.67
  -2  -3  -1 5782.42  314.47
   2  -3   1 5886.81  314.57
  -2  -3  -1 6022.90  314.47
  -2   3  -2 2396.66  127.69
   2   3   2 2342.07  127.49
   2   3   2 2359.96  127.69
  -2   3  -2 2356.56  127.49
  -2   3  -2 2311.37  127.69
   2  -3   2 2353.76  127.69
   2  -3   2 2378.56  127.49
  -2  -3  -2 2364.56  127.69
  -2  -3  -2 2418.26  127.49
  -2   3  -3   28.90    1.90
  -2   3  -3   28.90    2.30
  -2   3  -3   25.80    2.40
   2   3   3   26.60    2.40
   2   3   3   23.30    2.00
   2  -3   3   24.50    2.30
  -2  -3  -3   24.30    1.80
  -2  -3  -3   22.70    2.30
   2   3   4   96.29    6.40
   2   3   4  100.59    6.10
  -2   3  -4  106.49    6.50
  -2   3  -4  101.09    5.90
  -2   3  -4  106.79    6.40
  -2  -3  -4  104.09    5.90
   2  -3   4   98.29    6.20
   2  -3   4  107.19    6.50
  -2  -3  -4   94.39    6.30
   2  -3   4  108.39    6.20
   2   3   5 1541.95   85.09
  -2   3  -5 1498.05   84.99
  -2   3  -5 1587.24   84.99
  -2   3  -5 1523.65   84.59
   2   3   5 1580.74   84.79
   2   3   5 1575.24   84.69
   2  -3   5 1599.94   84.79
   2  -3   5 1619.24   84.89
   2  -3   5 1573.24   85.09
   2  -3   5 1654.13   84.69
  -2  -3  -5 1511.85   84.49
  -2  -3  -5 1508.85   84.89
   2   3   6   91.19    6.40
   2   3   6  102.59    6.00
  -2   3  -6   91.99    6.30
  -2   3  -6   81.39    5.60
   2  -3   6   96.69    6.00
  -2  -3  -6   86.39    5.60
   2  -3   6   93.69    6.20
  -2  -3  -6  100.59    6.30
   2  -3   6   85.09    6.30
   2   3   7   36.60    3.60
   2   3   7   45.40    4.10
  -2   3  -7   46.20    4.20
  -2   3  -7   36.90    3.20
  -2  -3  -7   36.20    4.00
  -2  -3  -7   40.50    3.20
   2  -3   7   39.10    4.00
   2  -3   7   39.20    3.80
   2  -3   7   36.40    4.10
   2   3   8   88.19    6.60
  -2   3  -8   93.29    6.90
  -2   3  -8  100.49    5.90
   2   3   8  102.69    7.30
   2  -3   8   91.79    7.00
  -2  -3  -8   86.49    5.90
  -2  -3  -8   90.09    6.80
   2  -3   8   85.19    6.60
   2  -3   8   81.09    6.50
  -2   3  -9   42.10    4.80
   2   3   9   36.60    4.90
   2   3   9   40.40    4.50
  -2   3  -9   35.20    3.40
  -2  -3  -9   35.50    4.90
  -2  -3  -9   36.60    3.40
   2  -3   9   35.50    4.20
   2  -3   9   37.30    5.00
  -2   3 -10    5.80    3.80
  -2   3 -10    2.80    2.20
   2   3  10    4.00    4.00
   2   3  10    1.90    3.30
   2  -3  10   -0.40    3.80
  -2  -3 -10    5.30    2.20
  -2  -3 -10    1.90    3.80
   2  -3  10    4.30    3.20
   2   3  11   11.90    4.40
  -2   3 -11   11.70    2.80
  -2   3 -11   14.00    4.80
   2   3  11   11.50    4.90
   2  -3  11   13.70    5.50
  -2  -3 -11   12.40    4.60
   2  -3  11   18.00    4.60
  -2  -3 -11   12.80    2.70
  -2   3 -12   25.40    3.70
  -2   3 -12   13.70    6.10
   2   3  12   32.00    6.50
   2   3  12   31.10    5.60
  -2  -3 -12   16.60    6.00
   2  -3  12   23.60    5.40
   2  -3  12   25.50    6.30
  -2  -3 -12   18.80    3.40
   2   3  13   -3.00    6.30
  -2   3 -13    2.50    6.20
  -2   3 -13    2.20    3.40
   2   3  13    0.80    5.90
  -2  -3 -13   -0.10    3.10
   2  -3  13   -4.20    6.00
  -2  -3 -13    1.70    6.70
   2  -3  13   -0.70    6.50
   2   4 -13   92.99   10.30
  -2   4  13  101.39   10.90
   2   4 -13   88.79    8.10
  -2  -4  13  121.59   10.70
   2  -4 -13   77.59    7.60
   2   4 -12   26.10    4.30
   2   4 -12   21.40    6.10
  -2   4  12   26.30    6.30
  -2  -4  12   34.20    6.30
   2  -4 -12   17.60    4.10
   2   4 -11   83.49    6.80
  -2   4  11   85.79    8.40
   2   4 -11   86.69    8.30
   2  -4 -11   92.89    7.90
  -2  -4  11  103.99    9.10
   2  -4 -11   74.09    6.80
   2   4 -10   65.49    5.70
   2   4 -10   54.39    6.40
  -2   4  10   68.89    6.60
  -2   4  10   69.79    7.00
   2  -4 -10   70.99    6.40
  -2  -4  10   66.59    6.50
  -2  -4  10   56.59    6.60
  -2  -4  10   66.99    6.50
   2  -4 -10   67.99    5.60
  -2   4   9  279.17   17.10
   2   4  -9  275.47   16.20
   2   4  -9  289.37   16.90
  -2   4   9  267.07   16.60
  -2  -4   9  273.77   16.60
  -2  -4   9  303.67   16.90
   2  -4  -9  276.97   16.70
  -2  -4   9  279.07   16.90
   2  -4  -9  283.37   16.20
  -2   4   8  136.09    9.70
   2   4  -8  153.88    9.10
   2   4  -8  152.08    9.80
  -2   4   8  128.79    9.50
  -2  -4   8  135.89    9.50
   2  -4  -8  135.69    9.40
  -2  -4   8  150.88    9.60
   2  -4  -8  160.88    9.10
  -2  -4   8  152.68    9.70
   2   4  -7  264.67   15.40
   2   4  -7  263.87   15.80
  -2   4   7  266.17   15.40
  -2   4   7  293.47   16.00
  -2   4   7  289.97   15.70
   2  -4  -7  241.98   15.30
   2  -4  -7  254.67   15.50
  -2  -4   7  267.87   15.70
  -2  -4   7  282.77   15.80
  -2  -4   7  258.67   15.60
  -2  -4   7  291.57   15.60
  -2   4   6  848.02   47.70
   2   4  -6  887.21   47.50
  -2   4   6  884.61   47.50
  -2   4   6  884.81   47.40
  -2   4   6  911.81   47.10
   2   4  -6  883.71   47.30
   2   4  -6  788.72   47.60
  -2  -4   6  862.71   47.60
  -2  -4   6  846.42   47.50
   2  -4  -6  820.12   47.30
  -2  -4   6  856.41   47.50
   2  -4  -6  870.01   47.40
   2  -4  -6  888.71   47.40
  -2  -4   6  897.71   47.40
   2   4  -5  113.49    6.80
  -2   4   5  104.79    6.50
   2   4  -5  106.89    7.00
  -2   4   5  109.09    6.90
  -2   4   5  105.49    6.60
   2   4  -5  119.29    6.70
  -2   4   5   99.29    7.00
  -2  -4   5  109.09    6.60
  -2  -4   5  118.69    6.80
  -2  -4   5  119.19    6.90
  -2  -4   5  108.29    6.90
   2  -4  -5  104.69    6.60
   2  -4  -5  120.69    6.80
   2  -4  -5   97.59    6.60
  -2   4   4   17.40    1.90
   2   4  -4   17.20    2.10
  -2   4   4   13.40    2.20
   2   4  -4   17.90    1.90
   2   4  -4   12.30    2.10
   2   4  -4   12.90    1.90
  -2   4   4   18.10    2.10
  -2   4   4   19.30    1.80
  -2  -4   4   25.20    2.10
   2  -4  -4   17.40    2.10
  -2  -4   4   20.20    2.00
   2  -4  -4   18.50    1.80
  -2  -4   4   24.00    2.20
  -2  -4   4   14.10    2.20
   2  -4  -4   17.00    1.90
   2   4  -3  564.84   29.30
   2   4  -3  524.55   29.40
  -2   4   3  543.65   29.10
  -2   4   3  509.95   29.40
   2   4  -3  526.55   29.20
  -2   4   3  551.54   29.30
  -2   4   3  529.55   29.20
  -2   4   3  520.05   29.10
   2   4  -3  557.44   29.20
  -2  -4   3  540.75   29.30
   2  -4  -3  518.35   29.10
  -2  -4   3  548.45   29.20
   2  -4  -3  543.15   29.10
   2  -4  -3  520.15   29.20
   2  -4  -3  539.75   29.10
  -2  -4   3  517.35   29.40
  -2  -4   3  527.05   29.20
  -2   4   2   77.69    4.50
  -2   4   2   75.79    4.20
   2   4  -2   70.59    4.30
   2   4  -2   76.99    4.40
  -2   4   2   65.29    4.60
  -2   4   2   69.29    4.30
   2   4  -2   71.69    4.50
  -2   4   2   73.49    4.40
   2   4  -2   69.59    4.40
  -2  -4   2   69.39    4.30
   2  -4  -2   76.89    4.40
   2  -4  -2   72.89    4.50
  -2  -4   2   69.29    4.50
   2  -4  -2   68.89    4.40
  -2  -4   2   70.89    4.50
  -2   4   1   87.79    4.90
   2   4  -1   85.89    5.00
   2   4  -1   80.39    4.80
  -2   4   1   81.09    4.80
   2   4  -1   82.29    4.90
  -2   4   1   80.09    4.70
   2   4  -1   92.09    5.00
  -2   4   1   82.99    5.10
   2  -4  -1   85.19    4.90
   2  -4  -1   73.99    4.90
  -2  -4   1   82.59    4.90
   2  -4  -1   78.39    4.80
  -2  -4   1   83.09    5.00
  -2  -4   1   82.29    4.80
  -2   4   0 1705.63   94.49
  -2   4   0 1760.52   94.49
   2   4   0 1723.33   94.69
   2   4   0 1845.42   94.59
   2   4   0 1818.72   94.49
  -2   4   0 1707.73   94.69
   2   4   0 1786.52   94.59
   2  -4   0 1805.82   94.49
   2  -4   0 1706.63   94.59
  -2  -4   0 1654.13   94.69
  -2  -4   0 1782.22   94.59
  -2  -4   0 1764.62   94.49
   2  -4   0 1709.23   94.69
   2   4   1 3837.82  203.28
   2   4   1 3713.33  203.28
   2   4   1 3781.42  203.28
  -2   4  -1 3696.53  203.28
  -2   4  -1 3826.22  203.18
   2   4   1 3694.23  203.28
  -2   4  -1 3800.92  203.38
  -2  -4  -1 3848.11  203.18
  -2  -4  -1 3731.53  203.18
   2  -4   1 3746.63  203.38
   2  -4   1 3806.72  203.28
  -2   4  -2  714.73   39.70
   2   4   2  738.23   39.60
   2   4   2  719.13   39.60
   2   4   2  715.03   39.50
  -2   4  -2  720.43   39.60
  -2   4  -2  752.42   39.40
  -2  -4  -2  729.13   39.40
  -2  -4  -2  727.63   39.60
   2  -4   2  698.23   39.60
  -2  -4  -2  746.13   39.30
   2  -4   2  725.53   39.50
   2   4   3   25.60    2.20
   2   4   3   29.00    2.50
  -2   4  -3   26.40    2.40
  -2   4  -3   23.70    2.50
  -2   4  -3   27.10    2.00
   2  -4   3   25.50    2.20
   2  -4   3   22.10    2.40
  -2  -4  -3   26.10    2.40
  -2  -4  -3   22.60    1.90
   2   4   4  257.17   15.10
  -2   4  -4  263.47   15.20
   2   4   4  274.17   14.80
  -2   4  -4  274.27   14.70
  -2   4  -4  257.87   15.10
   2   4   4  266.37   14.90
   2  -4   4  263.77   14.80
   2  -4   4  265.87   15.20
   2  -4   4  256.67   15.00
   2  -4   4  271.57   14.90
  -2  -4  -4  270.07   14.70
  -2  -4  -4  260.77   15.10
  -2   4  -5  102.69    6.10
   2   4   5   96.99    6.50
  -2   4  -5  100.79    6.80
  -2   4  -5  106.69    6.70
   2   4   5  101.59    6.40
   2   4   5   97.59    6.70
  -2  -4  -5   97.69    6.10
   2  -4   5  109.09    6.90
   2  -4   5  102.39    6.60
   2  -4   5  120.89    6.60
   2  -4   5  107.49    6.40
  -2  -4  -5   97.99    6.60
   2   4   6  403.36   21.30
  -2   4  -6  378.06   21.60
  -2   4  -6  386.56   21.70
  -2   4  -6  382.16   21.00
   2   4   6  382.76   21.70
  -2  -4  -6  367.86   21.50
  -2  -4  -6  374.46   21.00
   2  -4   6  385.56   21.30
   2  -4   6  376.16   21.40
   2  -4   6  366.06   21.60
  -2   4  -7  186.68   10.60
   2   4   7  166.68   11.00
   2   4   7  180.98   11.50
  -2   4  -7  191.48   11.40
  -2  -4  -7  177.88   10.60
   2  -4   7  181.88   11.30
  -2  -4  -7  180.18   11.40
   2  -4   7  194.28   11.50
   2  -4   7  195.58   11.00
   2   4   8   69.19    6.10
  -2   4  -8   74.69    6.00
   2   4   8   70.49    5.40
  -2   4  -8   66.89    4.80
   2  -4   8   59.99    6.00
   2  -4   8   56.69    5.50
  -2  -4  -8   70.59    5.80
  -2  -4  -8   68.59    4.80
   2  -4   8   68.49    6.00
  -2   4  -9    1.10    1.90
  -2   4  -9    0.60    3.30
   2   4   9    2.40    3.60
   2   4   9    1.60    3.00
   2  -4   9    0.40    3.40
   2  -4   9    1.70    3.50
  -2  -4  -9    0.50    1.90
   2  -4   9    1.20    2.80
  -2  -4  -9    2.50    3.20
   2   4  10   28.70    5.30
  -2   4 -10   32.10    5.10
  -2   4 -10   39.30    3.60
   2   4  10   38.30    4.60
  -2  -4 -10   33.00    5.30
   2  -4  10   32.40    5.40
   2  -4  10   30.50    4.40
  -2  -4 -10   35.70    3.50
  -2   4 -11   15.40    3.00
  -2   4 -11   10.70    4.60
   2   4  11   20.20    5.20
   2   4  11   11.70    4.30
  -2  -4 -11   13.50    2.80
   2  -4  11   18.80    5.20
   2  -4  11   13.10    4.30
  -2  -4 -11   13.60    4.70
  -2   4 -12   42.30    4.50
   2   4  12   48.10    6.40
   2   4  12   36.90    7.10
  -2   4 -12   35.40    7.00
   2  -4  12   49.30    6.50
  -2  -4 -12   38.20    6.50
   2  -4  12   51.49    7.40
  -2  -4 -12   42.00    4.40
  -2   4 -13   75.99    6.90
   2   4  13   73.89    9.60
   2   4  13   73.99   12.00
   2  -4  13   74.29    9.00
  -2  -4 -13   73.19    6.60
  -2  -4 -13   82.29    9.70
   2  -4  13   74.19    9.40
   2   5 -13    2.70    4.40
   2   5 -13   -1.20    6.20
  -2   5  13   -0.10    6.80
  -2  -5  13    1.30    7.30
   2  -5 -13    1.50    4.30
  -2   5  12   49.70    7.60
   2   5 -12   56.99    5.50
   2   5 -12   61.99    7.30
  -2  -5  12   48.90    7.40
   2  -5 -12   42.60    5.30
   2   5 -11   26.90    4.10
   2   5 -11   23.90    5.20
  -2   5  11   23.60    5.50
   2  -5 -11   23.10    3.90
  -2  -5  11   29.60    5.40
  -2   5  10  126.09    9.80
   2   5 -10  117.19    9.30
   2   5 -10  137.69    8.50
   2  -5 -10  139.69    9.50
  -2  -5  10  110.99    9.80
   2  -5 -10  116.39    8.40
  -2  -5  10  127.09    9.20
   2   5  -9   94.49    6.80
  -2   5   9   77.29    7.20
  -2   5   9   91.89    7.80
   2   5  -9   92.89    7.50
   2  -5  -9  104.29    6.90
  -2  -5   9   96.49    7.70
  -2  -5   9   95.99    7.30
   2  -5  -9   90.59    7.40
  -2  -5   9  104.19    7.50
   2   5  -8  606.64   34.10
   2   5  -8  600.74   33.60
  -2   5   8  607.44   34.40
  -2   5   8  588.74   33.90
   2  -5  -8  606.14   33.90
  -2  -5   8  621.04   34.10
  -2  -5   8  642.44   34.00
   2  -5  -8  569.14   33.60
  -2  -5   8  637.24   34.20
  -2   5   7  111.79    8.60
  -2   5   7  132.09    8.30
   2   5  -7  130.79    8.50
  -2   5   7  128.79    8.50
   2   5  -7  135.09    8.10
   2  -5  -7  114.69    7.80
  -2  -5   7  133.09    8.50
   2  -5  -7  129.79    8.10
  -2  -5   7  128.79    8.30
  -2  -5   7  123.29    8.40
  -2  -5   7  138.29    8.30
  -2   5   6    1.20    1.90
  -2   5   6   -0.20    2.10
   2   5  -6    0.30    1.70
  -2   5   6    3.00    2.00
   2   5  -6    0.60    2.00
  -2  -5   6    0.10    2.10
  -2  -5   6    1.90    2.20
   2  -5  -6   -0.90    1.90
  -2  -5   6    0.20    2.20
  -2  -5   6   -0.20    2.00
   2  -5  -6    1.00    1.60
   2  -5  -6    1.40    2.60
  -2   5   5  317.57   16.60
   2   5  -5  282.17   16.50
   2   5  -5  293.97   16.70
  -2   5   5  295.67   16.30
  -2   5   5  262.17   16.90
  -2   5   5  290.67   16.70
   2   5  -5  295.07   16.90
   2   5  -5  291.27   16.70
   2  -5  -5  303.47   16.70
  -2  -5   5  289.57   16.60
  -2  -5   5  297.87   16.90
   2  -5  -5  288.77   16.60
   2  -5  -5  286.07   16.50
  -2  -5   5  311.87   16.80
  -2  -5   5  307.97   16.70
   2  -5  -5  303.27   16.30
   2   5  -4   16.50    2.10
  -2   5   4   10.90    2.30
   2   5  -4   10.10    1.80
  -2   5   4   12.20    2.00
  -2   5   4   15.20    1.80
   2   5  -4   11.20    2.10
  -2   5   4   13.60    1.70
  -2   5   4   13.30    1.90
   2   5  -4   17.70    2.20
  -2  -5   4   15.80    2.00
   2  -5  -4   16.90    1.80
   2  -5  -4   13.90    1.90
   2  -5  -4   12.70    1.80
  -2  -5   4   17.40    2.20
  -2  -5   4   14.60    2.20
  -2  -5   4   15.00    1.90
   2  -5  -4   15.60    2.20
   2   5  -3  337.47   19.50
  -2   5   3  336.77   19.40
  -2   5   3  351.56   19.20
  -2   5   3  356.36   19.30
   2   5  -3  350.36   19.30
   2   5  -3  351.06   19.30
  -2   5   3  335.77   19.20
  -2   5   3  337.77   19.60
   2   5  -3  375.06   19.50
   2  -5  -3  351.16   19.30
   2  -5  -3  357.06   19.40
   2  -5  -3  339.77   19.20
   2  -5  -3  354.96   19.20
  -2  -5   3  350.96   19.40
  -2  -5   3  342.87   19.50
  -2  -5   3  367.86   19.30
  -2   5   2  950.80   51.89
  -2   5   2  982.00   51.69
  -2   5   2  957.00   51.59
  -2   5   2  966.20   51.79
   2   5  -2  978.90   51.69
   2   5  -2  940.71   51.79
   2   5  -2  956.30   51.89
   2   5  -2  976.40   51.69
   2  -5  -2  945.41   51.79
   2  -5  -2  947.71   51.69
  -2  -5   2  915.11   51.89
   2  -5  -2  916.81   51.69
  -2  -5   2  953.80   51.69
  -2   5   1  123.69    7.00
  -2   5   1  111.89    6.90
   2   5  -1  121.79    7.00
   2   5  -1  123.09    7.00
   2   5  -1  116.99    6.90
  -2   5   1  130.99    6.90
   2   5  -1  125.89    7.10
  -2   5   1  111.29    7.10
  -2  -5   1  125.19    7.00
   2  -5  -1  111.69    6.90
  -2  -5   1  124.79    7.10
   2  -5  -1  120.69    7.00
  -2  -5   1  114.49    6.90
   2  -5  -1  120.79    7.00
  -2   5   0  673.33   36.80
   2   5   0  703.13   36.60
   2   5   0  712.33   36.60
  -2   5   0  688.83   36.70
  -2   5   0  672.83   36.60
  -2   5   0  676.23   36.60
   2   5   0  691.93   36.70
   2   5   0  680.43   36.70
   2  -5   0  667.93   36.60
  -2  -5   0  666.63   36.60
  -2  -5   0  636.54   36.50
   2  -5   0  656.33   36.70
  -2  -5   0  648.24   36.60
   2  -5   0  653.03   36.60
   2   5   1   40.50    2.90
   2   5   1   37.60    2.90
   2   5   1   37.60    2.90
  -2   5  -1   39.20    2.70
   2   5   1   43.50    3.00
  -2   5  -1   32.30    3.00
  -2   5  -1   46.20    3.00
  -2  -5  -1   35.20    2.60
  -2  -5  -1   40.20    3.10
   2  -5   1   43.20    2.80
  -2  -5  -1   40.70    2.70
   2  -5   1   43.70    3.10
   2  -5   1   38.00    2.70
   2   5   2  119.79    7.70
   2   5   2  143.89    7.80
  -2   5  -2  158.68    8.00
  -2   5  -2  129.99    7.70
   2   5   2  134.69    7.90
   2   5   2  125.09    7.80
  -2   5  -2  143.59    8.10
   2  -5   2  136.99    7.80
  -2  -5  -2  137.19    7.60
   2  -5   2  135.79    8.00
   2  -5   2  140.09    7.80
  -2  -5  -2  128.09    7.60
  -2  -5  -2  128.99    7.90
   2   5   3 1957.10  107.59
  -2   5  -3 1971.40  107.69
  -2   5  -3 2009.40  107.49
  -2   5  -3 1925.51  107.79
   2   5   3 1942.51  107.69
   2   5   3 1993.90  107.69
   2   5   3 2147.99  107.59
   2  -5   3 1903.61  107.69
  -2  -5  -3 2035.90  107.29
   2  -5   3 2090.39  107.49
   2  -5   3 1978.80  107.59
  -2  -5  -3 1911.31  107.69
  -2  -5  -3 1998.50  107.49
  -2   5  -4  253.67   15.10
  -2   5  -4  254.87   15.50
   2   5   4  262.17   15.50
  -2   5  -4  268.47   15.50
   2   5   4  285.37   15.20
   2   5   4  300.77   15.30
   2  -5   4  288.47   15.30
  -2  -5  -4  259.07   15.40
   2  -5   4  250.97   15.40
   2  -5   4  290.17   15.20
  -2   5  -5    0.50    1.20
  -2   5  -5    1.20    1.90
   2   5   5    0.40    1.70
   2   5   5   -1.00    1.90
   2   5   5   -0.70    2.00
  -2   5  -5    1.20    2.00
   2  -5   5    0.80    2.10
  -2  -5  -5    0.20    2.00
  -2  -5  -5    0.20    1.20
   2  -5   5    0.00    2.00
   2  -5   5   -0.60    1.90
   2  -5   5    0.80    1.50
  -2   5  -6   39.70    4.10
   2   5   6   41.10    4.20
  -2   5  -6   33.50    3.20
   2   5   6   37.90    3.80
  -2   5  -6   41.40    4.00
  -2  -5  -6   35.50    3.80
  -2  -5  -6   39.20    3.10
   2  -5   6   46.10    4.40
   2  -5   6   42.00    3.90
   2  -5   6   36.90    3.90
   2   5   7   19.60    3.40
   2   5   7   16.00    2.60
  -2   5  -7   17.90    3.30
  -2   5  -7   12.20    2.10
  -2   5  -7   11.00    3.00
   2  -5   7   10.20    3.10
   2  -5   7   12.50    2.60
  -2  -5  -7   14.40    2.00
  -2  -5  -7   11.40    2.90
   2  -5   7   13.30    3.30
  -2   5  -8  235.68   14.40
   2   5   8  221.38   14.10
   2   5   8  244.38   14.70
  -2   5  -8  231.58   13.60
   2  -5   8  225.58   14.50
   2  -5   8  237.08   14.20
  -2  -5  -8  241.08   13.50
  -2  -5  -8  245.28   14.50
   2  -5   8  245.08   14.30
  -2   5  -9  153.08    8.40
   2   5   9  134.99    9.80
  -2   5  -9  118.59    9.30
   2   5   9  125.79    8.90
  -2  -5  -9  122.29    8.10
   2  -5   9  144.59    9.60
   2  -5   9  126.09    8.90
   2  -5   9  124.39    9.60
  -2  -5  -9  141.49    9.70
  -2   5 -10   20.00    4.40
  -2   5 -10   17.80    2.90
   2   5  10   13.40    4.70
   2   5  10   18.00    4.30
  -2  -5 -10   18.30    2.80
   2  -5  10   14.90    4.70
  -2  -5 -10   15.20    4.80
   2  -5  10   17.20    4.30
  -2   5 -11    7.60    4.80
   2   5  11    0.30    4.90
  -2   5 -11    3.10    2.60
   2   5  11    3.10    4.00
   2  -5  11    4.20    4.20
   2  -5  11   -1.60    4.60
  -2  -5 -11    1.20    2.60
  -2  -5 -11   -0.40    4.30
  -2   5 -12    1.10    5.50
   2   5  12   -1.10    5.60
   2   5  12    0.80    4.70
  -2   5 -12   -0.50    3.10
   2  -5  12    3.40    5.20
  -2  -5 -12    0.50    5.20
  -2  -5 -12    3.50    3.20
   2  -5  12    1.60    5.90
   2   5  13   59.89   10.20
  -2   5 -13   42.50    5.50
  -2   5 -13   64.09    8.50
  -2  -5 -13   37.80    5.10
  -2  -5 -13   60.39    8.50
   2  -5  13   33.70    8.20
   2   6 -13   39.60    7.60
  -2   6  13   34.60    8.20
   2   6 -13   30.40    5.40
   2  -6 -13   34.20    5.40
   2   6 -12   25.50    4.50
   2   6 -12   25.50    6.20
  -2   6  12   22.80    6.70
  -2  -6  12   24.50    7.20
   2  -6 -12   25.80    4.90
   2   6 -11   12.60    3.60
  -2   6  11   12.90    5.30
   2   6 -11   12.10    4.90
   2  -6 -11   10.30    3.50
  -2  -6  11   14.00    5.50
   2   6 -10   72.79    6.00
   2   6 -10   59.39    6.70
  -2   6  10   53.19    6.80
   2  -6 -10   67.59    5.80
  -2  -6  10   79.29    7.60
  -2  -6  10   69.89    7.10
  -2   6   9  176.68   11.30
  -2   6   9  150.58   11.40
   2   6  -9  149.59   11.00
   2   6  -9  166.68   10.30
   2  -6  -9  163.08   10.70
  -2  -6   9  178.48   11.30
  -2  -6   9  171.48   11.10
   2  -6  -9  160.68   10.40
  -2  -6   9  176.08   11.10
  -2   6   8   72.69    6.30
   2   6  -8   78.69    5.90
  -2   6   8   81.49    6.80
   2   6  -8   78.09    6.50
  -2  -6   8   73.89    6.30
   2  -6  -8   78.49    5.80
   2  -6  -8   67.49    6.30
  -2  -6   8   79.19    6.40
  -2  -6   8   77.39    6.60
  -2   6   7   26.20    3.90
   2   6  -7   15.20    3.30
  -2   6   7   18.00    3.20
   2   6  -7   21.00    3.00
  -2  -6   7   27.00    3.70
   2  -6  -7   15.70    3.10
  -2  -6   7   22.20    3.40
  -2  -6   7   24.70    3.60
   2  -6  -7   14.20    2.50
   2   6  -6  245.88   15.80
  -2   6   6  254.37   15.90
  -2   6   6  264.47   15.60
  -2   6   6  256.67   15.40
   2   6  -6  277.17   15.40
  -2  -6   6  261.07   15.50
   2  -6  -6  272.27   15.40
  -2  -6   6  289.17   15.70
   2  -6  -6  275.87   15.50
  -2  -6   6  277.07   15.90
  -2  -6   6  297.87   15.70
   2   6  -5  108.89    7.10
   2   6  -5   92.39    6.90
  -2   6   5  110.59    6.40
  -2   6   5  108.39    6.90
   2   6  -5  103.99    6.80
   2   6  -5   99.29    6.80
  -2   6   5  112.49    6.70
  -2   6   5   94.49    7.10
  -2   6   5  112.79    6.70
   2  -6  -5  103.29    6.70
   2  -6  -5  114.19    6.90
  -2  -6   5  120.09    7.00
   2  -6  -5  103.19    6.60
   2  -6  -5  117.09    6.40
  -2  -6   5   98.39    7.00
  -2  -6   5   95.29    6.60
  -2  -6   5  107.39    6.90
  -2   6   4    4.10    2.00
   2   6  -4    8.10    1.80
   2   6  -4    9.80    2.10
  -2   6   4    6.60    1.60
   2   6  -4    4.10    1.70
   2   6  -4    7.80    2.10
  -2   6   4    5.20    1.80
  -2   6   4    7.90    1.80
  -2  -6   4    8.00    2.10
   2  -6  -4    7.20    1.50
  -2  -6   4    7.30    1.80
   2  -6  -4    7.50    1.70
  -2  -6   4    5.80    1.60
  -2  -6   4    7.90    1.80
   2  -6  -4    6.90    1.60
   2  -6  -4   12.40    2.00
  -2   6   3  357.26   20.30
   2   6  -3  402.76   20.50
  -2   6   3  364.16   20.20
   2   6  -3  371.66   20.50
   2   6  -3  374.16   20.30
   2   6  -3  385.76   20.30
  -2   6   3  336.97   20.60
  -2   6   3  377.26   20.40
  -2  -6   3  354.56   20.40
   2  -6  -3  364.56   20.20
  -2  -6   3  340.27   20.20
   2  -6  -3  351.76   20.30
  -2  -6   3  368.06   20.60
   2  -6  -3  386.56   20.40
   2   6  -2  254.47   14.40
   2   6  -2  256.97   14.50
  -2   6   2  250.77   14.70
  -2   6   2  259.57   14.30
   2   6  -2  240.78   14.40
  -2   6   2  284.37   14.60
  -2   6   2  268.07   14.40
   2   6  -2  257.17   14.60
  -2  -6   2  253.27   14.70
  -2  -6   2  253.57   14.60
   2  -6  -2  277.87   14.60
   2  -6  -2  260.67   14.40
   2  -6  -2  267.37   14.40
  -2  -6   2  231.48   14.40
  -2   6   1   11.90    2.00
  -2   6   1   17.50    1.80
   2   6  -1   13.80    2.00
  -2   6   1   16.00    2.00
  -2   6   1   13.90    1.70
   2   6  -1   17.70    1.80
   2   6  -1   16.00    1.80
   2   6  -1   16.20    1.90
  -2  -6   1   18.80    2.00
  -2  -6   1   14.20    2.00
  -2  -6   1   14.40    1.60
   2  -6  -1   18.20    1.90
   2  -6  -1   17.80    2.00
   2  -6  -1   21.20    2.10
   2   6   0  143.69    8.40
   2   6   0  153.48    8.40
   2   6   0  146.79    8.40
   2   6   0  144.79    8.50
  -2   6   0  142.69    8.30
  -2   6   0  141.99    8.60
  -2   6   0  148.39    8.30
  -2   6   0  149.69    8.40
  -2  -6   0  146.49    8.50
   2  -6   0  135.29    8.50
  -2  -6   0  141.49    8.30
   2  -6   0  152.78    8.50
  -2  -6   0  143.79    8.40
   2  -6   0  139.49    8.30
  -2   6  -1    4.70    1.30
   2   6   1    3.80    1.30
  -2   6  -1    3.80    1.20
  -2   6  -1    5.30    1.60
  -2   6  -1    4.10    1.40
   2   6   1    4.50    1.40
   2   6   1    4.40    1.30
   2   6   1    2.30    1.40
  -2  -6  -1    3.80    1.30
   2  -6   1    3.70    1.50
   2  -6   1    5.90    1.30
  -2  -6  -1    4.80    1.40
  -2  -6  -1    2.10    1.00
   2  -6   1    4.60    1.30
  -2   6  -2  425.36   24.40
   2   6   2  467.95   24.40
  -2   6  -2  420.26   24.40
   2   6   2  464.85   24.30
   2   6   2  425.96   24.40
   2   6   2  451.95   24.40
  -2   6  -2  428.36   24.50
  -2   6  -2  442.36   24.20
   2  -6   2  433.36   24.50
   2  -6   2  446.16   24.20
  -2  -6  -2  467.45   24.10
   2  -6   2  430.66   24.30
  -2  -6  -2  448.46   24.30
  -2  -6  -2  425.06   24.20
   2   6   3  667.13   35.40
   2   6   3  637.34   35.50
  -2   6  -3  629.84   35.60
  -2   6  -3  656.63   35.50
   2   6   3  665.93   35.30
  -2   6  -3  659.03   35.20
   2   6   3  627.84   35.40
  -2  -6  -3  649.14   35.20
   2  -6   3  653.43   35.30
   2  -6   3  639.44   35.40
   2  -6   3  592.84   35.50
  -2  -6  -3  670.13   35.00
  -2  -6  -3  638.94   35.50
  -2   6  -4  336.57   21.10
   2   6   4  367.36   21.00
  -2   6  -4  347.37   20.70
   2   6   4  377.36   20.90
   2   6   4  380.66   21.20
  -2   6  -4  389.16   21.10
  -2  -6  -4  353.16   20.60
   2  -6   4  394.16   20.90
  -2  -6  -4  358.66   21.00
   2  -6   4  414.16   20.80
  -2  -6  -4  398.56   20.30
   2  -6   4  365.46   21.10
  -2   6  -5  424.26   24.60
   2   6   5  471.55   24.50
   2   6   5  433.66   24.70
  -2   6  -5  422.76   24.70
  -2   6  -5  430.26   24.10
   2   6   5  450.05   24.60
   2  -6   5  441.46   24.40
  -2  -6  -5  458.75   24.60
  -2  -6  -5  411.76   24.10
   2  -6   5  434.76   24.70
   2  -6   5  441.26   24.60
  -2   6  -6  221.98   12.30
   2   6   6  215.88   13.00
  -2   6  -6  211.98   12.90
   2   6   6  230.08   12.60
  -2   6  -6  212.88   12.80
  -2  -6  -6  208.98   12.20
   2  -6   6  203.58   12.90
  -2  -6  -6  192.48   12.60
   2  -6   6  219.98   12.60
   2  -6   6  214.78   13.00
  -2   6  -7   -0.60    2.70
  -2   6  -7    0.00    1.70
   2   6   7   -0.10    2.40
   2   6   7    0.40    2.90
  -2   6  -7    1.10    2.80
   2  -6   7    0.90    3.10
  -2  -6  -7   -0.60    1.60
   2  -6   7    0.80    2.80
   2  -6   7   -0.10    2.40
  -2  -6  -7   -0.40    2.60
  -2   6  -8   61.89    4.70
   2   6   8   57.79    5.70
   2   6   8   53.09    6.00
  -2   6  -8   64.69    6.10
  -2  -6  -8   59.99    4.70
   2  -6   8   54.89    5.70
   2  -6   8   73.99    6.40
  -2  -6  -8   65.49    5.80
   2  -6   8   69.39    6.10
  -2   6  -9   27.90    3.30
  -2   6  -9   28.90    4.70
   2   6   9   32.20    5.10
   2   6   9   30.10    4.40
   2  -6   9   20.00    4.90
   2  -6   9   26.10    4.20
  -2  -6  -9   22.50    3.10
   2  -6   9   32.30    4.90
  -2  -6  -9   26.50    4.50
  -2   6 -10  226.68   14.00
  -2   6 -10  200.98   12.60
   2   6  10  225.48   14.40
   2   6  10  209.08   13.60
   2  -6  10  208.28   13.60
   2  -6  10  199.58   14.00
  -2  -6 -10  239.88   14.10
  -2  -6 -10  213.08   12.60
  -2   6 -11    0.20    2.70
  -2   6 -11   -0.40    4.60
   2   6  11   -0.40    4.60
   2   6  11    3.60    5.10
  -2  -6 -11   -0.40    2.60
  -2  -6 -11    0.20    5.20
   2  -6  11    0.80    4.10
   2  -6  11    0.00    5.00
   2   6  12    8.20    5.30
  -2   6 -12    6.30    5.80
   2   6  12   11.10    6.10
  -2   6 -12   11.60    3.50
   2  -6  12    9.90    5.70
   2  -6  12    6.80    6.20
  -2  -6 -12    6.40    6.60
  -2  -6 -12    4.20    3.20
   2  -6  13   13.40    7.80
   2   7 -13   37.70    8.00
   2   7 -13   35.90    6.20
   2  -7 -13   35.40    6.00
   2   7 -12   89.29    9.40
   2   7 -12   63.49    6.60
  -2   7  12   69.29    8.90
   2  -7 -12   62.99    6.40
   2   7 -11   48.20    6.70
   2   7 -11   45.20    5.20
  -2   7  11   55.39    7.40
  -2  -7  11   55.49    6.70
   2  -7 -11   41.60    5.00
   2   7 -10   28.60    5.00
   2   7 -10   29.20    4.10
  -2   7  10   24.40    5.20
   2  -7 -10   29.80    3.80
  -2  -7  10   20.20    4.90
  -2  -7  10   21.80    5.30
   2   7  -9  103.69    7.20
   2   7  -9   93.09    8.10
  -2   7   9  100.49    8.50
  -2  -7   9  110.49    8.60
   2  -7  -9  103.19    7.40
  -2  -7   9   98.89    8.00
  -2   7   8   79.79    6.90
   2   7  -8   67.69    5.60
  -2   7   8   72.69    6.30
   2   7  -8   61.59    6.30
   2  -7  -8   66.89    6.20
  -2  -7   8   75.09    6.80
  -2  -7   8   77.19    6.50
   2  -7  -8   78.09    5.80
  -2   7   7    0.10    2.90
  -2   7   7    3.30    3.00
  -2   7   7    1.50    2.80
   2   7  -7    1.10    2.30
   2   7  -7   -1.10    2.70
  -2  -7   7   -2.50    2.70
  -2  -7   7    0.50    2.60
   2  -7  -7    1.80    2.30
   2  -7  -7    0.20    2.70
  -2  -7   7    1.70    2.60
   2   7  -6    2.10    2.40
   2   7  -6    0.80    1.90
  -2   7   6    3.60    2.60
  -2   7   6    1.40    2.30
   2   7  -6    3.10    2.60
  -2   7   6    2.90    2.50
  -2   7   6    2.50    2.60
   2  -7  -6    1.10    1.80
  -2  -7   6    1.00    2.40
   2  -7  -6    6.10    2.40
  -2  -7   6    1.30    2.40
  -2  -7   6    3.70    2.60
  -2  -7   6    3.30    2.40
  -2   7   5   19.80    3.50
  -2   7   5   30.90    3.30
  -2   7   5   38.90    3.50
   2   7  -5   34.50    3.70
  -2   7   5   37.00    3.50
   2   7  -5   33.50    3.40
   2   7  -5   35.10    3.40
   2   7  -5   31.00    3.60
  -2  -7   5   27.40    3.60
  -2  -7   5   37.20    3.60
  -2  -7   5   38.50    3.70
   2  -7  -5   35.20    3.70
   2  -7  -5   38.00    3.30
   2  -7  -5   29.00    3.20
   2  -7  -5   36.90    3.10
  -2  -7   5   30.60    3.20
  -2   7   4    2.70    1.80
   2   7  -4    0.90    1.60
  -2   7   4    1.70    2.00
   2   7  -4    2.20    1.90
   2   7  -4    1.70    2.00
  -2   7   4    1.10    2.10
   2   7  -4    1.40    1.80
  -2   7   4    3.20    1.70
   2  -7  -4    0.60    1.90
  -2  -7   4    2.90    1.90
  -2  -7   4    0.90    2.00
   2  -7  -4    3.10    1.60
   2  -7  -4    1.60    1.60
  -2  -7   4    1.00    1.70
   2   7  -3  108.09    6.70
   2   7  -3  119.89    6.90
  -2   7   3  120.09    6.90
  -2   7   3  116.09    6.60
   2   7  -3  112.19    6.70
   2   7  -3  104.99    6.90
  -2   7   3  106.19    7.00
  -2   7   3   94.59    6.60
  -2  -7   3   96.29    6.50
   2  -7  -3  116.69    6.60
  -2  -7   3  113.49    6.80
   2  -7  -3  101.09    6.80
   2  -7  -3   93.99    6.60
  -2  -7   3  111.09    7.00
  -2   7   2   25.50    2.30
   2   7  -2   22.80    2.70
   2   7  -2   27.10    2.50
  -2   7   2   20.30    2.70
  -2   7   2   28.00    2.50
   2   7  -2   22.40    2.50
  -2   7   2   30.60    2.80
   2   7  -2   22.60    2.40
  -2  -7   2   24.40    2.80
   2  -7  -2   27.80    2.60
   2  -7  -2   24.70    2.40
  -2  -7   2   15.80    2.20
  -2  -7   2   23.50    2.60
   2  -7  -2   23.70    2.40
   2   7  -1  144.59    8.60
   2   7  -1  143.09    8.60
  -2   7   1  137.29    8.80
   2   7  -1  162.68    8.80
  -2   7   1  146.39    8.60
  -2   7   1  167.68    8.80
   2   7  -1  154.98    8.80
  -2   7   1  138.69    8.50
  -2  -7   1  159.38    8.80
   2  -7  -1  148.89    8.70
   2  -7  -1  135.29    8.50
  -2  -7   1  147.59    8.80
  -2  -7   1  139.49    8.50
   2  -7  -1  144.89    8.70
  -2   7   0   20.90    2.40
   2   7   0   20.20    2.40
   2   7   0   26.70    2.50
   2   7   0   20.30    2.10
   2   7   0   19.50    2.10
  -2   7   0   17.40    2.40
  -2   7   0   21.50    2.20
  -2   7   0   19.30    2.00
   2  -7   0   15.40    2.10
  -2  -7   0   19.70    2.20
  -2  -7   0   17.10    2.00
   2  -7   0   16.40    2.30
  -2  -7   0   24.80    2.50
   2  -7   0   15.60    2.00
  -2   7  -1   13.70    1.80
  -2   7  -1   17.50    2.20
  -2   7  -1   10.90    1.80
  -2   7  -1   13.00    2.10
   2   7   1    9.80    1.80
   2   7   1   12.40    1.80
   2   7   1   12.10    1.80
   2   7   1   11.60    2.00
   2  -7   1   14.80    1.80
  -2  -7  -1   13.00    1.90
  -2  -7  -1    9.20    1.50
  -2  -7  -1   10.70    1.70
   2  -7   1   12.70    2.10
   2  -7   1   12.00    1.90
  -2   7  -2   22.90    2.80
  -2   7  -2   16.00    2.10
  -2   7  -2   22.80    2.60
   2   7   2   23.00    2.50
   2   7   2   30.30    2.70
   2   7   2   26.60    2.50
  -2   7  -2   24.80    2.60
   2   7   2   20.90    2.60
  -2  -7  -2   20.50    2.10
   2  -7   2   21.60    2.40
  -2  -7  -2   20.80    2.20
   2  -7   2   18.80    2.20
   2  -7   2   24.10    2.80
  -2  -7  -2   30.50    2.80
  -2   7  -3   45.70    4.30
  -2   7  -3   49.70    4.20
   2   7   3   49.40    4.00
   2   7   3   54.89    4.00
   2   7   3   51.29    3.90
  -2   7  -3   43.80    4.00
   2   7   3   45.90    4.00
  -2   7  -3   41.20    3.60
  -2  -7  -3   55.19    3.40
   2  -7   3   50.29    3.90
  -2  -7  -3   49.80    3.40
  -2  -7  -3   56.19    4.00
   2  -7   3   45.10    4.10
   2  -7   3   56.09    4.10
   2   7   4   72.29    5.10
   2   7   4   78.89    5.10
  -2   7  -4   70.89    5.20
   2   7   4   70.29    5.20
  -2   7  -4   65.49    4.70
  -2   7  -4   64.79    5.50
   2   7   4   78.89    5.20
  -2  -7  -4   66.99    5.20
   2  -7   4   70.39    5.20
   2  -7   4   62.09    5.30
  -2  -7  -4   74.99    4.70
   2  -7   4   68.99    5.10
  -2   7  -5   11.30    2.00
  -2   7  -5   19.00    3.10
   2   7   5   14.90    3.00
   2   7   5   12.50    2.90
  -2   7  -5   21.50    3.00
   2   7   5   15.60    2.50
   2  -7   5   15.70    3.00
  -2  -7  -5   11.10    1.90
  -2  -7  -5   18.20    3.10
   2  -7   5   18.50    2.60
   2   7   6   49.60    4.80
  -2   7  -6   41.10    4.70
   2   7   6   45.70    4.90
  -2   7  -6   50.19    4.80
  -2   7  -6   51.29    4.00
   2   7   6   45.60    4.70
   2  -7   6   49.60    4.60
  -2  -7  -6   49.10    4.80
   2  -7   6   57.19    5.00
  -2  -7  -6   52.29    3.90
   2  -7   6   55.59    4.90
  -2   7  -7    8.80    3.40
   2   7   7    7.70    3.30
  -2   7  -7    6.00    3.10
  -2   7  -7    1.20    1.90
   2   7   7    1.90    2.40
   2   7   7    1.60    2.90
   2  -7   7    3.10    2.60
  -2  -7  -7    3.10    2.90
   2  -7   7    6.60    3.10
  -2  -7  -7    4.80    2.00
   2  -7   7    3.10    3.00
  -2   7  -8   34.90    5.00
  -2   7  -8   41.70    4.00
   2   7   8   40.70    4.70
   2   7   8   49.10    5.60
  -2   7  -8   50.79    5.70
  -2  -7  -8   46.00    4.20
   2  -7   8   44.50    4.90
   2  -7   8   54.49    5.50
  -2  -7  -8   63.19    5.60
   2  -7   8   51.29    5.50
  -2   7  -9   -0.50    3.60
  -2   7  -9    0.10    2.20
   2   7   9   -0.40    4.00
   2   7   9    1.50    3.60
   2  -7   9    0.60    3.20
  -2  -7  -9    2.00    2.30
   2  -7   9   -1.30    3.70
  -2  -7  -9    1.80    4.10
   2  -7   9    2.60    4.00
  -2   7 -10  115.59    9.30
   2   7  10   89.69    9.40
  -2   7 -10  110.89    7.70
   2  -7  10  117.29    8.90
   2  -7  10  124.19    9.60
  -2  -7 -10  109.19    9.00
   2  -7  10  122.49    9.80
  -2  -7 -10  111.99    7.60
  -2   7 -11   24.10    3.70
   2   7  11   20.90    6.20
   2   7  11   15.40    5.20
  -2   7 -11   23.00    6.10
  -2  -7 -11   23.40    3.50
  -2  -7 -11   28.30    5.60
   2  -7  11   22.60    5.90
   2  -7  11   21.30    5.60
  -2   7 -12    0.90    3.50
  -2   7 -12    5.50    6.10
   2   7  12   11.20    7.00
   2  -7  12    6.50    6.50
   2  -7  12    1.20    6.10
  -2  -7 -12    7.70    6.90
  -2  -7 -12    2.50    3.40
   2   8 -12    0.90    4.50
  -2   8  12    0.00    6.30
   2   8 -12   -0.10    6.20
   2  -8 -12   -1.00    4.20
   2   8 -11   49.10    5.40
   2   8 -11   52.19    7.00
  -2   8  11   53.69    7.90
  -2  -8  11   45.10    6.70
   2  -8 -11   38.50    5.10
  -2   8  10    1.90    4.40
   2   8 -10   -0.70    4.10
   2   8 -10    0.30    3.40
   2  -8 -10   -1.30    3.00
  -2  -8  10   -2.50    4.90
  -2   8   9   26.00    5.00
   2   8  -9   35.40    5.10
   2   8  -9   21.70    3.70
  -2  -8   9   28.00    4.70
   2  -8  -9   25.40    3.70
  -2  -8   9   22.70    4.80
   2   8  -8  222.18   12.60
  -2   8   8  207.68   13.40
   2   8  -8  202.38   13.10
  -2  -8   8  209.58   13.00
  -2  -8   8  186.78   12.80
  -2  -8   8  197.78   13.10
   2  -8  -8  204.88   12.20
  -2   8   7  204.78   12.20
  -2   8   7  189.78   11.90
   2   8  -7  176.08   11.70
  -2   8   7  183.78   11.40
   2   8  -7  175.08   11.10
  -2  -8   7  185.58   11.60
   2  -8  -7  183.58   11.40
  -2  -8   7  174.38   11.60
   2  -8  -7  182.18   11.10
  -2  -8   7  190.28   11.80
   2   8  -6    0.60    2.30
  -2   8   6    2.50    2.50
  -2   8   6   -1.00    2.50
   2   8  -6   -0.50    2.60
   2   8  -6    0.40    2.70
  -2   8   6    0.10    2.50
  -2   8   6    1.80    2.90
  -2  -8   6    0.30    2.60
  -2  -8   6    1.60    2.30
  -2  -8   6   -2.30    2.60
   2  -8  -6    2.70    2.30
  -2  -8   6    0.90    2.40
   2  -8  -6   -0.40    2.50
  -2   8   5    0.30    2.20
   2   8  -5   -0.60    2.40
  -2   8   5    0.00    2.40
  -2   8   5    0.30    2.50
   2   8  -5    0.10    2.10
  -2   8   5   -0.70    2.30
   2   8  -5   -0.50    2.20
   2  -8  -5   -1.40    1.80
  -2  -8   5    1.80    2.50
   2  -8  -5    1.80    2.20
  -2  -8   5   -0.60    2.20
  -2  -8   5    1.50    2.40
  -2  -8   5   -0.40    2.40
  -2   8   4    7.60    2.30
   2   8  -4   13.80    2.80
  -2   8   4   11.70    2.20
  -2   8   4    9.50    2.30
   2   8  -4   13.10    2.30
   2   8  -4   15.30    2.50
   2   8  -4    8.60    2.60
  -2   8   4    8.90    2.60
   2  -8  -4   13.80    2.20
  -2  -8   4    9.80    2.30
   2  -8  -4    9.00    2.00
   2  -8  -4   13.50    2.50
  -2  -8   4   10.00    2.60
  -2  -8   4   13.80    2.50
  -2   8   3    0.60    1.70
  -2   8   3    1.20    2.10
  -2   8   3    0.60    1.80
   2   8  -3    0.40    1.80
   2   8  -3    0.70    2.00
  -2   8   3    1.70    2.10
   2   8  -3    3.00    2.00
   2   8  -3   -0.10    1.80
  -2  -8   3    0.90    1.80
   2  -8  -3    1.10    1.90
  -2  -8   3    0.60    1.60
  -2  -8   3    1.70    2.10
   2  -8  -3    1.30    1.90
   2  -8  -3    1.50    1.70
  -2   8   2  141.59    9.30
   2   8  -2  145.69    9.10
   2   8  -2  155.78    9.20
  -2   8   2  155.88    8.90
  -2   8   2  162.48    9.20
   2   8  -2  155.28    9.00
   2   8  -2  147.59    9.00
  -2   8   2  146.59    8.90
   2  -8  -2  135.29    8.80
  -2  -8   2  154.18    9.10
  -2  -8   2  149.88    9.20
   2  -8  -2  156.28    9.10
   2  -8  -2  152.88    9.00
  -2  -8   2  153.48    8.90
  -2   8   1  341.77   19.10
   2   8  -1  317.97   19.00
  -2   8   1  346.87   19.50
   2   8  -1  367.46   19.40
  -2   8   1  344.57   19.10
   2   8  -1  334.07   19.20
   2   8  -1  356.36   19.10
  -2   8   1  356.56   19.30
  -2  -8   1  325.07   19.20
  -2  -8   1  351.36   19.20
   2  -8  -1  323.77   19.20
   2  -8  -1  371.26   19.30
  -2  -8   1  340.57   19.00
   2  -8  -1  319.27   19.00
  -2   8   0  156.58    9.80
  -2   8   0  176.68   10.00
   2   8   0  166.78    9.90
   2   8   0  163.58   10.00
   2   8   0  166.88    9.80
   2   8   0  179.88   10.00
  -2   8   0  162.18   10.10
  -2   8   0  173.58    9.90
  -2  -8   0  161.58    9.80
  -2  -8   0  180.48   10.10
   2  -8   0  167.58    9.80
  -2  -8   0  180.38   10.10
   2  -8   0  173.38   10.20
   2  -8   0  163.78   10.00
  -2   8  -1   38.40    3.40
   2   8   1   29.30    3.10
  -2   8  -1   34.40    3.30
   2   8   1   30.00    3.20
   2   8   1   27.10    3.00
  -2   8  -1   32.40    2.90
   2   8   1   37.70    3.10
  -2   8  -1   32.20    3.30
   2  -8   1   38.60    3.00
   2  -8   1   26.80    3.10
  -2  -8  -1   29.30    2.90
   2  -8   1   34.30    3.30
  -2  -8  -1   27.30    2.60
  -2  -8  -1   34.50    3.20
   2   8   2   16.10    2.30
   2   8   2   17.80    2.70
  -2   8  -2   10.70    2.30
   2   8   2   10.40    2.10
  -2   8  -2    9.00    1.90
  -2   8  -2   16.50    2.40
   2   8   2   15.60    2.50
  -2   8  -2   13.40    2.50
   2  -8   2   14.30    2.10
   2  -8   2   12.20    2.10
  -2  -8  -2   13.60    2.00
   2  -8   2   17.20    2.60
  -2  -8  -2   16.20    2.40
  -2  -8  -2   11.40    1.80
  -2   8  -3   77.89    5.50
   2   8   3   80.29    5.30
  -2   8  -3   67.09    4.90
   2   8   3   77.09    5.20
  -2   8  -3   62.39    5.20
   2   8   3   74.29    5.10
   2   8   3   73.89    5.40
  -2  -8  -3   83.09    4.80
  -2  -8  -3   76.79    4.90
   2  -8   3   68.29    5.50
   2  -8   3   69.49    5.20
   2  -8   3   66.69    5.10
  -2   8  -4   46.70    4.00
   2   8   4   57.39    4.50
  -2   8  -4   57.29    4.60
   2   8   4   55.19    4.60
  -2   8  -4   55.09    4.70
   2   8   4   57.89    4.80
  -2  -8  -4   43.60    4.50
   2  -8   4   52.19    4.50
  -2  -8  -4   52.59    3.90
   2  -8   4   44.20    4.60
  -2   8  -5   41.90    4.40
   2   8   5   45.60    4.70
  -2   8  -5   45.70    3.80
  -2   8  -5   43.80    4.80
   2   8   5   46.00    4.40
   2   8   5   42.30    4.20
   2  -8   5   44.40    4.60
   2  -8   5   47.10    4.20
  -2  -8  -5   44.70    4.40
  -2  -8  -5   49.80    3.80
   2   8   6   19.90    3.50
  -2   8  -6   25.50    2.90
  -2   8  -6   22.20    3.70
   2   8   6   26.30    4.00
  -2   8  -6   27.50    3.70
   2   8   6   25.70    4.00
   2  -8   6   27.10    3.40
   2  -8   6   27.10    4.00
   2  -8   6   26.10    3.90
  -2  -8  -6   24.10    2.80
  -2  -8  -6   26.20    3.90
   2   8   7    5.10    3.50
  -2   8  -7    6.60    2.30
   2   8   7    5.60    3.40
  -2   8  -7    7.80    3.30
  -2   8  -7    3.20    3.30
   2   8   7    2.30    2.80
  -2  -8  -7    4.10    2.10
   2  -8   7    6.50    3.40
   2  -8   7    3.10    3.20
   2  -8   7    3.60    2.90
  -2  -8  -7    3.30    3.30
  -2   8  -8   50.19    5.70
   2   8   8   62.19    5.90
  -2   8  -8   48.10    4.60
  -2   8  -8   67.19    6.50
   2   8   8   51.29    6.30
   2   8   8   55.09    5.50
   2  -8   8   56.79    6.00
   2  -8   8   54.39    5.60
   2  -8   8   51.99    6.00
  -2  -8  -8   57.99    5.80
  -2  -8  -8   61.89    4.70
   2   8   9   40.90    5.50
   2   8   9   37.30    5.80
  -2   8  -9   38.50    5.60
  -2   8  -9   34.50    3.90
   2   8   9   39.00    5.10
   2  -8   9   37.20    5.50
  -2  -8  -9   43.20    4.00
   2  -8   9   39.70    5.20
   2  -8   9   43.90    6.30
  -2  -8  -9   41.20    5.50
   2   8  10   -2.70    5.30
  -2   8 -10    1.20    2.90
  -2   8 -10    2.60    4.60
   2   8  10    3.40    4.40
   2   8  10    2.60    4.70
  -2  -8 -10    1.80    2.70
   2  -8  10    0.20    4.50
   2  -8  10   -0.80    4.60
  -2  -8 -10    4.80    4.40
   2  -8  10    0.90    4.10
  -2   8 -11   51.39    7.50
   2   8  11   74.39    8.20
   2   8  11   68.99    7.80
   2   8  11   45.50    7.80
  -2   8 -11   69.39    6.10
   2  -8  11   62.59    7.50
  -2  -8 -11   65.49    8.10
   2  -8  11   67.09    8.60
  -2  -8 -11   69.19    5.80
  -2   8 -12    1.90    3.60
   2   8  12   -2.00    6.80
  -2   8 -12    2.30    5.80
  -2  -8 -12   -0.50    3.40
   2  -8  12   -5.20    6.40
  -2   9  12  110.29   11.40
   2   9 -12  127.59   11.50
   2   9 -12  108.09    9.80
   2  -9 -12   97.69    9.20
   2   9 -11   12.20    4.30
  -2   9  11   12.40    6.40
   2   9 -11   11.50    5.70
  -2  -9  11   12.20    5.60
   2  -9 -11   16.50    4.40
   2   9 -10    2.10    3.40
  -2   9  10    2.70    5.10
   2   9 -10    5.50    4.80
   2  -9 -10    2.30    3.40
  -2  -9  10    0.20    4.60
   2   9  -9   78.19    6.60
   2   9  -9   65.49    6.90
  -2   9   9   80.39    7.90
  -2  -9   9   58.19    6.80
   2  -9  -9   67.89    6.20
   2   9  -8  180.78   10.90
   2   9  -8  160.38   11.60
  -2   9   8  174.88   12.40
   2  -9  -8  162.88   10.70
  -2  -9   8  185.58   11.70
   2   9  -7   59.49    5.20
   2   9  -7   61.39    6.00
  -2   9   7   63.59    6.40
  -2  -9   7   60.59    6.00
  -2  -9   7   53.19    5.50
   2  -9  -7   57.49    5.10
  -2  -9   7   55.99    6.40
  -2   9   6   45.20    4.40
   2   9  -6   40.00    4.70
  -2   9   6   35.90    4.60
   2   9  -6   43.30    4.50
  -2   9   6   48.80    5.20
   2   9  -6   36.30    4.00
  -2  -9   6   45.40    4.80
   2  -9  -6   43.40    4.50
  -2  -9   6   37.60    4.70
   2  -9  -6   33.90    3.80
  -2  -9   6   44.40    4.60
  -2   9   5    6.60    2.70
  -2   9   5    2.20    2.80
  -2   9   5   13.90    2.70
   2   9  -5    7.60    2.80
  -2   9   5    6.70    2.60
   2   9  -5    7.40    2.60
   2   9  -5    5.50    2.60
  -2  -9   5    9.10    2.80
  -2  -9   5    8.50    2.90
   2  -9  -5    6.60    2.30
  -2  -9   5   11.30    2.80
  -2  -9   5    7.20    2.80
  -2   9   4   56.49    4.90
  -2   9   4   42.20    4.20
  -2   9   4   50.89    4.90
   2   9  -4   49.90    4.30
   2   9  -4   53.39    4.70
  -2   9   4   52.19    4.50
   2   9  -4   47.00    4.70
   2  -9  -4   55.79    4.20
  -2  -9   4   48.80    4.80
  -2  -9   4   50.49    4.30
   2  -9  -4   54.79    5.60
  -2  -9   4   57.39    5.10
   2  -9  -4   47.90    4.30
  -2   9   3  196.48   12.60
   2   9  -3  214.68   12.30
  -2   9   3  206.08   12.20
  -2   9   3  230.98   12.50
   2   9  -3  197.78   12.20
   2   9  -3  205.68   12.50
   2   9  -3  226.48   12.60
  -2   9   3  214.98   12.20
   2  -9  -3  202.68   12.20
   2  -9  -3  192.08   12.10
   2  -9  -3  219.88   12.40
  -2  -9   3  188.68   12.50
  -2  -9   3  217.38   12.50
  -2  -9   3  214.58   12.20
  -2   9   2  275.57   17.00
  -2   9   2  280.77   16.70
   2   9  -2  296.67   16.70
   2   9  -2  296.27   16.70
  -2   9   2  297.77   16.90
   2   9  -2  290.77   17.00
   2   9  -2  292.57   16.90
  -2   9   2  280.57   16.60
  -2  -9   2  284.57   17.00
  -2  -9   2  292.37   16.70
   2  -9  -2  318.87   17.00
   2  -9  -2  305.77   16.70
   2  -9  -2  315.97   16.80
  -2  -9   2  305.27   16.90
  -2   9   1    1.10    1.70
   2   9  -1    0.80    1.90
   2   9  -1    0.70    2.00
   2   9  -1    0.30    1.80
  -2   9   1    1.80    1.60
   2   9  -1    0.60    2.00
  -2   9   1    1.30    2.10
  -2   9   1    0.70    2.00
   2  -9  -1    2.20    2.00
  -2  -9   1   -0.90    1.50
  -2  -9   1    2.00    2.00
   2  -9  -1    2.30    2.10
   2  -9  -1    2.00    1.70
  -2  -9   1    2.30    2.00
   2   9   0  167.78   10.00
  -2   9   0  175.08   10.00
  -2   9   0  146.79    9.80
   2   9   0  155.48   10.10
   2   9   0  183.88   10.30
   2   9   0  182.98   10.00
  -2   9   0  160.28   10.10
  -2   9   0  164.38   10.30
  -2  -9   0  168.48   10.10
  -2  -9   0  175.68   10.10
  -2  -9   0  162.48    9.70
   2  -9   0  165.78    9.80
   2  -9   0  182.38   10.20
   2  -9   0  166.78   10.10
  -2   9  -1  672.13   38.30
   2   9   1  682.13   38.10
  -2   9  -1  696.93   38.20
   2   9   1  683.83   38.20
  -2   9  -1  689.73   38.00
   2   9   1  731.13   38.20
  -2   9  -1  696.13   38.10
  -2  -9  -1  707.23   38.10
  -2  -9  -1  679.93   37.90
  -2  -9  -1  720.23   38.20
   2  -9   1  675.03   38.10
   2  -9   1  700.93   38.00
   2  -9   1  678.03   38.30
  -2   9  -2  120.99    7.20
   2   9   2  117.49    7.40
   2   9   2  110.69    7.20
   2   9   2  107.59    7.10
  -2   9  -2  101.39    6.80
   2   9   2  115.49    7.30
  -2   9  -2  108.19    7.30
  -2  -9  -2  106.99    6.90
  -2  -9  -2  107.39    6.80
   2  -9   2  107.69    6.90
   2  -9   2  109.89    7.40
   2  -9   2  119.19    7.20
   2   9   3  674.13   34.70
  -2   9  -3  582.54   34.30
  -2   9  -3  602.44   34.60
  -2   9  -3  607.84   34.70
   2   9   3  606.64   34.70
   2   9   3  658.13   34.60
   2  -9   3  648.24   34.60
   2  -9   3  652.33   34.80
  -2  -9  -3  632.04   34.20
  -2  -9  -3  592.54   34.20
   2   9   4  176.48   10.00
  -2   9  -4  149.49    9.50
  -2   9  -4  159.18   10.20
   2   9   4  151.78   10.10
   2   9   4  167.08   10.10
  -2   9  -4  154.78   10.10
   2  -9   4  169.18   10.30
   2  -9   4  160.98   10.10
  -2  -9  -4  162.78    9.50
   2   9   5    5.60    2.50
  -2   9  -5    5.50    2.20
   2   9   5   11.00    3.20
  -2   9  -5    8.70    3.40
   2   9   5    9.20    3.20
  -2   9  -5    3.00    2.80
  -2  -9  -5    6.90    3.10
   2  -9   5    6.00    2.50
  -2  -9  -5    9.90    2.00
   2  -9   5    6.00    2.60
  -2   9  -6   94.89    7.70
   2   9   6   96.69    7.40
   2   9   6  104.39    7.90
  -2   9  -6  122.49    8.00
   2   9   6  106.49    7.60
  -2   9  -6  108.59    7.00
  -2  -9  -6  108.49    6.90
   2  -9   6   97.89    7.80
   2  -9   6  104.89    7.70
   2  -9   6  103.89    7.90
  -2  -9  -6  109.19    7.70
   2   9   7  112.29    8.40
  -2   9  -7  103.79    8.20
  -2   9  -7  106.19    8.20
  -2   9  -7  123.79    7.30
   2   9   7   98.69    7.80
   2   9   7  117.59    8.60
   2  -9   7  100.59    8.30
  -2  -9  -7  113.89    8.50
   2  -9   7   99.59    8.30
  -2  -9  -7  105.49    7.10
   2  -9   7  105.89    7.80
  -2   9  -8  161.38   12.30
   2   9   8  198.28   12.80
  -2   9  -8  196.48   11.40
  -2   9  -8  195.88   12.60
   2   9   8  193.08   12.60
   2   9   8  202.28   12.50
   2  -9   8  184.48   12.40
   2  -9   8  172.58   12.80
   2  -9   8  181.98   12.90
  -2  -9  -8  180.48   11.30
  -2  -9  -8  191.48   12.60
  -2   9  -9   24.90    3.50
   2   9   9   13.60    4.40
   2   9   9   20.60    4.80
   2   9   9   16.60    5.20
  -2   9  -9   20.70    4.80
   2  -9   9   19.10    5.00
  -2  -9  -9   21.40    5.30
   2  -9   9   28.40    5.30
  -2  -9  -9   21.50    3.20
   2  -9   9   28.60    5.10
   2   9  10    2.20    4.90
   2   9  10    0.40    5.20
  -2   9 -10   -1.60    4.90
  -2   9 -10    2.00    2.90
   2   9  10    2.20    4.70
  -2  -9 -10   -0.10    2.80
   2  -9  10    4.30    4.80
   2  -9  10    4.80    5.10
   2  -9  10   -0.80    4.90
  -2  -9 -10    0.30    4.70
  -2   9 -11    2.00    3.50
   2   9  11    0.10    5.90
  -2   9 -11   -0.10    5.80
  -2  -9 -11    5.50    3.30
   2  -9  11    1.20    7.70
   2  -9  11    4.70    5.70
   2   9  12   11.10    8.60
   2  -9  12   10.70   10.40
   2  10 -12    3.70    5.20
   2 -10 -12   -0.60    4.70
  -2 -10  12   -7.20    8.00
   2  10 -11   29.70    5.20
   2  10 -11   15.10    6.30
  -2  10  11   21.70    7.20
   2 -10 -11   22.30    4.70
  -2 -10  11   18.60    6.30
  -2  10  10   55.39    7.80
   2  10 -10   63.69    6.20
   2  10 -10   66.19    7.90
  -2 -10  10   60.79    7.40
   2 -10 -10   56.59    5.90
  -2  10   9   40.40    6.30
   2  10  -9   39.60    5.70
   2  10  -9   40.40    4.90
  -2 -10   9   32.90    5.70
   2 -10  -9   32.90    4.60
   2  10  -8   32.00    4.30
  -2  10   8   37.10    5.80
   2  10  -8   41.70    5.30
  -2 -10   8   28.30    5.20
   2 -10  -8   41.90    4.60
  -2  10   7   -1.80    3.60
   2  10  -7   -1.30    2.70
   2  10  -7   -2.10    3.40
   2 -10  -7    0.00    2.80
  -2 -10   7   -2.00    3.50
  -2  10   6   91.79    7.90
   2  10  -6  100.29    7.90
   2  10  -6  104.29    7.50
   2 -10  -6  107.89    7.10
  -2 -10   6  108.39    8.00
  -2  10   5  139.69    9.50
   2  10  -5  143.49    8.90
  -2  10   5  134.49    8.80
  -2  10   5  145.39    8.80
   2  10  -5  136.89    9.20
   2 -10  -5  130.09    8.70
  -2 -10   5  117.99    9.10
  -2 -10   5  134.59    9.30
  -2 -10   5  135.69    8.90
  -2  10   4    5.30    2.60
   2  10  -4    2.90    2.30
   2  10  -4   11.40    3.00
   2  10  -4    6.90    2.80
  -2  10   4    6.20    2.60
  -2  10   4   11.70    3.20
  -2  10   4    9.40    3.20
   2 -10  -4    7.90    2.60
   2 -10  -4    6.10    2.30
  -2 -10   4    5.40    2.50
  -2 -10   4    8.60    3.00
  -2 -10   4    4.90    2.90
   2  10  -3    3.70    2.50
   2  10  -3    3.40    2.60
   2  10  -3    4.10    2.50
   2  10  -3    3.80    2.30
  -2  10   3    5.10    2.70
  -2  10   3    2.50    2.50
  -2  10   3    3.40    2.30
  -2  10   3    4.40    2.30
  -2 -10   3    2.60    2.70
   2 -10  -3    5.10    2.70
  -2 -10   3    4.70    2.90
   2 -10  -3    2.80    2.10
  -2 -10   3    3.70    2.40
   2 -10  -3    4.40    2.40
   2  10  -2   30.00    3.50
   2  10  -2   42.80    4.00
  -2  10   2   29.00    3.20
  -2  10   2   39.50    3.90
  -2  10   2   32.20    3.40
  -2  10   2   30.00    3.80
   2  10  -2   27.50    3.60
   2  10  -2   26.70    3.40
  -2 -10   2   35.80    3.40
   2 -10  -2   26.50    3.10
   2 -10  -2   31.80    3.60
  -2 -10   2   35.10    3.90
  -2 -10   2   32.20    3.80
   2 -10  -2   31.80    3.60
  -2  10   1    1.70    2.60
  -2  10   1   -0.30    2.00
  -2  10   1    0.20    1.80
  -2  10   1   -0.50    2.40
   2  10  -1    0.30    2.10
   2  10  -1   -0.20    2.20
   2  10  -1    1.30    2.10
   2  10  -1    1.40    2.30
  -2 -10   1    1.10    2.20
  -2 -10   1    0.70    1.90
   2 -10  -1    0.50    2.30
   2 -10  -1    2.40    2.40
  -2 -10   1   -0.40    2.40
   2 -10  -1    1.00    2.00
   2  10   0  419.96   22.60
  -2  10   0  375.96   22.40
  -2  10   0  407.06   22.60
   2  10   0  398.66   22.60
   2  10   0  407.56   22.70
   2  10   0  408.96   22.80
  -2  10   0  385.16   22.90
   2 -10   0  407.26   22.80
   2 -10   0  403.36   22.50
   2 -10   0  423.96   22.80
  -2 -10   0  398.46   22.40
  -2 -10   0  396.06   22.70
  -2  10  -1    3.10    2.20
   2  10   1    1.70    2.10
  -2  10  -1    4.70    1.80
   2  10   1    3.70    2.40
  -2  10  -1    1.20    2.30
   2  10   1    5.50    2.40
   2  10   1    3.70    2.30
   2 -10   1    5.10    2.40
   2 -10   1    3.80    2.10
  -2 -10  -1    2.00    1.90
  -2 -10  -1    3.70    2.00
   2 -10   1    4.00    2.40
   2  10   2   -0.60    2.10
  -2  10  -2    1.40    2.30
   2  10   2   -1.80    2.30
  -2  10  -2   -0.10    2.30
  -2  10  -2   -0.30    1.90
   2  10   2    0.20    2.30
   2  10   2    2.50    2.60
   2 -10   2   -0.80    2.10
  -2 -10  -2    0.20    2.20
  -2 -10  -2   -1.40    1.80
   2 -10   2    2.70    2.60
   2 -10   2    0.40    2.10
  -2  10  -3  377.06   21.90
  -2  10  -3  396.26   21.90
  -2  10  -3  374.96   21.40
   2  10   3  390.66   22.00
   2  10   3  362.56   21.70
   2  10   3  366.06   21.70
   2 -10   3  375.26   21.70
  -2 -10  -3  393.16   21.40
   2 -10   3  414.36   22.10
   2  10   4  616.04   34.30
   2  10   4  581.84   34.20
  -2  10  -4  621.34   34.60
  -2  10  -4  629.54   34.00
   2  10   4  611.64   34.50
  -2  10  -4  601.94   34.40
  -2 -10  -4  626.04   33.90
   2 -10   4  625.94   34.30
   2 -10   4  626.74   34.60
   2  10   5   92.99    6.60
   2  10   5   75.09    6.10
  -2  10  -5   70.69    6.70
  -2  10  -5   65.59    5.40
   2  10   5   70.29    6.20
  -2  10  -5   63.79    6.10
   2 -10   5   75.69    6.40
   2 -10   5   69.39    5.90
  -2 -10  -5   74.19    5.20
   2  10   6  235.18   14.20
   2  10   6  200.28   13.50
  -2  10  -6  223.08   13.10
   2  10   6  220.08   13.70
  -2  10  -6  223.98   14.00
  -2  10  -6  200.28   13.70
   2 -10   6  234.58   13.80
  -2 -10  -6  226.98   13.00
   2 -10   6  238.38   14.10
  -2  10  -7   36.50    5.20
   2  10   7   43.70    5.70
  -2  10  -7   38.00    5.30
   2  10   7   42.60    4.90
  -2  10  -7   46.80    4.20
   2  10   7   43.00    5.10
   2 -10   7   39.10    5.00
   2 -10   7   40.80    5.70
  -2 -10  -7   31.20    4.70
   2 -10   7   48.90    5.60
  -2 -10  -7   28.60    3.70
  -2  10  -8    0.60    3.90
  -2  10  -8    0.20    4.10
   2  10   8    6.30    4.70
   2  10   8    7.40    4.20
   2  10   8    0.20    4.00
  -2  10  -8    1.30    2.70
   2 -10   8    0.10    4.70
   2 -10   8    2.10    4.60
   2 -10   8    3.00    3.80
  -2 -10  -8   -0.30    4.00
  -2 -10  -8    1.90    2.50
   2  10   9   43.60    6.70
  -2  10  -9   46.30    4.70
   2  10   9   43.50    6.60
  -2  10  -9   49.00    6.50
  -2  10  -9   53.59    7.10
   2  10   9   61.99    6.70
   2 -10   9   46.20    6.40
  -2 -10  -9   47.40    4.60
  -2 -10  -9   47.40    6.70
   2 -10   9   50.79    7.00
   2 -10   9   46.60    6.40
  -2  10 -10   45.30    5.20
  -2  10 -10   58.69    7.50
   2  10  10   57.99    7.90
   2 -10  10   58.89    7.50
   2 -10  10   61.19    8.00
   2 -10  10   68.19    7.40
  -2 -10 -10   56.49    5.20
   2  10  11    9.50    7.00
  -2  10 -11    0.70    3.90
  -2  10 -11    2.40    6.40
   2 -10  11    3.70    7.00
  -2 -10 -11    0.90    3.50
   2  11 -11   18.40    6.70
   2  11 -11   33.50    5.80
  -2  11  11   32.70    8.80
   2 -11 -11   23.50    5.30
  -2 -11  11   21.50    7.10
  -2  11  10  120.99   10.90
   2  11 -10  114.89   11.00
   2  11 -10  109.39    9.00
  -2 -11  10  104.19   10.30
   2 -11 -10  108.19    8.90
  -2  11   9   25.00    6.50
   2  11  -9   16.40    5.00
   2  11  -9   22.90    4.50
   2 -11  -9   22.50    4.30
  -2 -11   9   11.20    5.10
   2  11  -8   21.30    4.90
   2  11  -8   26.10    4.30
  -2  11   8   22.80    5.30
  -2 -11   8   17.60    5.00
   2 -11  -8   23.80    4.10
   2  11  -7   -0.40    3.00
  -2  11   7    0.00    4.40
   2  11  -7    0.00    3.60
  -2 -11   7   -0.50    3.80
   2 -11  -7   -2.20    3.00
   2  11  -6   67.19    6.50
  -2  11   6   56.69    6.50
   2  11  -6   71.99    6.10
   2 -11  -6   74.19    5.60
  -2 -11   6   55.49    6.20
  -2  11   5    2.40    3.50
   2  11  -5    4.80    3.40
   2  11  -5    6.00    3.10
  -2 -11   5    3.00    3.20
   2 -11  -5    2.80    2.50
  -2  11   4  234.58   13.10
  -2  11   4  232.08   13.10
  -2  11   4  230.18   13.70
   2  11  -4  201.48   12.90
   2  11  -4  223.78   13.50
  -2 -11   4  229.18   13.60
  -2 -11   4  207.38   13.10
   2 -11  -4  189.58   12.80
   2  11  -3    0.00    2.50
  -2  11   3    1.00    2.40
  -2  11   3    1.00    2.50
  -2  11   3    2.30    3.00
   2  11  -3    0.00    2.80
  -2 -11   3    0.50    2.40
   2 -11  -3    1.10    2.40
  -2 -11   3    0.70    2.80
   2 -11  -3    4.50    2.60
  -2  11   2  109.29    7.80
   2  11  -2  106.49    7.40
   2  11  -2  111.79    7.50
   2  11  -2  107.69    7.70
   2  11  -2  123.49    8.30
  -2  11   2  119.39    7.50
  -2  11   2  104.99    7.30
   2 -11  -2  116.19    7.40
   2 -11  -2  108.49    7.40
   2 -11  -2  111.89    7.70
  -2 -11   2  104.59    7.20
  -2 -11   2  108.89    7.80
  -2  11   1   38.50    3.90
  -2  11   1   37.40    4.40
  -2  11   1   46.00    4.00
   2  11  -1   35.50    4.00
   2  11  -1   36.70    3.90
   2  11  -1   34.50    4.20
   2  11  -1   41.60    4.20
  -2 -11   1   39.00    3.70
   2 -11  -1   41.50    4.10
   2 -11  -1   43.00    4.40
  -2 -11   1   40.30    4.50
   2 -11  -1   35.00    3.70
  -2  11   0  217.98   12.30
  -2  11   0  197.38   12.20
  -2  11   0  198.38   12.80
   2  11   0  209.08   12.50
   2  11   0  206.08   12.40
   2  11   0  230.48   12.70
   2  11   0  211.08   12.50
  -2 -11   0  210.58   12.40
   2 -11   0  212.68   12.50
  -2 -11   0  187.78   12.00
   2 -11   0  208.48   12.50
   2 -11   0  196.58   12.20
  -2  11  -1    7.20    2.90
  -2  11  -1    4.80    2.80
   2  11   1    7.00    2.70
   2  11   1    4.30    3.00
   2  11   1    5.20    2.80
  -2  11  -1    6.00    2.30
   2  11   1    6.40    2.70
   2 -11   1    6.20    2.90
   2 -11   1    7.30    2.50
  -2 -11  -1    2.90    2.60
  -2 -11  -1    2.80    2.00
   2 -11   1    4.80    2.60
  -2  11  -2   14.20    3.20
   2  11   2    6.40    2.80
  -2  11  -2    9.20    3.30
  -2  11  -2    8.30    2.50
   2  11   2   10.00    3.10
   2  11   2   11.80    3.00
   2 -11   2   16.60    3.10
  -2 -11  -2    8.00    2.20
  -2 -11  -2   10.10    2.60
   2 -11   2   12.90    3.20
  -2  11  -3   28.40    4.10
   2  11   3   26.50    3.90
  -2  11  -3   37.60    3.60
  -2  11  -3   25.60    3.70
   2  11   3   30.90    3.90
   2  11   3   23.60    3.70
   2 -11   3   30.00    4.20
  -2 -11  -3   31.40    3.20
   2 -11   3   29.80    3.90
   2  11   4  174.48   11.40
  -2  11  -4  187.38   11.00
  -2  11  -4  172.08   11.50
  -2  11  -4  177.98   11.60
   2  11   4  191.38   11.60
   2  11   4  192.58   11.70
   2 -11   4  173.18   11.70
   2 -11   4  181.78   11.60
  -2 -11  -4  180.38   10.80
  -2  11  -5    8.30    4.10
   2  11   5    9.20    3.40
  -2  11  -5    7.10    2.70
   2  11   5    9.00    3.60
   2  11   5    6.10    4.00
  -2  11  -5    3.90    3.40
   2 -11   5    5.40    3.10
   2 -11   5    6.50    3.70
  -2 -11  -5    8.40    2.60
  -2  11  -6   43.60    5.70
  -2  11  -6   70.59    7.10
  -2  11  -6   63.69    5.30
   2  11   6   61.39    5.90
   2  11   6   67.89    6.20
   2  11   6   63.29    6.50
   2 -11   6   60.79    6.10
  -2 -11  -6   59.39    5.10
   2 -11   6   55.79    6.20
  -2  11  -7   44.50    4.40
   2  11   7   42.90    5.50
   2  11   7   45.20    6.00
   2  11   7   54.29    6.70
  -2  11  -7   54.19    6.30
  -2  11  -7   40.20    5.60
   2 -11   7   44.10    5.80
   2 -11   7   44.20    5.70
  -2 -11  -7   49.00    4.50
   2 -11   7   44.00    6.30
   2  11   8  169.58   12.10
  -2  11  -8  168.18   10.40
   2  11   8  152.88   11.40
  -2  11  -8  161.38   11.50
  -2  11  -8  186.78   12.40
   2  11   8  159.38   11.80
  -2 -11  -8  150.98   10.10
  -2 -11  -8  159.58   11.90
   2 -11   8  173.18   11.80
   2 -11   8  151.28   11.70
   2 -11   8  146.59   11.50
  -2  11  -9    9.40    3.30
   2  11   9   11.20    5.60
  -2  11  -9    9.60    4.90
   2  11   9    9.60    7.70
  -2  11  -9    8.60    8.50
   2 -11   9   11.30    5.40
   2 -11   9   25.10    5.70
  -2 -11  -9   14.10    3.20
   2 -11   9   10.10    5.30
   2  11  10   25.30    7.10
  -2  11 -10   20.00    6.40
  -2  11 -10   28.60    4.40
  -2 -11 -10   18.70    3.90
   2 -11  10   29.60    6.80
  -2  11 -11    2.40    4.60
  -2  11 -11   -0.30    6.50
   2  11  11    0.00    7.30
  -2 -11 -11    1.90    4.30
   2 -11  11   -0.70    6.90
   2  12 -11   13.90    5.50
  -2 -12  11    4.60    6.90
   2 -12 -11    3.10    4.90
  -2  12  10    1.00    7.40
   2  12 -10    2.00    5.70
   2  12 -10    1.20    4.60
   2 -12 -10   -2.10    4.10
  -2 -12  10    2.00    6.90
  -2  12   9   -0.40    5.20
   2  12  -9   -2.20    5.80
   2  12  -9    2.20    4.10
   2 -12  -9    0.80    4.00
  -2 -12   9   -1.70    5.20
  -2  12   8    4.60    4.70
   2  12  -8    1.20    4.70
   2  12  -8    0.70    3.40
   2 -12  -8    2.60    3.60
  -2 -12   8    4.00    4.80
   2  12  -7    0.10    3.50
  -2  12   7    1.40    4.40
   2  12  -7   -3.30    4.50
   2 -12  -7   -2.40    3.30
  -2 -12   7    1.40    4.10
   2  12  -6   13.40    4.50
  -2  12   6   20.30    5.20
   2  12  -6   17.90    3.90
  -2 -12   6   13.20    4.30
   2 -12  -6   20.50    3.60
  -2  12   5   10.50    4.50
   2  12  -5    3.70    3.30
   2  12  -5    8.30    3.70
   2 -12  -5    8.40    3.20
  -2 -12   5    5.60    3.80
  -2  12   4  115.49    8.20
  -2  12   4  112.29    8.70
   2  12  -4  122.19    8.10
   2  12  -4  113.39    8.50
  -2 -12   4  117.59    8.60
  -2 -12   4  103.19    7.90
   2 -12  -4  120.19    8.00
  -2  12   3  104.09    7.40
   2  12  -3  118.19    7.80
  -2  12   3   96.29    7.20
   2  12  -3   89.59    7.50
  -2  12   3   97.39    7.80
   2 -12  -3  111.39    7.50
  -2 -12   3   96.29    7.40
  -2 -12   3  103.19    7.80
   2 -12  -3   95.69    7.30
  -2  12   2  313.47   17.20
  -2  12   2  298.07   17.10
   2  12  -2  289.17   17.40
   2  12  -2  251.37   17.00
  -2  12   2  318.67   17.70
   2 -12  -2  272.47   17.10
   2 -12  -2  292.77   17.00
  -2 -12   2  325.77   17.10
  -2 -12   2  294.17   17.50
   2  12  -1    1.20    3.00
  -2  12   1    1.20    2.60
  -2  12   1    0.40    3.00
   2  12  -1    0.40    2.90
  -2  12   1    0.10    2.50
   2  12  -1   -1.40    2.80
   2 -12  -1    1.30    2.50
  -2 -12   1   -0.60    2.80
   2 -12  -1    2.40    3.10
  -2 -12   1    0.80    2.50
   2  12   0    3.00    3.10
  -2  12   0    1.10    3.30
  -2  12   0    4.50    3.00
   2  12   0    3.00    2.90
   2  12   0    4.70    3.10
   2  12   0    1.80    3.00
  -2  12   0    0.80    2.30
  -2 -12   0    6.30    2.60
   2 -12   0    4.80    2.90
   2 -12   0    1.30    3.00
   2 -12   0    2.20    3.10
  -2 -12   0    3.80    2.80
  -2  12  -1  108.89    7.70
  -2  12  -1  116.99    7.50
  -2  12  -1  103.59    8.00
   2  12   1  103.69    7.80
   2  12   1  114.69    8.30
   2  12   1  116.49    8.10
  -2 -12  -1  123.39    7.60
   2 -12   1  110.09    8.00
  -2 -12  -1  106.69    7.60
   2 -12   1  118.89    8.20
  -2  12  -2  194.38   13.00
  -2  12  -2  212.38   12.60
   2  12   2  207.68   13.10
  -2  12  -2  200.38   12.80
   2  12   2  202.18   12.80
   2  12   2  212.48   13.10
   2 -12   2  226.48   13.20
   2 -12   2  219.78   13.20
  -2 -12  -2  214.58   12.50
  -2 -12  -2  212.68   12.70
  -2  12  -3    2.00    3.10
  -2  12  -3   -0.20    2.60
   2  12   3    3.60    3.30
   2  12   3    1.20    3.40
   2  12   3    3.70    3.10
  -2  12  -3    0.00    3.20
  -2 -12  -3   -0.50    2.10
   2 -12   3    1.30    3.10
   2 -12   3    4.00    3.40
  -2  12  -4   -1.20    3.30
   2  12   4   -1.20    3.30
   2  12   4    0.50    3.20
  -2  12  -4   -1.50    2.50
   2  12   4    0.90    3.60
  -2  12  -4    0.30    3.20
  -2 -12  -4    3.60    2.50
   2 -12   4   -1.20    3.10
   2 -12   4   -0.90    3.30
   2  12   5   13.20    3.90
  -2  12  -5   10.50    3.20
  -2  12  -5   12.40    4.20
   2  12   5   13.50    4.50
   2  12   5   11.30    4.10
  -2  12  -5   24.10    4.30
   2 -12   5   14.50    4.30
   2 -12   5   17.10    4.20
  -2 -12  -5   14.20    3.00
   2  12   6    0.70    3.80
   2  12   6   -1.50    4.10
   2  12   6    0.20    4.10
  -2  12  -6   -1.80    3.90
  -2  12  -6    1.90    2.90
  -2  12  -6   -0.70    3.60
   2 -12   6    0.40    3.90
   2 -12   6   -1.60    3.90
  -2 -12  -6    1.30    2.60
   2  12   7    4.20    4.70
   2  12   7   -0.30    4.40
  -2  12  -7   -2.20    3.90
   2  12   7    3.40    4.60
  -2  12  -7    1.60    2.80
  -2  12  -7   -1.50    4.80
  -2 -12  -7    2.00    2.90
   2 -12   7    1.20    4.20
   2 -12   7    2.80    4.20
   2 -12   7    0.60    4.90
   2  12   8    9.90    5.90
  -2  12  -8    7.50    3.30
  -2  12  -8    7.80    4.90
   2  12   8   11.20    5.50
   2 -12   8    7.50    5.20
  -2 -12  -8    7.40    3.20
   2  12   9   -0.60    5.80
  -2  12  -9    0.50    3.40
  -2  12  -9    5.10    5.20
   2 -12   9    2.40    5.50
  -2 -12  -9    1.50    3.30
   2  12  10   83.19    9.70
  -2  12 -10   57.19    6.10
  -2  12 -10   60.29    8.40
   2 -12  10   50.59    8.50
  -2 -12 -10   56.09    5.80
  -2  13  10   -5.30    6.70
   2  13 -10    3.60    5.40
   2  13 -10   -0.10    6.10
   2 -13 -10    5.00    5.10
  -2 -13  10    5.50    6.80
   2  13  -9   25.20    5.30
   2  13  -9   34.00    7.40
  -2  13   9   14.40    6.50
  -2 -13   9   16.30    6.50
   2 -13  -9   24.30    5.00
  -2  13   8    5.10    5.60
   2  13  -8    1.50    5.10
   2  13  -8   -0.30    4.10
   2 -13  -8    4.10    3.90
  -2 -13   8   -2.60    5.10
  -2  13   7   -2.10    4.70
   2  13  -7    3.90    4.60
   2  13  -7    5.90    3.90
  -2 -13   7    3.10    4.40
   2 -13  -7   -2.50    3.20
  -2  13   6  220.18   14.80
   2  13  -6  234.68   14.70
   2  13  -6  216.68   14.00
  -2 -13   6  205.88   14.50
   2 -13  -6  235.88   13.90
   2  13  -5   55.49    5.50
   2  13  -5   43.50    5.80
  -2  13   5   48.90    6.20
  -2 -13   5   42.50    5.90
   2 -13  -5   55.99    5.00
   2  13  -4  128.09   10.00
   2  13  -4  147.89    9.50
  -2  13   4  130.59    9.80
  -2 -13   4  112.39    9.90
   2 -13  -4  140.19    9.20
  -2  13   3   91.79    7.60
   2  13  -3  100.69    7.90
  -2  13   3   94.79    8.40
   2  13  -3  105.89    7.50
  -2 -13   3   92.69    7.80
  -2 -13   3  106.59    7.40
   2 -13  -3  102.29    7.30
  -2  13   2   46.60    5.10
   2  13  -2   42.70    5.50
   2  13  -2   53.89    5.30
  -2  13   2   51.09    5.00
  -2  13   2   49.00    5.60
   2 -13  -2   33.80    4.60
  -2 -13   2   42.20    5.20
   2 -13  -2   58.39    5.40
  -2 -13   2   65.49    5.20
  -2  13   1   22.30    4.60
   2  13  -1   21.70    3.80
  -2  13   1   25.20    3.80
  -2  13   1   25.20    3.60
   2  13  -1   24.20    4.00
   2 -13  -1   22.90    4.00
  -2 -13   1   26.70    3.70
  -2 -13   1   16.20    3.90
  -2  13   0   23.60    3.80
  -2  13   0   23.70    3.60
   2  13   0   28.90    4.50
  -2  13   0   23.70    4.20
   2 -13   0   19.00    4.30
  -2 -13   0   27.40    3.60
  -2 -13   0   24.50    4.20
   2  13   1   90.59    7.40
   2  13   1   92.09    7.50
  -2  13  -1  108.89    8.30
  -2  13  -1  101.79    7.30
  -2  13  -1   98.39    7.70
   2 -13   1   93.79    7.70
  -2 -13  -1  106.69    7.70
  -2 -13  -1  105.49    7.10
  -2  13  -2   47.10    5.50
   2  13   2   55.49    5.40
  -2  13  -2   48.00    5.70
  -2  13  -2   53.49    4.80
   2  13   2   59.29    5.80
   2 -13   2   35.10    5.20
  -2 -13  -2   52.89    4.70
   2 -13   2   48.40    5.40
   2  13   3   24.00    4.50
   2  13   3   15.10    4.20
  -2  13  -3   19.80    3.50
  -2  13  -3    8.80    3.70
  -2  13  -3   16.70    4.40
   2  13   3   12.60    4.50
   2 -13   3   16.80    4.10
   2 -13   3   14.30    4.10
  -2 -13  -3   17.60    3.10
   2  13   4    3.90    3.90
   2  13   4    6.00    3.90
  -2  13  -4    4.70    4.40
  -2  13  -4   -0.80    3.60
   2  13   4   -2.50    4.00
  -2  13  -4    2.20    3.00
  -2 -13  -4   12.40    3.10
   2 -13   4    4.70    3.90
   2 -13   4    7.80    3.80
  -2  13  -5    4.00    3.20
  -2  13  -5    9.90    4.50
   2  13   5    3.80    4.60
   2  13   5    4.60    4.00
  -2  13  -5   10.70    4.10
   2 -13   5    3.70    4.40
  -2 -13  -5    2.70    2.90
   2 -13   5    1.00    4.00
  -2  13  -6   21.10    5.00
  -2  13  -6   25.10    3.90
   2  13   6   27.00    5.50
   2  13   6   35.30    6.10
  -2 -13  -6   23.20    3.70
   2 -13   6   27.90    5.40
  -2  13  -7   13.40    3.60
  -2  13  -7    9.90    5.00
   2  13   7   18.50    5.70
   2  13   7   23.40    6.10
  -2 -13  -7   18.70    3.50
   2 -13   7    7.80    5.10
   2  13   8   15.20    6.00
  -2  13  -8   21.00    5.70
  -2  13  -8   11.10    3.80
   2 -13   8   19.50    6.10
  -2 -13  -8   18.50    3.90
   2  13   9    7.80    6.70
  -2  13  -9    2.50    4.00
  -2  13  -9    5.80    5.80
  -2 -13  -9    4.70    3.80
   2 -13   9   10.80    6.50
   2  13  10   68.59    9.90
  -2  13 -10   55.49    9.60
   2 -13  10   66.09   10.20
  -2  14   9   11.10    7.90
   2  14  -9    8.50    5.40
   2  14  -9   15.20    6.80
   2 -14  -9   -0.60    4.50
  -2 -14   9    3.30    6.40
   2  14  -8   -4.50    6.10
   2  14  -8    1.10    4.70
  -2  14   8   -2.70    6.00
   2 -14  -8   -1.20    4.10
  -2 -14   8   -1.20    5.70
   2  14  -7   79.99    8.30
  -2  14   7   75.09    8.40
   2  14  -7   64.69    6.80
   2 -14  -7   76.79    6.80
  -2 -14   7   67.59    8.00
   2  14  -6   40.10    6.30
  -2  14   6   42.50    6.70
   2  14  -6   54.99    6.00
  -2 -14   6   35.70    6.20
   2 -14  -6   52.39    5.60
   2  14  -5    6.00    4.30
   2  14  -5    2.50    4.10
  -2  14   5    3.80    4.60
   2 -14  -5    3.30    3.70
  -2 -14   5    4.50    4.30
   2  14  -4   15.10    4.40
  -2  14   4   12.00    4.70
   2  14  -4   13.90    5.00
  -2 -14   4   15.30    4.60
   2 -14  -4   13.70    3.80
  -2  14   3    7.60    4.30
   2  14  -3    3.50    3.80
   2  14  -3    4.80    3.60
  -2  14   3   14.10    3.80
   2 -14  -3    7.90    3.80
  -2 -14   3    5.70    4.20
  -2 -14   3    4.80    3.90
  -2  14   2   14.10    3.70
   2  14  -2    9.40    4.00
  -2  14   2    8.70    4.30
   2  14  -2   13.70    4.10
  -2 -14   2   12.70    3.50
   2 -14  -2   13.40    4.20
  -2 -14   2    5.80    4.00
  -2  14   1    4.50    3.90
  -2  14   1    5.70    3.50
  -2  14   1    2.50    3.60
   2  14  -1    1.90    3.50
  -2 -14   1    2.10    4.00
  -2 -14   1   11.00    3.50
   2 -14  -1    8.10    3.80
   2  14   0    1.40    4.00
  -2  14   0    0.00    3.20
  -2  14   0   -1.20    4.10
  -2  14   0    2.10    3.20
  -2 -14   0   -0.50    3.40
  -2 -14   0    3.00    3.10
   2 -14   0    4.80    3.60
   2  14   1    9.40    3.90
  -2  14  -1   15.40    3.60
  -2  14  -1   15.50    4.40
  -2  14  -1   10.60    4.10
  -2 -14  -1   15.80    3.70
   2 -14   1   11.30    4.10
  -2 -14  -1   16.80    3.30
  -2  14  -2   64.79    5.90
  -2  14  -2   77.89    7.00
  -2  14  -2   65.89    6.50
   2  14   2   75.79    6.90
  -2 -14  -2   72.89    5.80
   2 -14   2   54.59    6.40
  -2  14  -3    0.20    4.10
   2  14   3    1.90    3.80
   2  14   3    1.20    4.40
  -2  14  -3   -1.90    3.90
  -2  14  -3    1.00    3.30
  -2 -14  -3    1.30    2.90
   2 -14   3   -1.20    4.00
   2  14   4   63.99    7.10
  -2  14  -4   87.69    6.40
   2  14   4   86.09    8.40
  -2  14  -4   76.79    7.40
   2 -14   4   66.29    7.30
  -2 -14  -4   74.69    6.40
   2  14   5    4.70    4.60
   2  14   5    4.10    5.00
  -2  14  -5    0.20    4.10
  -2  14  -5    2.30    3.40
  -2 -14  -5    0.00    3.10
   2 -14   5    1.10    4.40
  -2  14  -6   34.60    4.80
   2  14   6   40.80    7.80
  -2  14  -6   44.90    6.30
   2  14   6   45.00    6.70
   2 -14   6   53.79    6.70
  -2 -14  -6   41.70    4.80
  -2  14  -7    2.30    3.70
   2  14   7    0.60    5.40
  -2  14  -7   -1.50    4.90
   2 -14   7   -1.30    5.20
  -2 -14  -7    0.80    3.40
  -2  14  -8    1.80    5.50
  -2  14  -8   -2.40    3.80
   2  14   8    2.80    5.90
   2 -14   8    2.10    5.80
  -2 -14  -8    1.20    3.60
   2  14   9   10.80    7.30
  -2  14  -9    7.90    4.60
  -2  14  -9    4.90    6.40
   2 -14   9    4.10    6.90
  -2 -14  -9    4.70    4.20
  -2  15   9    0.60    8.70
   2  15  -9    0.70    5.30
   2 -15  -9    1.30    5.30
  -2  15   8   -0.40    6.90
   2  15  -8   -1.60    6.20
   2  15  -8    8.50    5.10
   2 -15  -8    9.30    4.90
  -2 -15   8    9.30    7.40
   2  15  -7   -2.20    5.60
   2  15  -7    0.90    4.60
  -2  15   7    0.20    7.00
   2 -15  -7    1.40    4.40
  -2 -15   7   -0.40    5.70
  -2  15   6   -2.60    5.40
   2  15  -6    1.20    4.10
   2  15  -6    0.30    5.10
   2 -15  -6   -0.30    4.20
  -2 -15   6   -1.70    5.00
   2  15  -5    1.80    4.60
  -2  15   5    9.70    5.20
   2  15  -5    6.60    4.60
  -2 -15   5    8.50    5.00
   2 -15  -5    6.70    4.30
   2  15  -4   10.90    4.40
  -2  15   4    9.50    5.00
   2  15  -4   10.70    4.70
  -2 -15   4    9.10    4.70
   2 -15  -4   13.50    4.40
  -2  15   3   13.30    5.50
   2  15  -3    5.60    4.70
   2  15  -3    4.20    4.20
  -2 -15   3    6.50    4.30
  -2  15   2    1.20    4.40
  -2  15   2    0.30    3.90
   2  15  -2    0.60    4.50
  -2 -15   2   -3.20    3.90
  -2 -15   2    0.20    3.50
  -2  15   1   50.09    5.50
   2  15  -1   64.09    6.70
  -2  15   1   50.89    6.40
  -2 -15   1   49.60    6.10
   2 -15  -1   62.39    6.60
  -2 -15   1   52.19    5.40
   2  15   0   58.79    6.80
  -2  15   0   59.39    6.00
  -2  15   0   64.59    6.90
  -2  15   0   52.69    6.00
   2 -15   0   63.19    6.90
  -2 -15   0   59.79    6.60
  -2 -15   0   71.29    6.10
  -2  15  -1   17.50    4.00
  -2  15  -1   15.20    4.80
  -2  15  -1   17.80    4.30
   2  15   1   11.20    4.30
  -2 -15  -1   17.50    4.00
   2 -15   1   19.30    4.80
  -2  15  -2  125.09    9.00
   2  15   2  121.89    9.30
  -2  15  -2  123.69    9.80
   2 -15   2  110.99    9.60
  -2 -15  -2  125.49    8.70
  -2  15  -3  191.28   13.40
  -2  15  -3  201.58   12.60
   2  15   3  208.18   13.20
   2 -15   3  169.18   13.20
  -2 -15  -3  211.08   12.50
   2  15   4   10.90    5.20
  -2  15  -4    8.40    3.60
  -2  15  -4   10.00    5.20
  -2 -15  -4    6.60    3.40
   2 -15   4    7.00    4.70
  -2  15  -5   88.99    8.70
   2  15   5   95.59   12.90
  -2  15  -5   97.79    7.90
   2  15   5   86.09   12.00
  -2 -15  -5   92.79    7.60
   2 -15   5   97.79    9.40
  -2  15  -6   15.80    4.10
  -2  15  -6   13.60    5.50
   2  15   6    5.00    5.60
  -2 -15  -6    9.70    3.90
   2 -15   6    7.50    5.50
  -2  15  -7   11.50    4.40
  -2  15  -7   15.60    6.00
   2  15   7    8.00    6.20
  -2 -15  -7   13.20    4.30
   2 -15   7   14.20    6.30
  -2  15  -8    5.10    7.10
   2  15   8    3.60    8.20
  -2  15  -8    2.20    4.30
  -2 -15  -8    3.10    4.40
   2 -15   8    2.40    6.70
   2  16  -8    9.60    6.00
  -2  16   8    6.30    8.00
   2 -16  -8    2.30    5.60
   2  16  -7    5.20    5.70
   2  16  -7   10.60    7.30
  -2  16   7    9.00    8.10
  -2 -16   7    9.20    6.70
   2 -16  -7    7.50    4.80
   2  16  -6    6.20    6.00
  -2  16   6    4.30    6.20
   2  16  -6    1.40    5.00
   2 -16  -6    7.50    4.50
  -2 -16   6    6.40    6.20
   2  16  -5   -0.30    4.70
   2  16  -5   -3.80    5.80
  -2  16   5   -0.70    5.40
   2 -16  -5    0.10    4.50
  -2 -16   5   -1.10    5.20
   2  16  -4   31.60    6.50
  -2  16   4   33.20    6.90
  -2 -16   4   27.20    6.00
   2  16  -3    4.10    5.40
  -2  16   3    1.70    5.00
  -2 -16   3    2.10    5.30
   2  16  -2  100.59    9.00
  -2  16   2  104.19    9.50
  -2 -16   2   97.79    8.80
  -2  16   1    4.10    4.30
   2  16  -1    3.10    4.60
  -2  16   1    6.70    5.60
  -2 -16   1    3.50    4.10
  -2 -16   1    1.70    4.80
   2 -16  -1    1.80    5.10
  -2  16   0   19.00    4.20
   2  16   0   10.50    4.70
   2 -16   0   17.30    5.10
  -2 -16   0   27.10    4.60
  -2 -16   0   19.20    5.30
   2  16   1   16.00    5.50
  -2  16  -1   23.50    5.50
  -2  16  -1   22.30    4.50
  -2 -16  -1   19.00    4.40
   2 -16   1   16.40    5.20
   2  16   2   95.99    8.80
  -2  16  -2   96.19    9.20
  -2  16  -2   96.09    8.20
  -2 -16  -2  100.69    8.00
   2 -16   2   89.19    8.90
  -2  16  -3    0.80    4.00
  -2  16  -3    1.20    4.60
   2  16   3    0.60    4.70
   2 -16   3    1.30    5.10
  -2 -16  -3    4.00    3.70
  -2  16  -4  113.29    9.80
  -2  16  -4  101.59    8.00
  -2 -16  -4   68.89    6.90
   2 -16   4   80.49    9.20
  -2  16  -5   23.10    6.60
  -2  16  -5   29.90    5.20
  -2 -16  -5   39.90    5.10
   2 -16   5   15.90    6.20
  -2  16  -6    1.50    4.40
  -2  16  -6    2.20    6.50
   2 -16   6    8.60    6.60
  -2 -16  -6    3.90    4.20
  -2  16  -7    3.50    6.40
  -2  16  -7    0.10    4.70
   2 -16   7   -4.50    6.40
  -2 -16  -7   -2.20    4.40
  -2  17   7    3.80    8.90
   2  17  -6   81.49    8.30
  -2  17   6   90.29   10.30
   2  17  -6   64.69    9.10
  -2 -17   6   63.69    9.30
   2 -17  -6   69.49    8.00
  -2  17   5    1.90    7.20
   2  17  -5    1.10    5.90
  -2 -17   5   -4.00    5.80
   2  17  -4   35.70    7.40
  -2  17   4   20.20    6.60
  -2 -17   4   20.60    6.30
  -2  17   3    4.20    5.80
   2  17  -3    5.80    5.50
  -2 -17   3    1.10    5.50
   2  17  -2   35.70    6.30
  -2 -17   2   33.40    6.80
  -2  17   1   60.89    6.40
   2  17  -1   44.30    7.10
  -2 -17   1   39.90    6.90
   2  17   0   46.10    6.30
  -2  17   0   29.50    5.30
   2 -17   0   45.00    6.50
  -2 -17   0   40.50    5.50
   2  17   1   22.30    5.80
  -2  17  -1   26.50    5.10
   2 -17   1   30.00    6.00
  -2 -17  -1   27.50    5.00
  -2  17  -2   -0.60    4.30
  -2  17  -2    0.50    5.60
   2  17   2    0.50    5.00
   2 -17   2   -2.90    5.20
  -2 -17  -2    2.90    4.00
  -2  17  -3   14.50    5.00
  -2  17  -3   15.60    6.10
  -2 -17  -3   10.10    4.30
   2 -17   3   11.00    5.90
  -2  17  -4  134.59   10.20
  -2  17  -4  126.19   11.70
   2 -17   4  114.29   11.40
  -2 -17  -4  131.99    9.90
  -2  17  -5    0.80    4.50
  -2  17  -5    6.20    6.90
   2 -17   5   -1.80    6.10
  -2 -17  -5    1.10    4.50
  -2  17  -6    8.40    6.60
  -2  17  -6    8.00    5.30
   2 -17   6   20.80    8.20
  -2 -17  -6    7.40    5.10
   2  18  -5   14.20    7.20
  -2 -18   5    6.30    7.10
   2  18  -4   89.09   10.60
  -2 -18   4  105.69   10.90
   2  18  -3   20.10    7.50
  -2 -18   3   19.50    7.40
   2  18  -2   -0.70    5.80
  -2 -18   2    4.40    5.90
   2  18  -1   36.30    6.80
  -2 -18   1   22.10    7.00
  -2  18   0   38.20    6.40
   2  18   0   44.80    7.10
   2 -18   0   43.70    7.80
  -2 -18   0   48.30    6.50
   2  18   1   -3.00    5.30
  -2  18  -1    0.80    4.90
   2 -18   1   -1.20    5.80
  -2 -18  -1   -0.70    4.60
  -2  18  -2   16.30    5.50
   2 -18   2    9.60    6.50
  -2 -18  -2    4.70    4.80
  -2  18  -3    9.90    5.50
   2 -18   3    4.90    6.50
  -2 -18  -3    6.00    4.80
  -2  18  -4   23.90    5.90
  -2  18  -4   24.10    6.90
  -2 -18  -4   20.80    5.60
   2 -18   4   25.50    7.70
  -2  18  -5   11.50    5.70
  -2  18  -5    6.10    7.90
  -2 -18  -5    9.90    5.20
   2  19  -3   -0.20    7.10
  -2 -19   3   -3.30    6.90
   2  19  -2    9.20    7.70
  -2 -19   2   18.80    7.10
   2  19  -1   17.70    7.90
   2  19   0    2.70    6.70
  -2  19   0   14.50    7.50
  -2  19  -1    1.50    5.70
   2 -19   1   -1.60    6.70
  -2 -19  -1   -0.90    5.20
  -2  19  -2   83.99    8.70
  -2 -19  -2   73.79    8.30
   2 -19   2   69.39    9.80
  -2  19  -3    6.70    6.10
   2 -19   3    9.60    7.40
  -2 -19  -3    7.30    5.80
  -3   0  14    7.40    7.50
   3   0 -14    4.30    5.50
   3   0 -13   -0.90    4.20
  -3   0  13    2.60    6.60
   3   0 -13    1.90    6.10
  -3   0  12  133.69   11.10
   3   0 -12  164.08   10.90
   3   0 -12  135.19    9.70
   3   0 -11    1.60    3.80
   3   0 -11    0.60    3.10
  -3   0  11    0.10    4.10
  -3   0  10   19.10    4.10
   3   0 -10   28.00    3.60
  -3   0  10    8.80    3.90
   3   0 -10   12.40    4.10
   3   0  -9    0.90    2.30
  -3   0   9   -2.70    3.40
  -3   0   9   -1.10    2.70
   3   0  -9    2.60    3.20
  -3   0   8   30.90    3.70
  -3   0   8   34.50    4.00
  -3   0   8   28.70    3.50
   3   0  -8   19.10    2.80
  -3   0   8   29.10    3.60
   3   0  -8   26.50    3.40
  -3   0   7    0.40    2.10
  -3   0   7   -1.50    1.90
   3   0  -7    0.00    1.60
  -3   0   7   -1.20    2.00
   3   0  -7   -0.90    2.00
   3   0  -7   -0.40    2.10
  -3   0   7    0.00    1.90
  -3   0   6  260.27   15.10
   3   0  -6  260.07   15.00
  -3   0   6  271.57   15.10
  -3   0   6  278.27   15.40
   3   0  -6  256.67   15.10
  -3   0   6  272.67   15.20
   3   0  -6  268.87   15.10
  -3   0   5   -0.30    1.40
  -3   0   5   -0.60    1.40
  -3   0   5    0.10    1.20
   3   0  -5    0.30    1.40
   3   0  -5    0.10    1.20
   3   0  -5   -0.70    1.20
  -3   0   5    0.10    1.20
  -3   0   4  435.26   24.50
  -3   0   4  438.86   24.40
  -3   0   4  457.75   24.50
   3   0  -4  442.26   24.40
   3   0  -4  461.65   24.50
   3   0  -4  431.76   24.40
  -3   0   4  454.45   24.50
  -3   0   3   -0.80    0.90
   3   0  -3   -0.50    0.80
   3   0  -3    0.20    0.80
  -3   0   3   -0.60    1.00
  -3   0   3   -0.50    0.90
  -3   0   3    0.00    0.80
   3   0  -3   -0.60    0.80
  -3   0   2 1223.88   65.39
   3   0  -2 1262.57   65.29
  -3   0   2 1246.58   65.29
   3   0  -2 1163.98   65.29
  -3   0   2 1187.58   65.39
   3   0  -2 1174.28   65.39
  -3   0   1   -0.20    0.30
   3   0  -1    0.70    0.50
   3   0  -1    0.30    0.40
  -3   0   1    0.40    0.50
  -3   0   1    0.40    0.60
  -3   0   0   13.50    1.10
  -3   0   0   17.10    1.30
  -3   0   0   18.50    1.20
  -3   0  -1   -0.30    0.70
  -3   0  -1    0.70    0.60
  -3   0  -1    0.30    0.60
  -3   0  -2 1182.78   63.39
   3   0   2 1161.18   63.49
   3   0   2 1200.38   63.29
   3   0   2 1131.89   63.09
  -3   0  -2 1176.78   63.49
   3   0   2 1176.48   63.09
   3   0   3   -0.20    0.60
  -3   0  -3    0.50    0.50
  -3   0  -3    2.10    1.20
   3   0   3    0.00    1.10
   3   0   3    0.70    0.90
   3   0   3    0.10    0.70
  -3   0  -3   -0.40    1.10
  -3   0  -3   -0.80    0.40
  -3   0  -4  163.38    8.40
  -3   0  -4  136.79    8.80
   3   0   4  142.09    8.90
   3   0   4  161.78    8.50
   3   0   4  141.69    8.50
  -3   0  -4  150.28    8.40
   3   0   5    0.70    1.30
   3   0   5   -0.10    1.30
  -3   0  -5   -0.40    1.10
  -3   0  -5   -0.20    0.80
  -3   0  -5   -0.60    1.60
   3   0   5   -0.70    1.10
  -3   0  -6   36.20    2.70
   3   0   6   34.00    3.10
  -3   0  -6   32.50    3.60
   3   0   6   38.50    3.80
   3   0   6   41.70    3.20
  -3   0  -6   39.70    3.00
   3   0   7   -0.20    1.80
   3   0   7    0.30    1.90
  -3   0  -7   -1.10    2.20
  -3   0  -7    0.60    1.20
   3   0   8   65.59    5.30
  -3   0  -8   67.39    4.60
  -3   0  -8   69.49    5.80
   3   0   8   72.29    6.10
   3   0   9    0.60    3.30
  -3   0  -9   -0.10    1.70
   3   0   9    0.80    2.60
  -3   0  -9    0.10    3.10
   3   0  10  269.17   16.20
  -3   0 -10  268.67   15.40
   3   0  10  296.17   17.20
  -3   0 -10  258.97   16.60
   3   0  11   -1.90    3.40
  -3   0 -11   -0.50    2.20
  -3   0 -11   -2.20    4.10
   3   0  11    2.50    4.50
   3   0  12   -2.10    4.50
  -3   0 -12    0.90    2.70
  -3   0 -12   -0.80    4.90
   3   0  12    0.20    5.00
  -3   0 -13   -0.70    3.00
  -3   0 -13   -0.20    6.10
   3   0  13    3.70    5.30
   3   0  13   -0.10    6.60
   3   1 -14   -2.60    6.80
   3   1 -14   -1.60    7.50
  -3   1  14   -0.90    7.30
   3  -1 -14    0.00    6.40
  -3  -1  14    9.00    8.40
   3   1 -13  119.19    9.30
  -3   1  13  136.89   11.40
   3   1 -13  118.49   10.60
   3  -1 -13  113.99    9.20
  -3  -1  13  118.19   11.10
  -3   1  12    9.80    5.10
   3   1 -12   13.70    4.80
   3   1 -12    9.20    3.60
   3  -1 -12   10.80    3.70
  -3  -1  12   14.70    5.40
   3  -1 -12   12.00    5.30
  -3   1  11    6.50    4.80
   3   1 -11    7.20    4.70
   3   1 -11    6.30    3.10
   3  -1 -11    8.70    3.30
   3  -1 -11    5.80    4.50
  -3  -1  11    6.10    4.30
  -3   1  10   33.20    4.70
  -3   1  10   38.90    5.40
   3   1 -10   38.20    5.00
   3   1 -10   45.80    4.40
  -3  -1  10   47.10    5.50
   3  -1 -10   42.60    4.20
   3  -1 -10   41.60    5.30
  -3  -1  10   49.40    5.20
   3   1  -9  105.39    6.90
   3   1  -9   96.09    7.40
  -3   1   9  102.69    7.50
  -3   1   9  115.79    7.90
  -3  -1   9   91.09    7.60
  -3  -1   9  100.39    7.50
   3  -1  -9  121.99    7.20
   3  -1  -9  104.29    7.70
  -3  -1   9   93.19    7.40
  -3   1   8   41.30    3.80
   3   1  -8   35.90    4.00
  -3   1   8   38.00    3.90
  -3   1   8   39.10    4.20
   3   1  -8   41.70    3.70
  -3   1   8   37.90    3.90
  -3  -1   8   38.50    3.90
   3  -1  -8   33.70    3.50
  -3  -1   8   33.70    3.90
  -3  -1   8   35.20    4.10
   3  -1  -8   35.50    4.10
  -3  -1   8   32.00    3.70
   3   1  -7   72.49    5.80
  -3   1   7   92.39    6.20
  -3   1   7   80.39    5.60
   3   1  -7   86.59    6.30
  -3   1   7   85.09    5.80
  -3   1   7   95.29    6.10
   3   1  -7   94.69    5.70
  -3  -1   7   79.29    5.80
  -3  -1   7   87.79    6.10
   3  -1  -7   83.09    6.30
  -3  -1   7   91.19    5.70
  -3  -1   7   82.69    5.90
   3  -1  -7   83.69    5.60
   3  -1  -7   74.49    5.90
   3   1  -6  883.41   48.10
  -3   1   6  887.91   48.20
  -3   1   6  861.01   48.40
  -3   1   6  894.31   48.10
   3   1  -6  871.01   48.20
   3   1  -6  895.81   48.20
  -3   1   6  915.71   48.10
  -3  -1   6  883.81   48.30
  -3  -1   6  828.52   48.10
   3  -1  -6  904.01   48.20
   3  -1  -6  859.91   48.20
  -3  -1   6  897.01   48.10
  -3  -1   6  900.91   48.20
   3  -1  -6  870.71   48.10
   3   1  -5  144.79    8.40
  -3   1   5  141.59    8.30
  -3   1   5  152.48    8.60
   3   1  -5  153.58    8.50
  -3   1   5  141.39    8.20
   3   1  -5  134.39    8.20
  -3   1   5  140.79    8.40
   3  -1  -5  153.68    8.30
   3  -1  -5  141.29    8.30
  -3  -1   5  136.29    8.40
   3  -1  -5  140.99    8.40
  -3  -1   5  138.99    8.40
  -3  -1   5  136.89    8.20
  -3  -1   5  137.39    8.40
  -3   1   4 1247.88   69.39
   3   1  -4 1348.17   69.39
   3   1  -4 1286.37   69.29
   3   1  -4 1249.38   69.29
  -3   1   4 1253.77   69.29
  -3   1   4 1256.87   69.19
  -3   1   4 1301.17   69.29
  -3  -1   4 1298.07   69.39
  -3  -1   4 1236.78   69.29
  -3  -1   4 1272.77   69.39
   3  -1  -4 1322.07   69.29
   3  -1  -4 1320.97   69.29
  -3  -1   4 1257.07   69.19
   3  -1  -4 1263.87   69.29
   3   1  -3  256.27   13.60
  -3   1   3  243.68   13.50
  -3   1   3  246.08   13.60
   3   1  -3  249.88   13.50
  -3   1   3  254.47   13.60
   3   1  -3  232.58   13.60
  -3   1   3  237.38   13.70
   3  -1  -3  241.78   13.60
  -3  -1   3  231.18   13.60
   3  -1  -3  249.88   13.50
  -3  -1   3  241.28   13.60
  -3  -1   3  242.38   13.60
   3  -1  -3  255.67   13.50
  -3  -1   3  243.58   13.50
  -3   1   2   47.70    3.10
   3   1  -2   50.49    3.10
   3   1  -2   51.19    3.00
   3   1  -2   46.70    3.00
  -3   1   2   51.99    3.10
  -3   1   2   49.50    2.90
   3  -1  -2   47.70    3.00
   3  -1  -2   45.10    3.00
  -3  -1   2   50.39    2.90
  -3  -1   2   49.20    2.90
  -3  -1   2   46.80    3.10
   3  -1  -2   49.60    2.80
   3   1  -1    4.50    0.70
  -3   1   1    4.20    0.90
  -3   1   1    9.80    1.00
   3   1  -1    4.50    0.60
  -3   1   1    3.80    0.50
   3  -1  -1    4.30    0.60
  -3  -1   1    5.30    0.50
  -3  -1   1    3.50    0.80
  -3   1   0 1049.70   56.39
  -3   1   0 1044.20   56.49
   3   1   0 1024.20   56.29
   3   1   0 1064.89   56.49
   3   1   0 1048.10   56.29
  -3   1   0 1039.60   56.49
   3  -1   0 1022.10   56.29
  -3  -1   0 1038.20   56.39
  -3  -1   0 1068.79   56.49
  -3  -1   0 1072.09   56.49
   3  -1   0 1029.90   56.29
   3   1   1  113.59    6.10
   3   1   1  107.09    6.30
  -3   1  -1  114.59    6.40
   3   1   1  106.19    6.10
  -3   1  -1  118.79    6.30
  -3   1  -1  120.29    6.50
  -3  -1  -1  115.29    6.40
   3  -1   1  110.69    6.10
   3  -1   1  112.79    6.10
   3  -1   1  111.49    6.30
  -3  -1  -1  107.29    6.40
  -3  -1  -1  116.29    6.20
  -3   1  -2 1293.47   69.09
   3   1   2 1234.58   69.39
  -3   1  -2 1321.97   69.09
   3   1   2 1244.68   69.19
  -3   1  -2 1265.87   69.39
  -3   1  -2 1267.07   69.49
   3   1   2 1298.77   69.19
   3  -1   2 1280.07   69.29
   3  -1   2 1246.38   69.19
  -3  -1  -2 1297.87   69.19
  -3  -1  -2 1301.77   69.09
   3  -1   2 1310.37   69.19
  -3  -1  -2 1269.57   69.39
  -3  -1  -2 1316.47   69.09
  -3   1  -3   43.80    2.40
   3   1   3   35.30    2.90
  -3   1  -3   41.40    2.40
  -3   1  -3   37.40    3.00
   3   1   3   35.70    2.50
   3   1   3   39.20    2.40
  -3   1  -3   37.90    2.90
   3   1   3   38.10    2.60
  -3  -1  -3   42.90    2.40
   3  -1   3   41.90    2.60
   3  -1   3   34.80    3.00
   3  -1   3   38.20    2.70
  -3  -1  -3   37.90    2.30
  -3  -1  -3   41.00    2.80
   3  -1   3   37.80    2.50
  -3   1  -4  397.36   23.20
  -3   1  -4  398.26   23.10
   3   1   4  404.06   22.80
   3   1   4  393.06   23.10
  -3   1  -4  441.36   22.70
   3   1   4  434.06   22.70
  -3   1  -4  405.96   22.60
  -3  -1  -4  451.45   22.70
   3  -1   4  418.76   22.80
   3  -1   4  408.56   23.20
  -3  -1  -4  421.46   22.60
  -3  -1  -4  398.96   23.10
   3  -1   4  419.16   22.90
  -3   1  -5  285.77   15.90
   3   1   5  256.07   15.90
  -3   1  -5  275.87   15.30
   3   1   5  275.37   15.30
  -3   1  -5  305.87   15.40
   3   1   5  258.47   15.50
  -3  -1  -5  296.07   15.40
  -3  -1  -5  269.87   15.80
   3  -1   5  272.67   15.50
  -3  -1  -5  280.27   15.30
   3  -1   5  286.27   15.60
   3  -1   5  268.87   15.90
  -3   1  -6   14.80    1.80
  -3   1  -6   18.60    2.70
   3   1   6   23.30    2.10
   3   1   6   17.70    2.20
  -3   1  -6   20.60    2.50
   3   1   6   18.10    2.80
   3  -1   6   19.60    2.40
  -3  -1  -6   18.00    1.80
  -3  -1  -6   25.60    2.90
  -3  -1  -6   23.20    2.80
   3  -1   6   20.50    3.00
   3  -1   6   22.40    2.40
  -3   1  -7    0.70    2.20
   3   1   7    3.90    2.60
   3   1   7    4.10    1.80
  -3   1  -7    4.30    1.40
   3  -1   7    3.70    2.50
  -3  -1  -7    2.60    2.40
   3  -1   7    5.00    1.90
  -3  -1  -7    3.80    1.40
   3  -1   7    5.10    2.20
  -3   1  -8   18.10    3.60
   3   1   8   20.70    3.90
  -3   1  -8   29.70    2.60
   3   1   8   28.10    3.20
   3  -1   8   24.60    3.10
  -3  -1  -8   22.30    3.60
  -3  -1  -8   22.10    2.40
   3  -1   8   32.10    4.20
  -3   1  -9  208.98   12.90
   3   1   9  185.38   13.00
  -3   1  -9  201.18   11.70
   3   1   9  202.68   12.40
   3  -1   9  206.58   12.40
  -3  -1  -9  205.98   12.80
  -3  -1  -9  209.28   11.70
   3  -1   9  203.78   13.10
  -3   1 -10  151.38   10.80
   3   1  10  166.58   10.60
  -3   1 -10  155.48    9.50
   3   1  10  163.48   11.40
   3  -1  10  134.69   11.10
  -3  -1 -10  164.78   10.90
   3  -1  10  164.18   10.50
  -3  -1 -10  164.18    9.50
  -3   1 -11    6.00    2.40
   3   1  11    2.30    3.20
  -3   1 -11    5.10    4.70
   3   1  11    7.60    4.50
  -3  -1 -11   -1.00    4.10
   3  -1  11    3.40    3.50
   3  -1  11   -3.10    4.50
  -3  -1 -11    0.90    2.30
   3   1  12    3.90    5.40
  -3   1 -12    3.80    5.10
  -3   1 -12    2.70    2.70
   3   1  12    0.70    4.40
  -3  -1 -12   11.30    5.20
   3  -1  12   -0.20    4.40
   3  -1  12    2.00    5.60
  -3  -1 -12    5.30    2.80
   3   1  13   25.20    6.30
   3   1  13   32.90    8.40
  -3   1 -13   31.50    3.90
  -3   1 -13   30.30    7.10
   3  -1  13   29.20    7.40
  -3  -1 -13   31.90    7.20
   3  -1  13   33.50    6.30
  -3  -1 -13   28.20    3.80
  -3   2  14   16.20    7.80
   3   2 -14   11.10    7.20
  -3  -2  14    7.40    7.60
  -3   2  13   31.30    7.10
   3   2 -13   15.50    6.70
   3   2 -13   26.10    4.90
  -3  -2  13   16.30    7.10
   3  -2 -13   18.80    4.70
  -3   2  12   10.80    5.50
   3   2 -12    7.00    4.90
   3   2 -12    6.20    3.70
  -3  -2  12    7.30    5.20
   3  -2 -12    8.00    3.50
   3  -2 -12    9.00    5.40
  -3   2  11   90.99    8.40
   3   2 -11   83.19    7.00
   3   2 -11   90.69    8.50
   3  -2 -11   90.09    6.80
   3  -2 -11   97.89    8.50
  -3  -2  11   97.19    9.00
  -3   2  10   82.49    7.60
   3   2 -10   93.89    6.70
   3   2 -10   79.99    7.70
  -3  -2  10   83.49    7.50
   3  -2 -10   78.09    6.60
  -3  -2  10  116.89    9.20
   3  -2 -10   88.49    7.50
   3   2  -9    1.30    3.00
  -3   2   9    0.40    3.00
  -3   2   9    0.60    3.20
   3   2  -9    1.80    2.40
   3  -2  -9    0.40    2.40
  -3  -2   9   -0.50    3.00
   3  -2  -9   -0.40    3.00
  -3  -2   9    0.00    2.70
  -3  -2   9   -1.70    2.90
  -3   2   8   65.89    5.40
   3   2  -8   57.69    5.40
   3   2  -8   71.09    5.20
  -3   2   8   70.69    5.80
  -3   2   8   69.19    5.60
   3  -2  -8   56.49    5.10
   3  -2  -8   65.69    5.10
  -3  -2   8   70.29    5.80
  -3  -2   8   77.09    5.50
  -3  -2   8   69.49    5.30
  -3  -2   8   64.39    5.50
  -3   2   7  118.59    7.00
   3   2  -7  105.39    7.10
  -3   2   7  110.29    7.60
   3   2  -7  103.39    7.30
  -3   2   7  105.09    7.10
  -3   2   7  130.79    7.50
  -3  -2   7  124.69    7.50
  -3  -2   7  112.89    7.40
   3  -2  -7  106.39    7.00
  -3  -2   7  103.49    7.10
  -3  -2   7  119.39    7.60
   3  -2  -7  116.89    7.40
   3   2  -6    2.30    1.80
  -3   2   6    4.00    1.70
   3   2  -6    4.80    1.70
  -3   2   6    2.50    1.90
  -3   2   6    3.40    2.10
  -3   2   6    6.60    1.90
   3   2  -6    3.60    1.90
  -3  -2   6    2.80    1.80
   3  -2  -6    3.00    1.90
  -3  -2   6    4.40    1.80
  -3  -2   6    4.70    1.90
   3  -2  -6    4.80    1.80
  -3  -2   6    4.00    1.80
   3  -2  -6    6.40    1.80
  -3   2   5   14.80    1.90
  -3   2   5   17.20    2.00
   3   2  -5   13.40    1.90
   3   2  -5   17.30    2.10
  -3   2   5   18.80    2.40
   3   2  -5   11.30    2.00
  -3   2   5   10.60    1.70
  -3  -2   5   12.70    1.80
  -3  -2   5   18.00    2.20
  -3  -2   5   13.40    2.20
   3  -2  -5   14.80    2.00
  -3  -2   5   17.70    2.20
   3  -2  -5   14.00    1.90
   3  -2  -5   12.00    1.80
   3   2  -4  122.99    7.10
  -3   2   4  125.39    7.30
  -3   2   4  123.09    7.10
  -3   2   4  127.09    7.10
   3   2  -4  114.39    7.20
   3   2  -4  120.99    7.20
  -3   2   4  128.19    7.10
   3  -2  -4  121.39    7.00
  -3  -2   4  115.09    7.20
  -3  -2   4  119.39    7.10
  -3  -2   4  126.99    7.10
   3  -2  -4  115.59    7.00
   3  -2  -4  115.89    7.10
  -3  -2   4  118.29    7.20
  -3   2   3  503.05   27.20
   3   2  -3  504.45   27.20
   3   2  -3  492.75   27.10
   3   2  -3  504.35   27.10
  -3   2   3  510.55   27.10
  -3   2   3  495.75   27.00
  -3   2   3  494.95   27.10
  -3  -2   3  489.95   27.20
   3  -2  -3  474.05   27.00
   3  -2  -3  494.45   27.10
  -3  -2   3  510.95   27.10
  -3  -2   3  474.75   27.00
  -3  -2   3  487.25   27.10
   3  -2  -3  510.35   27.00
  -3   2   2   39.50    2.80
   3   2  -2   47.90    2.90
   3   2  -2   43.50    2.80
  -3   2   2   37.80    2.70
   3   2  -2   45.50    2.80
  -3   2   2   41.30    2.90
  -3   2   2   47.60    2.80
   3  -2  -2   36.50    2.70
  -3  -2   2   43.10    2.70
  -3  -2   2   44.10    2.90
  -3  -2   2   42.60    2.80
   3  -2  -2   38.70    2.70
  -3  -2   2   51.59    2.60
   3  -2  -2   42.70    2.50
   3   2  -1   15.40    1.40
   3   2  -1   17.30    1.50
  -3   2   1   16.60    1.20
  -3   2   1   16.90    1.60
  -3   2   1   15.50    1.40
  -3  -2   1   16.80    1.50
  -3  -2   1   16.50    1.20
   3  -2  -1   16.40    1.30
   3   2   0  196.48   10.80
  -3   2   0  196.78   10.80
   3   2   0  194.28   10.80
  -3   2   0  196.78   11.00
  -3   2   0  198.98   11.00
   3   2   0  193.08   10.90
  -3   2   0  202.68   10.80
   3  -2   0  202.08   11.00
  -3  -2   0  201.98   10.90
  -3  -2   0  199.98   10.80
   3  -2   0  192.08   10.80
   3   2   1   45.60    2.90
   3   2   1   46.60    2.70
  -3   2  -1   48.70    2.60
   3   2   1   43.50    2.70
   3   2   1   43.60    2.90
  -3   2  -1   49.10    3.10
  -3   2  -1   45.80    2.80
  -3   2  -1   47.30    2.60
  -3  -2  -1   46.20    3.00
  -3  -2  -1   49.90    2.60
   3  -2   1   43.00    2.70
   3  -2   1   40.20    2.90
  -3  -2  -1   46.90    2.70
   3  -2   1   40.00    2.70
  -3  -2  -1   46.80    2.60
  -3   2  -2 5251.77  290.97
   3   2   2 5434.86  290.77
  -3   2  -2 5328.97  290.57
   3   2   2 5495.55  290.87
  -3   2  -2 5507.45  290.57
   3   2   2 5312.77  290.67
  -3   2  -2 5400.26  290.87
   3  -2   2 5431.26  290.87
   3  -2   2 5327.47  290.67
  -3  -2  -2 5584.24  290.57
  -3  -2  -2 5363.06  290.57
  -3  -2  -2 5395.36  290.87
  -3  -2  -2 5330.87  290.57
   3  -2   2 5416.26  290.67
  -3   2  -3   10.80    1.00
   3   2   3    9.40    1.50
   3   2   3    9.30    1.10
  -3   2  -3   12.40    1.10
  -3   2  -3   10.50    1.60
  -3   2  -3    7.00    1.60
  -3  -2  -3   14.30    1.10
   3  -2   3   10.50    1.70
   3  -2   3    8.70    1.10
   3  -2   3   11.00    1.50
  -3  -2  -3   11.90    1.00
  -3  -2  -3    7.00    1.50
   3   2   4  471.15   26.60
  -3   2  -4  535.15   26.50
   3   2   4  498.95   26.30
   3   2   4  456.15   26.90
  -3   2  -4  490.15   26.90
  -3   2  -4  471.65   27.00
  -3   2  -4  492.45   26.40
   3  -2   4  457.15   26.90
  -3  -2  -4  508.15   26.50
   3  -2   4  479.15   26.60
   3  -2   4  501.05   26.70
  -3  -2  -4  467.55   26.40
  -3  -2  -4  475.05   26.80
  -3   2  -5 1935.91   96.99
   3   2   5 1756.42   97.49
   3   2   5 1930.31   96.79
   3   2   5 1786.52   97.19
  -3   2  -5 1715.63   97.49
  -3   2  -5 1724.03   96.99
  -3   2  -5 1748.33   97.39
   3  -2   5 1769.32   97.19
  -3  -2  -5 1698.63   97.39
   3  -2   5 1791.02   97.59
  -3  -2  -5 1872.91   96.99
  -3  -2  -5 1762.62   96.99
   3  -2   5 1826.02   97.29
  -3   2  -6   22.60    3.00
  -3   2  -6   27.80    2.20
   3   2   6   17.10    3.00
   3   2   6   25.70    2.60
   3  -2   6   30.30    2.90
   3  -2   6   31.90    3.60
  -3  -2  -6   21.90    2.10
   3  -2   6   21.70    2.80
  -3  -2  -6   26.50    3.00
   3   2   7  231.88   14.10
   3   2   7  245.08   14.60
  -3   2  -7  254.27   13.70
  -3   2  -7  236.68   14.50
   3  -2   7  261.67   14.20
   3  -2   7  241.88   14.10
   3  -2   7  248.78   14.60
  -3  -2  -7  252.87   13.70
  -3  -2  -7  217.08   14.30
  -3   2  -8  121.49    7.80
   3   2   8  132.09    9.20
  -3   2  -8  134.19    9.00
   3   2   8  134.69    8.50
   3  -2   8  138.29    9.20
  -3  -2  -8  140.99    9.00
   3  -2   8  127.49    8.40
  -3  -2  -8  137.19    7.90
   3   2   9   86.49    7.20
   3   2   9  112.69    8.10
  -3   2  -9  101.09    6.40
  -3   2  -9   98.19    7.70
  -3  -2  -9   95.39    8.00
   3  -2   9   96.19    8.00
   3  -2   9   98.89    7.30
  -3  -2  -9  107.19    6.40
  -3   2 -10    7.10    2.20
   3   2  10   10.60    4.40
  -3   2 -10    6.20    3.70
   3   2  10    9.30    3.40
  -3  -2 -10    3.70    4.20
   3  -2  10   16.30    4.30
   3  -2  10   14.80    3.70
  -3  -2 -10   10.30    2.30
  -3   2 -11  293.37   16.80
   3   2  11  311.37   18.80
  -3   2 -11  276.37   18.20
   3   2  11  304.47   17.90
  -3  -2 -11  309.37   18.30
   3  -2  11  293.87   17.90
   3  -2  11  285.17   18.60
  -3  -2 -11  284.67   16.70
   3   2  12    3.40    5.60
  -3   2 -12    4.10    2.80
   3   2  12    5.60    4.90
  -3   2 -12    5.80    5.20
  -3  -2 -12   -2.90    5.00
   3  -2  12    5.90    5.50
   3  -2  12    3.60    4.70
  -3  -2 -12    2.60    2.70
   3   2  13   30.60    7.70
  -3   2 -13   19.20    7.00
  -3   2 -13   27.90    3.80
   3   2  13   32.70    6.50
   3  -2  13   22.60    6.40
  -3  -2 -13   19.30    3.50
  -3  -2 -13   15.90    6.70
   3  -2  13   19.30    7.70
   3   3 -13    8.40    6.20
   3   3 -13    2.40    4.40
  -3   3  13   13.10    7.30
  -3  -3  13   12.10    7.10
   3  -3 -13    5.90    4.30
   3   3 -12    9.20    3.90
  -3   3  12   10.00    5.60
   3   3 -12   14.10    5.20
   3  -3 -12   16.50    3.90
  -3  -3  12   11.70    5.30
   3   3 -11   11.20    3.40
  -3   3  11   15.80    5.00
   3   3 -11   12.60    4.60
   3  -3 -11   12.70    4.80
   3  -3 -11   14.40    3.60
  -3  -3  11   16.20    5.00
  -3   3  10   56.59    6.10
   3   3 -10   40.70    4.70
   3   3 -10   50.09    6.00
  -3  -3  10   45.70    5.70
   3  -3 -10   55.09    5.70
   3  -3 -10   52.59    4.70
  -3  -3  10   57.69    5.90
   3   3  -9   12.40    3.00
  -3   3   9   12.30    3.50
  -3   3   9   14.60    3.70
   3   3  -9   15.90    3.90
   3  -3  -9    6.50    3.00
   3  -3  -9   11.50    2.80
  -3  -3   9    8.80    3.40
  -3  -3   9    7.00    3.50
  -3  -3   9    8.50    3.20
  -3   3   8   36.70    4.00
   3   3  -8   35.00    4.10
  -3   3   8   36.00    4.40
   3   3  -8   32.20    3.40
   3  -3  -8   28.70    3.30
  -3  -3   8   37.90    4.20
   3  -3  -8   25.80    3.60
  -3  -3   8   35.90    4.00
  -3  -3   8   37.60    3.90
  -3   3   7   33.30    3.90
   3   3  -7   33.60    3.30
  -3   3   7   39.20    3.60
  -3   3   7   30.30    3.10
   3   3  -7   24.70    3.40
  -3   3   7   33.60    3.60
   3  -3  -7   29.90    3.10
  -3  -3   7   32.30    3.70
   3  -3  -7   31.60    3.40
  -3  -3   7   34.40    3.60
  -3  -3   7   33.90    3.60
  -3  -3   7   36.70    3.50
  -3   3   6  213.98   11.50
   3   3  -6  172.48   11.40
  -3   3   6  195.88   11.10
   3   3  -6  196.18   11.40
  -3   3   6  189.68   11.30
   3   3  -6  182.78   11.20
  -3   3   6  187.68   11.60
  -3  -3   6  207.28   11.40
  -3  -3   6  202.08   11.50
   3  -3  -6  204.08   11.50
   3  -3  -6  187.78   11.20
  -3  -3   6  205.28   11.30
  -3  -3   6  195.48   11.50
   3  -3  -6  179.08   11.20
   3   3  -5  463.15   25.00
  -3   3   5  438.26   24.80
   3   3  -5  452.85   24.90
  -3   3   5  454.95   25.00
   3   3  -5  440.56   25.10
  -3   3   5  457.85   24.90
  -3   3   5  454.85   25.20
  -3  -3   5  458.45   25.00
   3  -3  -5  430.76   24.80
  -3  -3   5  455.65   24.80
  -3  -3   5  463.35   25.00
  -3  -3   5  436.96   25.00
   3  -3  -5  466.35   24.90
   3  -3  -5  449.66   25.00
  -3   3   4    0.90    1.20
  -3   3   4    1.90    1.30
   3   3  -4    0.80    1.30
   3   3  -4    0.60    1.20
   3   3  -4    0.50    1.10
  -3   3   4    0.30    1.50
  -3   3   4    0.10    1.10
   3  -3  -4    0.60    1.20
   3  -3  -4    1.10    1.10
   3  -3  -4    0.70    1.10
  -3  -3   4    0.30    1.30
  -3  -3   4    0.90    1.30
  -3  -3   4    1.20    1.10
  -3  -3   4    1.20    1.20
  -3   3   3   88.29    5.10
   3   3  -3   75.39    5.10
  -3   3   3   71.99    5.20
  -3   3   3   85.69    5.00
   3   3  -3   83.39    5.10
   3   3  -3   79.49    5.10
  -3   3   3   84.89    5.00
   3  -3  -3   83.99    5.00
   3  -3  -3   84.79    4.80
  -3  -3   3   79.59    5.20
  -3  -3   3   85.69    5.00
  -3  -3   3   86.19    5.10
  -3  -3   3   86.09    4.90
   3  -3  -3   87.39    5.10
  -3   3   2 1502.75   80.49
   3   3  -2 1401.86   80.59
  -3   3   2 1476.25   80.39
   3   3  -2 1451.75   80.69
  -3   3   2 1510.35   80.59
  -3   3   2 1489.75   80.59
  -3   3   2 1390.76   80.69
   3   3  -2 1491.35   80.49
  -3  -3   2 1520.15   80.39
   3  -3  -2 1523.05   80.59
   3  -3  -2 1557.04   80.49
  -3  -3   2 1527.85   80.59
  -3  -3   2 1523.95   80.49
   3  -3  -2 1496.75   80.39
  -3  -3   2 1500.75   80.69
  -3   3   1  233.98   12.90
   3   3  -1  235.48   12.90
  -3   3   1  229.38   12.80
   3   3  -1  237.78   12.90
  -3   3   1  238.98   13.00
  -3   3   1  232.58   12.70
  -3  -3   1  234.98   12.90
   3  -3  -1  231.58   12.90
   3  -3  -1  226.08   12.80
  -3  -3   1  229.78   12.80
  -3   3   0   56.39    3.70
  -3   3   0   57.39    3.40
  -3   3   0   57.29    3.40
   3   3   0   54.59    3.70
  -3   3   0   54.09    3.80
   3   3   0   60.79    3.40
   3   3   0   60.89    3.50
   3  -3   0   63.49    3.70
  -3  -3   0   57.29    3.40
   3  -3   0   60.09    3.50
  -3  -3   0   67.49    3.60
  -3   3  -1 5562.94  291.97
   3   3   1 5307.77  291.87
  -3   3  -1 5447.16  291.87
   3   3   1 5472.65  291.97
  -3   3  -1 5361.06  292.17
   3   3   1 5229.08  292.07
  -3   3  -1 5615.04  291.97
  -3  -3  -1 5641.64  291.87
   3  -3   1 5282.17  292.07
   3  -3   1 5259.97  291.87
  -3  -3  -1 5694.03  291.87
  -3  -3  -1 5173.48  292.07
  -3   3  -2  146.09    7.50
   3   3   2  135.99    7.60
   3   3   2  130.99    7.70
  -3   3  -2  134.89    7.90
  -3   3  -2  136.69    7.80
  -3   3  -2  137.59    7.50
  -3  -3  -2  135.79    7.40
  -3  -3  -2  131.99    7.50
   3  -3   2  136.99    7.60
   3  -3   2  130.09    7.80
  -3  -3  -2  119.19    7.80
   3   3   3 1405.86   75.39
  -3   3  -3 1386.76   75.59
  -3   3  -3 1368.46   75.29
   3   3   3 1349.16   75.59
  -3   3  -3 1377.76   75.79
  -3   3  -3 1479.35   75.29
  -3  -3  -3 1374.26   75.59
  -3  -3  -3 1394.56   75.29
  -3  -3  -3 1457.65   75.29
   3  -3   3 1383.36   75.59
   3  -3   3 1360.66   75.39
  -3   3  -4  280.97   15.50
   3   3   4  278.57   16.00
  -3   3  -4  307.17   15.60
  -3   3  -4  285.07   16.00
  -3   3  -4  261.67   16.10
   3   3   4  281.07   15.70
  -3  -3  -4  283.37   16.00
   3  -3   4  268.47   16.10
   3  -3   4  275.77   15.70
   3  -3   4  287.37   15.90
  -3  -3  -4  276.47   15.50
  -3  -3  -4  301.87   15.60
  -3   3  -5   16.20    1.70
  -3   3  -5   20.70    2.70
  -3   3  -5   18.50    2.60
  -3   3  -5   23.00    2.00
   3   3   5   14.80    2.50
   3   3   5   20.10    2.10
   3  -3   5   15.40    2.00
   3  -3   5   20.70    2.40
   3  -3   5   17.80    2.70
  -3  -3  -5   17.50    1.70
  -3  -3  -5   23.30    2.00
  -3  -3  -5   18.90    2.50
  -3   3  -6   33.30    2.80
  -3   3  -6   33.30    3.80
   3   3   6   36.90    3.40
   3   3   6   36.90    4.00
  -3   3  -6   40.60    3.90
   3  -3   6   38.30    3.80
   3  -3   6   40.60    4.10
  -3  -3  -6   41.80    2.80
   3  -3   6   38.80    3.40
  -3  -3  -6   35.50    3.70
  -3   3  -7    5.20    2.50
   3   3   7    4.20    2.70
  -3   3  -7    4.80    1.50
   3   3   7    5.00    2.20
  -3  -3  -7    5.10    1.50
  -3  -3  -7    4.10    2.50
   3  -3   7    9.10    2.90
   3  -3   7    4.20    2.00
   3  -3   7    1.90    2.20
  -3   3  -8  154.78    9.70
  -3   3  -8  169.18   10.70
   3   3   8  171.38   10.40
   3   3   8  174.68   11.00
   3  -3   8  169.78   11.00
   3  -3   8  162.48   10.40
   3  -3   8  155.68   10.10
  -3  -3  -8  177.38    9.70
  -3  -3  -8  165.38   10.70
  -3   3  -9   74.79    5.00
  -3   3  -9   66.19    6.40
   3   3   9   61.69    6.00
   3   3   9   72.39    6.70
   3  -3   9   71.09    6.70
  -3  -3  -9   70.19    4.90
   3  -3   9   69.89    6.00
  -3  -3  -9   59.19    6.10
   3   3  10   21.60    4.20
   3   3  10   26.50    5.20
  -3   3 -10   24.90    2.90
  -3   3 -10   24.80    4.50
   3  -3  10   27.00    5.50
  -3  -3 -10   29.10    5.20
   3  -3  10   23.50    4.20
  -3  -3 -10   19.90    2.70
   3   3  11   88.79    8.80
  -3   3 -11   97.09    8.40
  -3   3 -11   91.19    6.60
   3   3  11  107.79    8.40
   3  -3  11   72.59    8.30
  -3  -3 -11   95.49    6.50
   3  -3  11   91.19    8.10
  -3  -3 -11   99.59    8.80
  -3   3 -12    2.50    5.10
   3   3  12    1.80    4.90
   3   3  12   -2.90    5.60
  -3   3 -12   -2.50    2.70
   3  -3  12   -1.10    5.50
  -3  -3 -12   -1.00    5.20
  -3  -3 -12    0.90    2.60
   3  -3  12   -0.20    4.70
   3   3  13   26.30    6.80
  -3   3 -13   15.80    6.90
  -3   3 -13   24.00    3.70
   3   3  13   14.80    7.20
  -3  -3 -13   25.20    7.00
   3  -3  13   16.30    8.10
  -3  -3 -13   21.90    3.80
   3  -3  13   26.30    6.60
   3   4 -13   32.60    7.00
  -3   4  13   31.70    7.60
   3   4 -13   27.00    5.20
   3  -4 -13   38.50    5.40
  -3  -4  13   29.20    7.00
  -3   4  12    1.90    5.50
   3   4 -12    2.50    5.50
   3   4 -12    3.20    3.70
  -3  -4  12    1.60    5.10
   3  -4 -12    0.60    3.50
   3   4 -11  154.18   11.40
  -3   4  11  149.09   11.70
   3   4 -11  165.28   10.60
  -3  -4  11  171.98   12.00
   3  -4 -11  159.68   10.50
   3   4 -10   15.40    3.70
  -3   4  10   23.60    4.80
   3   4 -10   18.80    4.40
  -3  -4  10   18.00    4.20
   3  -4 -10   25.90    3.80
  -3  -4  10   21.90    4.50
   3  -4 -10   26.80    4.60
  -3   4   9    6.70    3.70
   3   4  -9    4.50    3.30
  -3   4   9    6.60    3.40
   3   4  -9    8.50    2.60
   3  -4  -9    4.10    2.90
  -3  -4   9    3.30    3.60
  -3  -4   9    8.70    3.50
   3  -4  -9    3.40    2.50
  -3  -4   9    5.20    3.50
  -3   4   8   79.09    6.30
   3   4  -8   89.69    6.50
   3   4  -8   91.39    6.20
  -3   4   8   80.59    6.80
  -3  -4   8   82.49    6.40
   3  -4  -8   84.09    6.00
  -3  -4   8   82.49    6.30
  -3  -4   8   83.69    6.70
   3  -4  -8   74.59    6.30
  -3   4   7  116.49    7.80
   3   4  -7  111.29    7.70
  -3   4   7  128.39    8.40
  -3   4   7  125.89    8.20
   3   4  -7  128.29    8.40
  -3  -4   7  133.69    8.30
  -3  -4   7  127.59    8.10
   3  -4  -7  111.19    7.70
  -3  -4   7  127.39    8.00
  -3  -4   7  133.49    8.30
   3  -4  -7  129.59    8.00
   3   4  -6  274.77   15.70
  -3   4   6  259.57   15.50
  -3   4   6  280.97   15.40
   3   4  -6  261.87   15.80
  -3   4   6  285.97   15.70
   3   4  -6  243.88   15.50
  -3   4   6  291.77   16.00
  -3  -4   6  265.47   15.80
   3  -4  -6  261.27   15.50
   3  -4  -6  291.07   15.70
  -3  -4   6  281.37   15.70
   3  -4  -6  268.97   15.50
  -3  -4   6  288.37   15.80
  -3  -4   6  282.57   15.60
  -3   4   5  432.16   23.30
  -3   4   5  407.16   22.90
  -3   4   5  413.06   23.10
  -3   4   5  397.46   22.80
   3   4  -5  438.86   23.10
   3   4  -5  407.66   23.20
   3   4  -5  406.36   23.00
  -3  -4   5  376.26   23.10
  -3  -4   5  415.06   23.10
   3  -4  -5  429.56   23.10
  -3  -4   5  414.76   22.90
   3  -4  -5  432.96   22.90
  -3  -4   5  438.16   23.00
   3  -4  -5  400.96   22.90
  -3   4   4  955.40   50.69
   3   4  -4  951.00   50.99
   3   4  -4  898.11   50.79
  -3   4   4  954.40   50.79
   3   4  -4  912.61   50.79
  -3   4   4  933.01   51.09
  -3   4   4  952.20   50.89
  -3  -4   4  942.81   50.79
   3  -4  -4  937.51   50.69
   3  -4  -4  912.81   50.69
  -3  -4   4  940.41   50.69
  -3  -4   4  947.01   50.89
   3  -4  -4  945.21   50.79
  -3  -4   4  896.11   50.99
  -3   4   3    0.20    1.10
   3   4  -3   -0.30    1.10
  -3   4   3    0.20    1.00
   3   4  -3    0.30    1.30
  -3   4   3    0.20    0.90
  -3   4   3   -0.10    0.90
   3   4  -3    1.30    1.00
   3   4  -3    0.70    1.10
  -3   4   3   -0.30    1.30
  -3  -4   3    0.00    1.20
  -3  -4   3   -1.40    1.20
   3  -4  -3    0.50    1.00
   3  -4  -3    0.50    1.20
   3  -4  -3    0.70    1.20
  -3  -4   3    0.40    1.00
  -3  -4   3    1.20    1.00
   3   4  -2  492.25   26.10
   3   4  -2  463.95   26.20
   3   4  -2  477.55   26.10
  -3   4   2  472.55   26.10
   3   4  -2  493.65   25.90
  -3   4   2  497.15   26.10
  -3   4   2  455.05   26.30
  -3   4   2  489.25   25.90
  -3   4   2  477.45   26.00
  -3  -4   2  489.45   26.20
   3  -4  -2  448.16   26.00
   3  -4  -2  474.75   26.10
   3  -4  -2  460.65   26.10
  -3  -4   2  482.25   26.10
  -3  -4   2  479.25   26.00
  -3   4   1    3.70    0.80
   3   4  -1    2.30    0.90
   3   4  -1    1.90    1.00
  -3   4   1    1.00    0.70
  -3   4   1    3.80    1.10
   3   4  -1    2.40    1.20
  -3   4   1    3.00    1.20
   3   4  -1    3.00    0.70
   3  -4  -1    2.10    0.90
   3  -4  -1    3.40    1.10
  -3  -4   1    1.90    1.20
  -3  -4   1    2.30    0.80
   3  -4  -1    3.10    0.90
  -3  -4   1    5.00    1.20
  -3   4   0  326.17   18.20
  -3   4   0  334.67   18.20
   3   4   0  342.17   18.20
   3   4   0  342.17   18.30
  -3   4   0  329.67   18.50
   3   4   0  330.87   18.40
  -3  -4   0  354.16   18.30
   3  -4   0  321.47   18.20
   3  -4   0  327.97   18.40
  -3  -4   0  318.07   18.20
  -3   4  -1 2278.67  121.69
   3   4   1 2210.08  121.69
   3   4   1 2309.47  121.69
  -3   4  -1 2197.98  121.89
  -3   4  -1 2232.08  121.59
   3   4   1 2282.07  121.79
  -3  -4  -1 2252.77  121.59
   3  -4   1 2215.88  121.69
  -3  -4  -1 2332.67  121.59
   3  -4   1 2236.88  121.79
  -3   4  -2  302.17   15.90
   3   4   2  278.67   16.10
   3   4   2  273.67   16.00
  -3   4  -2  280.77   16.10
  -3   4  -2  288.07   16.30
   3   4   2  301.77   16.20
   3  -4   2  297.97   16.00
  -3  -4  -2  284.07   16.20
   3  -4   2  283.97   16.20
  -3  -4  -2  279.47   15.90
  -3  -4  -2  317.97   15.90
   3   4   3    3.80    1.40
   3   4   3    2.90    1.10
  -3   4  -3    2.50    1.00
  -3   4  -3    1.90    1.30
  -3   4  -3    1.00    1.50
  -3   4  -3    2.40    0.80
   3  -4   3    3.60    1.50
   3  -4   3    1.80    1.10
  -3  -4  -3    2.20    1.20
  -3  -4  -3    2.00    0.80
  -3  -4  -3    2.70    1.40
  -3   4  -4 1433.16   74.69
  -3   4  -4 1360.66   74.69
   3   4   4 1363.66   74.89
  -3   4  -4 1354.66   75.09
   3   4   4 1359.06   75.09
  -3   4  -4 1410.06   75.29
   3  -4   4 1354.96   74.99
   3  -4   4 1358.76   74.89
  -3  -4  -4 1376.66   74.69
  -3  -4  -4 1428.46   74.69
  -3  -4  -4 1398.66   75.09
  -3   4  -5   78.19    5.80
  -3   4  -5   95.59    5.30
  -3   4  -5   80.99    5.70
  -3   4  -5   86.79    5.00
   3   4   5   78.99    5.40
   3   4   5   75.69    5.80
   3  -4   5   67.49    5.50
   3  -4   5   80.49    5.80
  -3  -4  -5   84.79    5.70
  -3  -4  -5   89.99    5.20
   3  -4   5   78.19    5.30
  -3  -4  -5   87.49    5.00
  -3   4  -6    2.30    2.20
   3   4   6    1.60    1.70
   3   4   6    1.50    2.30
  -3   4  -6    4.30    2.40
  -3   4  -6    2.20    1.30
   3  -4   6    3.50    2.10
  -3  -4  -6    1.40    1.20
   3  -4   6    3.00    2.30
   3  -4   6    6.00    2.00
  -3  -4  -6    0.50    2.20
   3   4   7  565.14   30.20
  -3   4  -7  522.45   29.20
   3   4   7  560.04   29.60
  -3   4  -7  493.85   29.90
  -3  -4  -7  494.75   29.20
   3  -4   7  542.75   29.80
   3  -4   7  543.25   29.60
   3  -4   7  544.35   30.10
  -3  -4  -7  539.25   29.90
  -3   4  -8  164.88   10.30
   3   4   8  144.19    9.80
  -3   4  -8  161.08    9.30
   3   4   8  171.58   10.70
   3  -4   8  150.08   10.20
   3  -4   8  162.28   10.60
  -3  -4  -8  155.98    9.30
   3  -4   8  149.79   10.00
  -3  -4  -8  171.68   10.60
  -3   4  -9    9.80    3.60
   3   4   9   11.60    3.30
  -3   4  -9    6.90    2.10
   3   4   9    8.50    3.90
   3  -4   9    5.80    3.10
  -3  -4  -9    5.20    3.50
   3  -4   9    7.90    3.60
  -3  -4  -9    9.00    2.10
  -3   4 -10   23.50    5.00
  -3   4 -10   38.10    3.50
   3   4  10   31.80    4.70
   3   4  10   32.40    5.50
  -3  -4 -10   25.30    3.10
   3  -4  10   34.30    5.40
   3  -4  10   36.30    4.50
  -3  -4 -10   34.80    5.10
  -3   4 -11   -1.00    4.80
   3   4  11    1.30    4.10
   3   4  11    0.10    4.70
  -3   4 -11   -1.20    2.40
   3  -4  11    2.00    4.70
  -3  -4 -11   -0.20    4.30
  -3  -4 -11    0.20    2.40
   3  -4  11    0.60    4.10
   3   4  12   -0.80    5.10
  -3   4 -12    4.50    5.30
  -3   4 -12    2.60    2.90
   3   4  12   -0.60    5.30
  -3  -4 -12    2.70    2.80
  -3  -4 -12   -2.60    5.30
   3  -4  12    1.40    6.00
   3  -4  12    1.00    4.90
  -3   4 -13    5.20    6.50
   3   4  13    9.50    7.00
  -3   4 -13   12.10    3.60
   3   4  13   24.90    6.20
   3  -4  13   14.00    7.40
  -3  -4 -13    8.50    7.60
  -3  -4 -13   14.20    3.50
   3  -4  13   16.90    6.60
   3   5 -13    8.20    4.60
   3   5 -13    5.90    6.30
  -3   5  13    8.90    7.00
   3  -5 -13    6.90    4.50
  -3   5  12   95.39   10.10
   3   5 -12  109.79    8.20
   3   5 -12   85.59    9.10
  -3  -5  12  104.79    9.60
   3  -5 -12  109.69    8.30
   3   5 -11   10.30    3.80
  -3   5  11    6.00    4.90
   3   5 -11    7.70    4.60
   3  -5 -11    6.80    3.30
  -3  -5  11    6.70    5.20
   3   5 -10  241.88   15.30
  -3   5  10  250.27   15.70
   3   5 -10  238.88   14.40
   3  -5 -10  254.37   14.50
  -3  -5  10  222.88   15.30
  -3  -5  10  240.78   15.40
  -3   5   9    2.50    3.60
  -3   5   9   -0.30    3.80
   3   5  -9    0.00    3.20
   3   5  -9    0.10    2.80
  -3  -5   9    2.70    3.30
   3  -5  -9    1.10    2.40
  -3  -5   9   -1.40    3.10
  -3  -5   9    0.70    3.30
   3  -5  -9    1.30    3.20
  -3   5   8   22.80    3.60
   3   5  -8   17.50    3.60
  -3   5   8   22.50    4.10
   3   5  -8   23.30    3.20
  -3  -5   8   22.70    3.90
   3  -5  -8   25.50    3.20
  -3  -5   8   25.60    3.80
   3  -5  -8   19.70    3.50
  -3  -5   8   28.30    4.00
   3   5  -7   50.79    4.60
  -3   5   7   62.29    5.30
  -3   5   7   56.39    4.90
  -3   5   7   54.39    5.00
   3   5  -7   58.09    5.00
  -3  -5   7   53.39    4.80
   3  -5  -7   48.60    4.40
   3  -5  -7   51.59    4.60
  -3  -5   7   53.29    4.60
  -3  -5   7   53.29    5.10
  -3  -5   7   52.89    4.90
  -3   5   6  708.53   38.40
  -3   5   6  691.03   38.30
   3   5  -6  704.33   38.40
  -3   5   6  713.03   38.70
   3   5  -6  653.53   38.50
   3   5  -6  698.83   38.30
  -3   5   6  702.63   38.10
  -3  -5   6  709.53   38.30
  -3  -5   6  728.83   38.50
  -3  -5   6  669.63   38.50
   3  -5  -6  682.93   38.20
   3  -5  -6  692.03   38.20
   3  -5  -6  709.23   38.40
  -3   5   5  224.98   12.90
  -3   5   5  213.58   13.10
  -3   5   5  226.68   12.60
  -3   5   5  224.88   12.70
   3   5  -5  215.28   12.70
   3   5  -5  229.98   12.90
   3   5  -5  199.58   12.90
   3  -5  -5  216.08   12.60
   3  -5  -5  215.38   12.60
  -3  -5   5  242.08   13.00
   3  -5  -5  235.08   12.80
  -3  -5   5  208.88   13.00
  -3  -5   5  224.08   12.70
  -3  -5   5  231.38   12.70
   3   5  -4 1518.65   79.49
  -3   5   4 1452.75   79.39
   3   5  -4 1479.55   79.49
  -3   5   4 1482.35   79.29
   3   5  -4 1497.85   79.39
  -3   5   4 1426.66   79.29
  -3   5   4 1469.25   79.79
   3   5  -4 1427.16   79.59
  -3   5   4 1460.65   79.49
  -3  -5   4 1443.76   79.39
   3  -5  -4 1478.45   79.49
   3  -5  -4 1449.46   79.39
  -3  -5   4 1449.76   79.69
   3  -5  -4 1472.85   79.29
   3  -5  -4 1459.65   79.29
  -3  -5   4 1478.85   79.39
  -3  -5   4 1472.25   79.49
  -3   5   3    1.80    1.20
  -3   5   3    2.50    1.30
   3   5  -3    2.30    1.40
   3   5  -3    1.40    1.10
   3   5  -3    2.00    1.40
  -3   5   3    0.90    1.50
   3   5  -3    1.10    1.40
  -3   5   3    0.90    1.00
  -3   5   3    1.50    1.10
   3  -5  -3    0.20    1.20
   3  -5  -3    2.30    1.30
   3  -5  -3    2.00    1.10
   3  -5  -3    0.50    1.20
  -3  -5   3    1.90    1.50
  -3  -5   3    1.80    1.20
  -3  -5   3    3.60    1.20
  -3  -5   3    2.90    1.40
  -3   5   2    5.60    1.00
   3   5  -2    1.90    1.30
   3   5  -2    3.50    1.30
   3   5  -2    4.70    1.00
  -3   5   2    3.10    1.10
  -3   5   2    4.00    1.60
   3   5  -2    5.50    1.30
  -3   5   2    5.00    1.30
  -3   5   2    7.30    1.40
   3  -5  -2    4.80    1.20
  -3  -5   2    3.70    1.10
  -3  -5   2    4.30    1.30
   3  -5  -2    4.70    1.20
  -3  -5   2    4.40    1.50
   3  -5  -2    4.50    1.20
  -3   5   1  697.63   36.40
   3   5  -1  709.13   36.20
   3   5  -1  679.33   36.00
   3   5  -1  667.53   36.30
   3   5  -1  680.73   36.20
  -3   5   1  646.34   36.00
  -3   5   1  671.63   36.20
  -3   5   1  648.14   36.10
   3  -5  -1  637.54   36.20
  -3  -5   1  661.73   36.30
   3  -5  -1  631.94   36.10
  -3  -5   1  678.13   36.20
   3  -5  -1  641.04   36.20
  -3  -5   1  652.43   36.10
   3   5   0  898.71   48.20
  -3   5   0  886.51   48.30
   3   5   0  919.91   47.90
   3   5   0  886.71   48.00
  -3   5   0  886.11   48.00
   3   5   0  889.31   48.00
  -3   5   0  896.41   48.00
  -3  -5   0  895.61   48.10
  -3  -5   0  845.12   47.90
   3  -5   0  878.31   48.20
   3  -5   0  872.21   48.00
   3  -5   0  864.91   48.00
  -3   5  -1  190.28   11.40
   3   5   1  204.28   11.40
   3   5   1  214.98   11.40
  -3   5  -1  196.78   11.70
  -3   5  -1  197.98   11.30
   3   5   1  205.38   11.60
   3   5   1  204.38   11.40
  -3  -5  -1  204.98   11.40
  -3  -5  -1  199.28   11.30
   3  -5   1  196.78   11.60
   3  -5   1  240.98   12.00
   3  -5   1  208.28   11.50
  -3   5  -2   79.79    5.10
  -3   5  -2   80.59    5.60
   3   5   2   91.89    5.30
   3   5   2   90.19    5.40
  -3   5  -2   89.59    5.40
   3   5   2   87.19    5.50
   3  -5   2   73.19    5.50
  -3  -5  -2   80.49    5.50
  -3  -5  -2   88.59    5.10
   3  -5   2   85.19    5.30
  -3  -5  -2   97.99    5.10
   3   5   3    4.20    1.30
  -3   5  -3    4.50    1.10
   3   5   3    4.50    1.70
  -3   5  -3    2.80    1.80
   3   5   3    3.70    1.50
  -3   5  -3    3.30    1.60
  -3  -5  -3    5.40    0.90
   3  -5   3    2.30    1.60
  -3  -5  -3    3.60    1.60
   3  -5   3    4.00    1.30
  -3  -5  -3    3.10    1.00
  -3   5  -4    5.30    2.10
  -3   5  -4    4.20    1.10
  -3   5  -4    7.10    1.90
  -3   5  -4    7.20    2.10
   3   5   4    5.30    1.60
   3   5   4    6.40    1.70
   3   5   4    3.90    1.90
   3  -5   4    6.30    1.60
  -3  -5  -4    2.40    1.10
  -3  -5  -4    1.50    1.80
   3  -5   4    4.70    1.90
   3   5   5  500.45   27.80
  -3   5  -5  483.65   27.90
   3   5   5  515.15   27.50
  -3   5  -5  503.55   27.80
  -3   5  -5  490.55   27.30
  -3  -5  -5  476.55   27.70
   3  -5   5  519.65   27.60
  -3  -5  -5  478.35   27.20
   3  -5   5  514.65   27.90
   3  -5   5  495.95   27.70
   3   5   6   27.40    3.50
   3   5   6   23.40    2.80
  -3   5  -6   27.40    2.40
  -3   5  -6   27.30    3.30
  -3   5  -6   21.20    3.30
   3  -5   6   26.20    2.90
  -3  -5  -6   21.70    2.20
   3  -5   6   20.20    3.30
  -3  -5  -6   18.70    3.10
   3  -5   6   22.80    3.40
  -3   5  -7   54.19    5.30
   3   5   7   60.69    4.90
  -3   5  -7   56.49    4.20
   3   5   7   53.99    5.30
  -3   5  -7   60.39    5.90
   3  -5   7   50.09    4.90
   3  -5   7   59.59    5.50
  -3  -5  -7   58.19    5.20
  -3  -5  -7   63.99    4.10
   3  -5   7   54.89    5.10
   3   5   8    1.90    2.40
   3   5   8    7.50    3.40
  -3   5  -8    4.20    3.00
  -3   5  -8    6.70    2.00
   3  -5   8    9.50    2.90
  -3  -5  -8    6.50    1.80
   3  -5   8    5.50    3.20
  -3  -5  -8    1.30    3.10
   3  -5   8    4.10    3.30
   3   5   9   94.79    8.20
  -3   5  -9  102.89    6.50
   3   5   9   89.99    7.60
  -3   5  -9   90.59    7.80
  -3  -5  -9  108.39    6.50
   3  -5   9   99.69    8.20
   3  -5   9  110.79    8.20
  -3  -5  -9   90.39    7.70
   3  -5   9   87.39    7.50
  -3   5 -10   -0.30    2.20
  -3   5 -10    1.90    3.60
   3   5  10    1.00    3.40
   3   5  10    0.30    4.20
  -3  -5 -10    0.00    3.90
  -3  -5 -10    0.00    2.20
   3  -5  10   -2.00    3.50
   3  -5  10   -0.30    4.20
   3   5  11   12.60    4.70
  -3   5 -11    9.30    2.90
   3   5  11    7.60    5.10
  -3   5 -11    8.30    4.80
   3  -5  11   13.90    4.70
   3  -5  11   15.80    5.50
  -3  -5 -11    9.40    4.80
  -3  -5 -11   10.70    2.80
   3   5  12    3.30    5.30
  -3   5 -12   10.10    3.30
  -3   5 -12   13.90    6.00
   3   5  12    8.10    6.10
   3  -5  12   12.30    5.30
  -3  -5 -12    9.60    3.10
  -3  -5 -12    5.40    6.40
   3  -5  12   14.10    6.60
   3   5  13   -1.70    6.50
  -3  -5 -13    0.10    7.70
   3  -5  13    4.80    8.30
   3  -5  13    0.70    6.10
   3   6 -13   12.30    5.00
  -3   6  13   10.20    7.20
   3   6 -13   13.20    6.80
   3  -6 -13   12.00    4.90
  -3   6  12   29.70    6.90
   3   6 -12   45.10    5.30
   3   6 -12   32.90    6.60
   3  -6 -12   29.00    4.80
   3   6 -11   83.49    8.40
   3   6 -11  102.09    7.50
  -3   6  11   83.99    8.70
   3  -6 -11   82.19    7.30
  -3  -6  11   89.19    9.00
  -3   6  10  471.65   25.40
   3   6 -10  387.86   24.80
   3   6 -10  428.16   24.10
  -3  -6  10  408.56   24.70
   3  -6 -10  409.16   24.10
  -3  -6  10  447.56   24.90
  -3   6   9   18.80    4.50
   3   6  -9   21.70    3.50
   3   6  -9   25.50    4.40
  -3  -6   9   25.50    4.30
  -3  -6   9   16.20    3.90
   3  -6  -9   22.20    3.30
  -3   6   8   84.19    7.10
   3   6  -8   87.19    6.40
  -3   6   8   75.79    6.80
   3   6  -8   88.19    6.80
  -3  -6   8   75.19    6.70
  -3  -6   8   81.59    6.90
   3  -6  -8  101.99    6.20
   3  -6  -8   75.29    6.50
  -3  -6   8   94.59    7.00
  -3   6   7    3.60    2.90
   3   6  -7    4.50    2.20
  -3   6   7    4.50    2.60
  -3   6   7    6.40    2.90
   3   6  -7    2.60    2.70
  -3  -6   7    6.10    3.20
  -3  -6   7    7.50    2.50
  -3  -6   7    6.10    3.00
   3  -6  -7    3.30    2.50
   3  -6  -7    4.00    2.10
  -3  -6   7    5.10    2.70
  -3   6   6    3.50    2.50
   3   6  -6    0.80    2.40
   3   6  -6    2.60    2.10
  -3   6   6    1.80    2.30
  -3   6   6    1.50    2.00
   3  -6  -6    0.30    1.90
  -3  -6   6    1.40    2.30
  -3  -6   6    3.70    2.10
   3  -6  -6    3.20    3.70
   3  -6  -6    3.20    2.10
   3  -6  -6    2.50    2.20
  -3  -6   6    3.60    2.30
  -3  -6   6    4.00    2.20
  -3   6   5  149.59    9.10
   3   6  -5  135.29    9.20
  -3   6   5  136.79    9.30
   3   6  -5  144.49    8.90
   3   6  -5  158.98    9.30
  -3   6   5  138.39    8.90
   3   6  -5  152.48    8.90
  -3   6   5  136.79    8.70
  -3   6   5  152.88    8.80
   3  -6  -5  142.19    8.80
   3  -6  -5  140.49    8.80
  -3  -6   5  166.68    9.00
  -3  -6   5  150.58    9.30
  -3  -6   5  163.78    9.00
   3  -6  -5  153.58    8.80
  -3  -6   5  163.68    9.30
   3  -6  -5  154.98    9.10
   3   6  -4   71.09    5.30
   3   6  -4   68.39    5.10
  -3   6   4   65.79    5.40
  -3   6   4   81.19    4.80
  -3   6   4   76.29    5.20
   3   6  -4   72.09    5.00
  -3   6   4   70.29    4.90
   3   6  -4   79.59    5.40
  -3   6   4   77.49    4.90
  -3  -6   4   71.59    4.90
  -3  -6   4   83.79    5.00
   3  -6  -4   86.29    4.90
  -3  -6   4   72.19    5.20
   3  -6  -4   77.69    4.80
  -3  -6   4   69.99    5.30
   3  -6  -4   73.09    5.10
   3  -6  -4   75.79    5.00
  -3   6   3   27.60    2.60
  -3   6   3   25.10    2.30
   3   6  -3   23.20    2.40
  -3   6   3   23.70    2.30
   3   6  -3   26.60    2.60
   3   6  -3   27.80    2.70
   3   6  -3   20.90    2.60
  -3   6   3   15.50    2.60
  -3   6   3   19.40    2.30
  -3  -6   3   30.90    2.80
   3  -6  -3   24.90    2.50
  -3  -6   3   23.80    2.30
   3  -6  -3   20.40    2.30
  -3  -6   3   29.00    2.80
   3  -6  -3   28.50    2.50
  -3   6   2   21.10    1.90
   3   6  -2   17.90    2.40
   3   6  -2   16.60    2.10
  -3   6   2   24.60    2.10
  -3   6   2   17.60    2.40
  -3   6   2   25.10    2.40
   3   6  -2   17.70    2.10
   3   6  -2   19.10    1.90
   3  -6  -2   23.00    2.20
  -3  -6   2   18.00    2.40
   3  -6  -2   22.10    2.20
  -3  -6   2   24.00    2.20
   3  -6  -2   25.80    2.40
  -3  -6   2   18.10    2.30
   3   6  -1    1.00    1.30
  -3   6   1    0.60    1.40
  -3   6   1   -0.20    1.30
  -3   6   1    0.40    1.00
   3   6  -1    0.10    1.10
   3   6  -1   -0.40    1.40
   3   6  -1   -0.10    1.20
  -3   6   1    0.50    1.00
   3  -6  -1    0.10    1.10
  -3  -6   1    0.30    1.40
  -3  -6   1   -0.30    1.30
   3  -6  -1    0.10    1.10
   3  -6  -1    0.80    1.30
  -3  -6   1    1.50    1.10
   3   6   0   48.80    3.70
  -3   6   0   54.19    3.60
   3   6   0   53.79    3.70
   3   6   0   52.69    3.40
  -3   6   0   58.29    3.50
   3   6   0   48.70    3.70
  -3   6   0   48.10    3.40
  -3   6   0   58.49    4.00
  -3  -6   0   46.90    3.60
   3  -6   0   53.59    3.80
  -3  -6   0   54.29    3.60
  -3  -6   0   42.50    3.30
   3  -6   0   55.09    3.60
   3  -6   0   52.69    3.60
  -3   6  -1 1931.81  108.59
   3   6   1 2058.79  108.29
   3   6   1 1968.10  108.29
  -3   6  -1 1984.30  108.29
   3   6   1 2017.20  108.29
  -3   6  -1 1963.70  108.19
   3   6   1 2034.80  108.49
   3  -6   1 2160.08  108.29
   3  -6   1 1962.60  108.49
  -3  -6  -1 2011.30  108.29
  -3  -6  -1 1916.61  108.19
   3  -6   1 2041.90  108.39
   3   6   2  700.63   39.00
   3   6   2  706.93   38.90
  -3   6  -2  706.93   38.70
  -3   6  -2  687.63   39.10
   3   6   2  722.23   38.90
   3   6   2  769.32   38.80
  -3   6  -2  731.93   38.90
  -3  -6  -2  721.23   38.70
  -3  -6  -2  706.43   38.70
   3  -6   2  685.23   38.80
   3  -6   2  740.03   38.80
   3  -6   2  661.13   39.00
  -3   6  -3 1221.48   66.09
  -3   6  -3 1203.98   65.79
   3   6   3 1221.78   65.89
   3   6   3 1301.27   65.89
   3   6   3 1190.28   66.09
  -3   6  -3 1166.28   66.19
   3   6   3 1248.68   66.09
  -3  -6  -3 1158.98   65.99
  -3  -6  -3 1186.38   65.69
   3  -6   3 1260.27   65.79
   3  -6   3 1181.18   65.89
   3  -6   3 1192.58   66.09
  -3  -6  -3 1243.68   65.59
  -3   6  -4  211.18   13.40
   3   6   4  237.38   13.20
   3   6   4  235.98   13.10
   3   6   4  238.58   13.40
  -3   6  -4  228.98   13.30
   3   6   4  235.08   13.30
  -3   6  -4  215.38   12.80
  -3  -6  -4  213.38   13.20
   3  -6   4  217.18   13.30
  -3  -6  -4  218.38   12.80
   3  -6   4  264.47   13.50
   3  -6   4  243.78   13.20
   3   6   5    8.80    2.40
  -3   6  -5    7.90    2.60
  -3   6  -5    7.80    1.60
   3   6   5    8.60    2.60
  -3   6  -5   10.30    2.40
   3   6   5    8.80    2.00
  -3  -6  -5    7.60    2.40
  -3  -6  -5    6.50    1.50
   3  -6   5   10.40    2.10
   3  -6   5   10.60    2.60
  -3   6  -6   10.20    1.80
  -3   6  -6   10.60    3.10
   3   6   6   11.40    2.40
   3   6   6    8.50    2.80
  -3   6  -6   10.00    2.70
   3  -6   6   15.10    3.20
  -3  -6  -6   13.50    2.90
  -3  -6  -6   12.40    1.90
   3  -6   6   14.60    3.00
   3  -6   6   13.30    2.60
   3   6   7  218.08   13.10
  -3   6  -7  201.08   12.00
   3   6   7  208.98   12.60
  -3   6  -7  216.38   12.90
  -3   6  -7  194.48   13.00
   3  -6   7  207.98   13.10
   3  -6   7  223.68   12.90
  -3  -6  -7  204.78   12.80
   3  -6   7  209.68   12.60
  -3   6  -8  441.76   25.90
  -3   6  -8  427.16   25.90
  -3   6  -8  462.35   25.00
   3   6   8  424.86   25.50
   3   6   8  471.25   26.10
   3  -6   8  458.65   26.20
  -3  -6  -8  433.36   25.00
   3  -6   8  448.56   25.60
   3  -6   8  480.05   25.90
  -3  -6  -8  464.85   25.80
   3   6   9   24.10    4.00
   3   6   9   31.80    5.50
  -3   6  -9   20.70    2.90
  -3   6  -9   25.70    4.60
  -3  -6  -9   22.30    2.80
   3  -6   9   25.20    4.80
   3  -6   9   25.30    4.30
  -3  -6  -9   27.20    5.00
   3  -6   9   18.10    4.50
  -3   6 -10   67.89    6.90
   3   6  10   49.99    6.80
  -3   6 -10   55.99    5.00
   3   6  10   71.09    6.60
  -3  -6 -10   58.99    6.70
  -3  -6 -10   67.39    5.00
   3  -6  10   59.99    6.00
   3  -6  10   56.29    6.90
  -3   6 -11   35.40    6.20
   3   6  11   46.60    6.20
  -3   6 -11   35.20    4.00
   3   6  11   43.20    7.00
  -3  -6 -11   36.90    4.00
   3  -6  11   49.99    6.30
   3  -6  11   39.20    6.60
  -3  -6 -11   30.70    6.10
  -3   6 -12    2.10    3.20
  -3   6 -12   -0.10    5.80
   3   6  12    1.10    6.00
   3   6  12    1.30    5.50
  -3  -6 -12   -1.50    2.90
  -3  -6 -12   -2.10    5.70
   3  -6  12    2.60    6.20
   3  -6  12   -0.80    5.00
   3   7 -13   48.80    6.40
   3   7 -13   42.80    8.20
   3  -7 -13   49.70    6.30
   3   7 -12   41.80    5.70
  -3   7  12   39.10    7.80
   3   7 -12   53.89    7.50
   3  -7 -12   42.20    5.50
  -3   7  11    8.00    5.50
   3   7 -11   11.30    5.10
   3   7 -11   12.00    3.80
   3  -7 -11   18.90    3.80
  -3  -7  11   21.70    6.00
   3   7 -10    4.80    3.50
  -3   7  10    0.90    4.40
   3   7 -10    5.70    4.20
   3  -7 -10    3.00    3.30
  -3  -7  10    0.30    4.00
   3   7  -9   82.39    6.70
   3   7  -9   82.19    7.40
  -3   7   9   86.39    7.80
  -3  -7   9   77.99    7.40
  -3  -7   9   74.49    7.10
   3  -7  -9   97.49    6.80
   3   7  -8  406.76   24.40
   3   7  -8  420.86   24.00
  -3   7   8  423.56   24.70
  -3  -7   8  435.56   24.60
  -3  -7   8  425.96   24.10
   3  -7  -8  422.56   23.80
   3   7  -7   61.69    5.80
  -3   7   7   72.79    6.10
  -3   7   7   72.59    5.50
  -3   7   7   69.09    5.40
   3   7  -7   59.09    5.30
  -3   7   7   53.89    5.60
  -3  -7   7   73.89    5.90
  -3  -7   7   74.79    6.10
  -3  -7   7   60.19    5.20
   3  -7  -7   62.19    5.30
   3  -7  -7   61.39    5.30
  -3  -7   7   56.79    5.60
  -3   7   6   -0.50    2.40
   3   7  -6    1.00    2.50
  -3   7   6    0.10    2.20
  -3   7   6    1.20    2.70
  -3   7   6    0.60    2.20
   3   7  -6    3.00    2.10
  -3  -7   6    1.00    2.20
  -3  -7   6    1.20    2.40
   3  -7  -6    0.90    2.30
  -3  -7   6    1.60    2.60
   3  -7  -6   -0.90    1.90
  -3  -7   6    0.80    2.30
   3   7  -5  235.88   13.30
  -3   7   5  248.08   13.10
  -3   7   5  236.48   13.20
   3   7  -5  210.38   13.10
  -3   7   5  228.78   13.60
  -3   7   5  225.78   13.40
  -3   7   5  211.88   12.90
   3   7  -5  211.28   13.40
   3   7  -5  228.38   13.10
  -3  -7   5  239.58   13.10
  -3  -7   5  232.48   13.40
   3  -7  -5  243.28   12.90
   3  -7  -5  211.88   13.00
   3  -7  -5  232.88   13.00
  -3  -7   5  205.18   13.40
   3  -7  -5  222.08   13.20
  -3  -7   5  215.68   13.10
  -3   7   4   28.00    2.60
  -3   7   4   30.50    3.00
  -3   7   4   21.80    2.60
   3   7  -4   27.80    3.10
   3   7  -4   26.70    2.70
   3   7  -4   25.10    2.80
   3   7  -4   22.20    3.00
  -3   7   4   18.80    3.00
   3  -7  -4   24.00    2.90
  -3  -7   4   20.50    2.90
   3  -7  -4   26.10    2.60
  -3  -7   4   26.10    3.20
  -3  -7   4   26.10    2.70
  -3  -7   4   26.20    2.70
   3  -7  -4   18.80    2.50
  -3   7   3  111.19    6.30
   3   7  -3  103.49    6.40
   3   7  -3  103.99    6.60
  -3   7   3  113.59    6.70
   3   7  -3   96.39    6.70
  -3   7   3   92.39    6.30
  -3   7   3  100.89    6.90
   3   7  -3  112.69    6.70
   3  -7  -3  104.79    6.60
  -3  -7   3  110.59    6.60
   3  -7  -3  102.99    6.40
  -3  -7   3   96.59    6.70
  -3  -7   3  102.59    6.40
   3  -7  -3  101.99    6.40
  -3   7   2   35.30    3.60
   3   7  -2   34.50    3.50
   3   7  -2   47.90    3.70
   3   7  -2   39.90    3.40
  -3   7   2   43.90    3.20
  -3   7   2   37.30    3.10
  -3   7   2   45.90    3.50
   3   7  -2   39.10    3.20
  -3  -7   2   37.50    3.20
   3  -7  -2   40.30    3.50
   3  -7  -2   43.40    3.50
  -3  -7   2   43.50    3.60
   3  -7  -2   41.20    3.30
  -3  -7   2   47.40    3.70
   3   7  -1  132.89    8.00
   3   7  -1  129.99    7.80
  -3   7   1  151.58    7.80
   3   7  -1  128.49    7.90
  -3   7   1  119.29    8.10
  -3   7   1  131.69    8.00
   3   7  -1  131.89    7.70
  -3   7   1  129.29    7.70
   3  -7  -1  132.59    7.90
  -3  -7   1  121.39    7.90
  -3  -7   1  129.19    7.70
   3  -7  -1  139.19    8.00
  -3  -7   1  132.19    8.00
   3  -7  -1  134.39    7.80
  -3   7   0  876.91   48.30
  -3   7   0  862.51   48.60
  -3   7   0  928.71   48.40
   3   7   0  874.11   48.50
   3   7   0  914.51   48.40
  -3   7   0  894.11   48.30
   3   7   0  911.41   48.30
   3   7   0  900.11   48.30
  -3  -7   0  826.72   48.20
  -3  -7   0  894.01   48.40
   3  -7   0  885.21   48.50
   3  -7   0  903.31   48.30
  -3  -7   0  893.91   48.40
   3  -7   0  871.51   48.40
  -3   7  -1   77.59    4.90
   3   7   1   68.89    4.60
  -3   7  -1   67.49    5.00
  -3   7  -1   68.49    4.60
   3   7   1   72.99    4.70
   3   7   1   76.29    4.90
  -3   7  -1   75.19    4.50
   3   7   1   64.89    4.70
   3  -7   1   65.19    4.60
   3  -7   1   67.49    4.60
   3  -7   1   66.79    4.90
  -3  -7  -1   74.29    4.50
  -3  -7  -1   67.49    4.80
  -3  -7  -1   70.99    4.60
   3   7   2  106.39    6.80
   3   7   2  117.39    7.00
   3   7   2  112.19    6.90
  -3   7  -2  116.39    7.00
  -3   7  -2  116.59    7.20
  -3   7  -2  107.39    6.60
   3   7   2  103.59    6.90
   3  -7   2  120.89    6.90
  -3  -7  -2  112.49    6.60
  -3  -7  -2   99.19    6.50
   3  -7   2  118.19    6.90
   3  -7   2  113.39    7.20
   3   7   3  861.01   44.30
   3   7   3  820.22   44.50
  -3   7  -3  807.62   44.60
  -3   7  -3  763.22   44.10
   3   7   3  820.62   44.40
   3   7   3  807.02   44.50
  -3   7  -3  819.82   44.50
   3  -7   3  801.32   44.40
   3  -7   3  782.62   44.60
   3  -7   3  865.61   44.30
  -3  -7  -3  829.72   44.00
  -3  -7  -3  779.92   44.50
  -3  -7  -3  786.32   44.10
   3   7   4  331.37   17.90
  -3   7  -4  308.47   17.60
  -3   7  -4  327.47   18.10
   3   7   4  326.57   18.20
   3   7   4  338.47   18.10
  -3   7  -4  301.77   18.20
  -3  -7  -4  282.17   17.90
  -3  -7  -4  310.67   17.50
   3  -7   4  334.67   17.90
   3  -7   4  301.97   18.10
   3   7   5   50.99    4.70
  -3   7  -5   52.29    4.60
  -3   7  -5   51.39    3.90
  -3   7  -5   45.50    4.80
   3   7   5   60.39    4.60
   3   7   5   57.49    5.00
  -3  -7  -5   55.59    4.90
  -3  -7  -5   55.39    3.90
   3  -7   5   52.39    4.30
   3  -7   5   47.60    4.70
   3   7   6   -1.30    2.70
  -3   7  -6    0.70    2.60
  -3   7  -6   -1.30    2.50
  -3   7  -6   -0.70    1.60
   3   7   6    1.50    2.70
   3   7   6    0.90    2.30
   3  -7   6    2.10    2.70
  -3  -7  -6    0.00    1.50
   3  -7   6   -0.50    2.70
  -3  -7  -6    0.10    2.50
   3  -7   6   -2.40    2.10
  -3   7  -7   20.90    2.70
   3   7   7   34.40    3.80
  -3   7  -7   26.00    4.20
   3   7   7   34.80    4.60
  -3   7  -7   20.90    3.90
   3   7   7   19.90    4.10
   3  -7   7   29.10    4.30
  -3  -7  -7   33.30    4.40
   3  -7   7   34.30    3.90
   3  -7   7   25.20    4.00
  -3  -7  -7   31.70    2.90
  -3   7  -8   35.60    4.80
   3   7   8   39.00    5.60
  -3   7  -8   38.50    3.50
  -3   7  -8   42.70    5.20
   3   7   8   35.70    4.50
   3  -7   8   30.90    4.30
  -3  -7  -8   31.40    3.30
  -3  -7  -8   47.20    5.10
   3  -7   8   36.00    5.10
   3  -7   8   32.30    4.80
   3   7   9   42.00    5.00
  -3   7  -9   37.10    3.70
  -3   7  -9   32.30    5.20
   3   7   9   48.70    5.90
   3  -7   9   44.80    5.50
   3  -7   9   40.80    5.10
   3  -7   9   31.40    5.40
  -3  -7  -9   33.60    5.50
  -3  -7  -9   34.10    3.50
  -3   7 -10    3.40    2.60
   3   7  10    7.50    5.10
  -3   7 -10   14.90    4.90
   3   7  10    5.00    3.90
  -3  -7 -10   12.10    5.00
   3  -7  10    9.30    4.00
  -3  -7 -10    5.70    2.50
   3  -7  10    8.80    4.70
   3  -7  10    9.90    4.90
   3   7  11    0.20    5.30
   3   7  11    1.90    4.40
  -3   7 -11    4.70    5.00
  -3   7 -11    0.30    2.80
  -3  -7 -11   -1.40    4.90
   3  -7  11    0.40    4.70
   3  -7  11    1.90    5.30
  -3  -7 -11    0.30    2.80
   3   7  12   65.19    9.90
  -3   7 -12   79.29    9.50
  -3   7 -12   62.09    5.90
   3   7  12   66.09    8.00
   3  -7  12   78.79    8.40
   3  -7  12   82.89    9.50
  -3  -7 -12   74.79    9.30
  -3  -7 -12   79.39    6.50
   3   8 -12    0.40    5.90
   3   8 -12    2.20    4.70
  -3   8  12   -5.60    7.20
   3  -8 -12    1.60    4.10
   3   8 -11    4.00    4.00
  -3   8  11    9.50    5.80
   3   8 -11    0.20    5.10
  -3  -8  11    6.80    5.80
   3  -8 -11    5.80    3.90
   3   8 -10  164.78   11.30
   3   8 -10  159.08   12.10
  -3   8  10  193.78   12.80
   3  -8 -10  182.58   11.30
  -3  -8  10  163.78   12.50
   3   8  -9  124.09    8.90
   3   8  -9  106.09    9.20
  -3   8   9  132.79    9.90
   3  -8  -9  138.29    8.80
  -3  -8   9  117.69    9.90
   3   8  -8   16.20    4.10
  -3   8   8   17.80    4.30
   3   8  -8   16.10    3.40
   3  -8  -8   14.70    3.30
  -3  -8   8   17.40    4.10
  -3   8   7    5.00    3.40
   3   8  -7    4.30    2.60
   3   8  -7    4.70    3.10
  -3  -8   7    5.60    3.30
  -3  -8   7    7.40    3.10
   3  -8  -7    6.00    2.60
   3   8  -6   76.09    6.00
   3   8  -6   65.89    6.20
  -3   8   6   81.49    6.00
  -3   8   6   87.69    6.70
   3   8  -6   75.19    6.00
  -3   8   6   73.39    6.10
  -3   8   6   80.29    5.80
  -3  -8   6   86.99    6.00
  -3  -8   6   84.39    6.40
   3  -8  -6   79.29    6.00
  -3  -8   6   88.09    6.30
  -3  -8   6   63.99    5.90
   3  -8  -6   73.19    5.80
   3   8  -5   17.20    3.10
   3   8  -5   12.40    2.70
   3   8  -5   15.00    2.70
  -3   8   5   11.60    2.50
  -3   8   5   14.90    2.60
  -3   8   5   17.10    3.30
   3   8  -5   18.40    3.60
  -3   8   5   14.80    2.90
   3  -8  -5   13.60    2.40
   3  -8  -5   14.90    2.30
   3  -8  -5   14.50    3.00
  -3  -8   5   16.40    2.60
  -3  -8   5   17.00    3.20
  -3  -8   5   15.60    3.10
  -3  -8   5   17.20    2.80
   3   8  -4  150.58    9.00
  -3   8   4  140.69    9.60
  -3   8   4  155.48    9.00
  -3   8   4  171.48    9.50
   3   8  -4  147.89    9.10
  -3   8   4  142.19    9.10
   3   8  -4  146.79    9.30
   3   8  -4  156.48    9.50
  -3  -8   4  141.29    9.50
  -3  -8   4  152.78    9.30
   3  -8  -4  145.99    9.00
   3  -8  -4  150.78    9.30
  -3  -8   4  166.68    9.20
   3  -8  -4  143.59    9.00
  -3   8   3    5.20    1.90
   3   8  -3    4.10    1.80
   3   8  -3    5.30    2.10
  -3   8   3    6.60    2.30
   3   8  -3    5.00    2.20
  -3   8   3    1.50    2.00
   3   8  -3    2.40    2.00
  -3   8   3    6.20    1.80
  -3  -8   3    3.10    1.70
  -3  -8   3    5.00    2.10
   3  -8  -3    2.90    1.70
   3  -8  -3    5.10    2.00
   3  -8  -3    3.90    1.90
  -3  -8   3    3.10    2.20
  -3   8   2   59.09    4.30
   3   8  -2   65.29    4.70
  -3   8   2   58.69    4.70
  -3   8   2   63.59    4.20
  -3   8   2   57.69    4.70
   3   8  -2   57.29    4.30
   3   8  -2   55.09    4.60
   3   8  -2   56.69    4.50
  -3  -8   2   59.89    4.20
   3  -8  -2   58.19    4.20
  -3  -8   2   65.79    4.70
  -3  -8   2   64.89    4.80
   3  -8  -2   56.59    4.50
   3  -8  -2   58.69    4.40
   3   8  -1    2.90    1.90
  -3   8   1    3.20    2.00
  -3   8   1    0.80    1.40
  -3   8   1    2.30    1.80
  -3   8   1    4.00    1.70
   3   8  -1    2.60    1.70
   3   8  -1    5.70    1.90
   3   8  -1    4.30    1.60
   3  -8  -1    2.30    1.70
   3  -8  -1    3.60    2.00
  -3  -8   1    3.30    1.90
   3  -8  -1    3.20    1.90
  -3  -8   1    3.40    1.40
  -3  -8   1    3.10    1.80
   3   8   0  834.72   44.30
  -3   8   0  828.72   44.20
  -3   8   0  773.42   44.50
   3   8   0  854.61   44.20
   3   8   0  775.72   44.30
   3   8   0  827.12   44.20
  -3   8   0  822.22   44.20
  -3   8   0  792.22   44.10
   3  -8   0  803.52   44.40
  -3  -8   0  797.12   44.30
   3  -8   0  810.82   44.10
  -3  -8   0  805.42   44.30
  -3  -8   0  786.32   44.10
   3  -8   0  813.02   44.30
  -3   8  -1   71.29    4.80
   3   8   1   62.69    4.80
  -3   8  -1   62.29    5.00
  -3   8  -1   63.49    4.40
  -3   8  -1   64.69    4.90
   3   8   1   71.69    4.90
   3   8   1   72.59    4.70
   3   8   1   71.49    4.70
   3  -8   1   77.39    4.90
  -3  -8  -1   60.19    4.40
   3  -8   1   65.59    5.00
  -3  -8  -1   69.59    4.80
   3  -8   1   63.39    4.70
  -3  -8  -1   64.99    4.60
   3   8   2   76.79    5.20
   3   8   2   80.19    5.30
  -3   8  -2   65.69    5.40
  -3   8  -2   71.19    4.90
   3   8   2   84.19    5.40
  -3   8  -2   85.29    5.30
   3   8   2   83.79    5.40
   3  -8   2   75.59    5.20
   3  -8   2   70.09    5.10
  -3  -8  -2   69.99    4.80
  -3  -8  -2   75.89    5.00
   3  -8   2   76.39    5.50
  -3   8  -3    1.10    2.30
   3   8   3    2.80    2.10
  -3   8  -3    3.40    2.10
   3   8   3    3.70    2.20
  -3   8  -3    1.80    1.40
   3   8   3    3.20    1.90
  -3  -8  -3    4.60    1.60
   3  -8   3    2.50    2.30
  -3  -8  -3    3.00    1.50
   3  -8   3    1.00    1.80
   3   8   4   13.10    2.50
  -3   8  -4   15.60    2.80
   3   8   4   18.00    3.00
  -3   8  -4   21.70    3.20
   3   8   4   15.10    2.80
  -3   8  -4   20.20    2.30
   3  -8   4   26.20    2.80
  -3  -8  -4   15.30    2.10
  -3  -8  -4   17.80    2.90
   3  -8   4   16.20    3.10
  -3   8  -5    3.10    2.80
   3   8   5    6.90    2.70
  -3   8  -5    5.50    2.70
  -3   8  -5    5.30    1.80
   3   8   5    6.00    2.40
   3   8   5    6.30    2.80
  -3  -8  -5    5.60    2.70
   3  -8   5    7.30    2.80
   3  -8   5    3.70    2.30
  -3  -8  -5    3.80    1.70
  -3   8  -6    0.50    2.80
  -3   8  -6    0.80    2.90
   3   8   6    0.50    2.90
   3   8   6    0.50    2.40
   3   8   6   -0.50    2.70
  -3   8  -6    1.30    1.80
   3  -8   6    2.30    3.00
   3  -8   6    1.40    2.40
   3  -8   6   -0.40    3.00
  -3  -8  -6    0.70    3.00
  -3  -8  -6   -0.60    1.60
   3   8   7   16.80    4.10
  -3   8  -7   15.20    2.60
  -3   8  -7   23.10    4.20
   3   8   7   23.20    4.20
   3   8   7   21.90    3.70
  -3   8  -7   15.40    3.70
   3  -8   7   17.30    3.50
  -3  -8  -7   16.20    4.10
  -3  -8  -7   20.50    2.60
   3  -8   7   14.50    3.90
   3  -8   7   18.50    4.00
   3   8   8   11.10    4.30
  -3   8  -8   20.80    4.60
  -3   8  -8   23.60    4.60
  -3   8  -8   15.40    2.70
   3   8   8   23.40    4.30
   3   8   8   12.20    3.50
  -3  -8  -8   21.80    4.60
   3  -8   8   20.80    4.50
  -3  -8  -8   13.30    2.60
   3  -8   8   17.90    3.80
   3  -8   8   20.30    4.80
   3   8   9  229.48   14.10
   3   8   9  196.38   13.40
  -3   8  -9  204.38   13.70
  -3   8  -9  201.78   12.30
   3   8   9  206.38   14.00
  -3  -8  -9  205.38   13.90
   3  -8   9  199.88   13.70
   3  -8   9  228.88   13.60
   3  -8   9  221.38   14.30
  -3  -8  -9  199.08   12.30
  -3   8 -10    2.10    4.60
   3   8  10    5.80    4.30
   3   8  10    2.10    4.70
   3   8  10    2.80    5.70
  -3   8 -10    4.90    2.80
   3  -8  10    3.80    4.90
   3  -8  10    1.40    4.20
  -3  -8 -10    5.20    2.70
  -3  -8 -10    4.10    4.60
   3  -8  10    6.10    5.40
   3   8  11   61.99    8.00
   3   8  11   62.59    7.50
   3   8  11   44.80    7.30
  -3   8 -11   50.99    4.90
  -3   8 -11   49.60    7.50
   3  -8  11   57.79    7.70
  -3  -8 -11   51.59    4.90
   3  -8  11   65.39    7.30
  -3  -8 -11   57.19    7.30
   3   8  12    2.40    7.30
  -3   8 -12    4.10    6.40
   3   8  12   -1.20    6.90
   3   8  12   -0.10    6.70
  -3   8 -12    1.50    3.40
   3  -8  12    1.50    5.90
   3  -8  12    2.10    7.00
  -3  -8 -12    1.30    3.40
  -3  -8 -12    5.60    7.40
   3   9 -12   16.90    5.60
   3   9 -12   14.70    7.20
  -3   9  12   13.80    7.30
  -3  -9  12   21.90    8.10
   3  -9 -12   18.20    5.40
   3   9 -11   89.69    7.40
   3   9 -11   70.29    8.30
  -3   9  11   51.39    8.20
  -3  -9  11   72.89    8.20
   3  -9 -11   72.39    6.80
   3   9 -10    6.50    3.70
  -3   9  10    6.10    4.90
   3   9 -10    0.40    4.90
   3  -9 -10    3.40    3.50
  -3  -9  10    3.20    4.50
   3   9  -9   -0.90    3.30
   3   9  -9    3.90    4.50
  -3   9   9   -0.90    4.30
   3  -9  -9    0.50    3.00
  -3  -9   9   -4.10    4.60
   3   9  -8   44.90    4.60
   3   9  -8   44.70    5.20
  -3   9   8   36.00    5.40
   3  -9  -8   36.90    4.40
  -3  -9   8   29.30    5.10
  -3   9   7    2.70    3.40
   3   9  -7    4.90    3.00
   3   9  -7    1.20    3.30
   3  -9  -7    3.90    2.90
  -3  -9   7    1.40    3.40
   3   9  -6    1.40    2.90
  -3   9   6    0.30    2.80
  -3   9   6   -0.10    3.00
   3   9  -6    1.60    2.70
  -3  -9   6   -1.20    2.90
  -3  -9   6   -0.60    2.70
   3  -9  -6   -2.30    2.40
   3   9  -5   48.10    4.80
   3   9  -5   49.10    4.30
  -3   9   5   40.30    4.20
  -3   9   5   48.80    4.40
  -3   9   5   40.10    4.50
  -3   9   5   43.30    4.70
   3   9  -5   45.40    5.70
   3  -9  -5   43.60    4.10
  -3  -9   5   47.00    4.60
  -3  -9   5   48.90    4.60
  -3  -9   5   43.50    4.20
  -3  -9   5   46.50    4.70
  -3   9   4    7.60    2.90
   3   9  -4   10.10    2.40
   3   9  -4    4.80    2.30
  -3   9   4   11.30    2.40
  -3   9   4   11.60    3.00
   3   9  -4    8.80    2.80
  -3   9   4    7.90    2.50
   3   9  -4    6.00    2.60
   3  -9  -4    6.20    2.20
  -3  -9   4    6.00    2.30
   3  -9  -4    8.80    2.60
  -3  -9   4    5.60    2.70
  -3  -9   4    9.10    2.70
   3  -9  -4    4.40    2.10
   3   9  -3  766.62   41.20
  -3   9   3  766.32   41.20
  -3   9   3  782.82   41.00
  -3   9   3  708.53   41.40
   3   9  -3  711.13   41.30
   3   9  -3  704.73   41.00
   3   9  -3  753.22   41.00
  -3   9   3  744.73   41.00
   3  -9  -3  806.62   41.30
   3  -9  -3  781.02   41.00
   3  -9  -3  740.13   41.10
  -3  -9   3  743.03   41.00
  -3  -9   3  695.83   41.30
  -3  -9   3  761.82   41.20
   3   9  -2   93.69    5.90
   3   9  -2   80.19    5.40
   3   9  -2   84.19    5.90
  -3   9   2   65.19    5.80
  -3   9   2   65.99    5.20
  -3   9   2   89.19    5.40
  -3   9   2   84.09    5.70
   3   9  -2   76.29    5.70
   3  -9  -2   77.59    5.50
  -3  -9   2   84.09    5.90
  -3  -9   2   83.19    5.80
   3  -9  -2   73.89    5.30
   3  -9  -2   81.09    5.70
  -3  -9   2   75.49    5.40
   3   9  -1  215.38   12.80
   3   9  -1  207.38   12.70
  -3   9   1  233.28   13.00
   3   9  -1  224.38   13.00
  -3   9   1  218.58   12.70
   3   9  -1  211.38   13.10
  -3   9   1  233.18   12.80
  -3   9   1  211.88   13.10
   3  -9  -1  233.28   13.00
  -3  -9   1  229.58   12.70
  -3  -9   1  235.08   13.00
  -3  -9   1  209.88   12.90
   3  -9  -1  210.28   12.90
   3  -9  -1  229.58   12.70
   3   9   0   24.50    3.20
   3   9   0   32.40    3.20
  -3   9   0   25.60    2.90
  -3   9   0   35.20    3.90
   3   9   0   28.00    3.00
  -3   9   0   21.80    2.70
   3   9   0   26.40    2.90
  -3   9   0   34.10    3.60
  -3  -9   0   26.80    3.10
   3  -9   0   35.90    3.10
   3  -9   0   30.40    3.20
  -3  -9   0   22.00    2.50
  -3  -9   0   23.50    3.10
   3  -9   0   25.60    3.20
   3   9   1   37.20    3.70
  -3   9  -1   32.10    3.40
  -3   9  -1   37.50    3.30
   3   9   1   38.50    3.50
   3   9   1   36.50    3.60
  -3   9  -1   32.30    3.80
   3   9   1   41.60    3.60
   3  -9   1   41.90    3.90
  -3  -9  -1   33.50    3.00
   3  -9   1   45.20    3.60
  -3  -9  -1   40.00    3.60
   3  -9   1   31.50    3.70
   3   9   2   29.90    3.40
   3   9   2   25.90    3.20
   3   9   2   22.00    3.20
  -3   9  -2   27.40    2.80
   3   9   2   29.20    3.10
  -3   9  -2   30.40    3.20
  -3   9  -2   24.30    3.50
   3  -9   2   28.10    3.50
   3  -9   2   31.00    3.20
  -3  -9  -2   34.20    3.20
  -3  -9  -2   28.00    2.80
  -3   9  -3  131.69    9.00
   3   9   3  146.29    8.60
   3   9   3  134.49    8.60
  -3   9  -3  135.59    8.10
   3   9   3  153.38    8.90
  -3   9  -3  131.89    8.50
  -3  -9  -3  134.49    8.00
  -3  -9  -3  125.19    8.00
   3  -9   3  124.99    8.40
   3  -9   3  134.99    8.80
   3   9   4   40.20    4.20
   3   9   4   29.70    3.70
  -3   9  -4   30.00    3.80
  -3   9  -4   41.10    3.50
  -3   9  -4   29.80    4.10
   3   9   4   38.40    4.00
   3  -9   4   41.60    4.40
   3  -9   4   41.40    4.00
  -3  -9  -4   35.70    3.30
  -3   9  -5  212.58   13.10
   3   9   5  239.58   13.50
   3   9   5  213.98   13.10
  -3   9  -5  236.98   13.70
   3   9   5  216.58   13.00
  -3   9  -5  210.88   12.50
  -3  -9  -5  201.88   13.00
   3  -9   5  211.58   13.30
   3  -9   5  221.48   13.10
  -3  -9  -5  202.58   12.40
   3   9   6    8.00    3.30
  -3   9  -6   10.00    3.30
   3   9   6   10.40    3.50
   3   9   6    6.90    3.10
  -3   9  -6    8.30    2.20
  -3   9  -6    9.90    3.50
   3  -9   6   10.50    3.50
   3  -9   6    7.90    3.50
   3  -9   6    7.60    3.10
  -3  -9  -6    8.50    2.20
  -3  -9  -6    9.50    3.30
   3   9   7   55.19    5.50
  -3   9  -7   47.90    4.50
   3   9   7   50.79    5.50
  -3   9  -7   59.99    6.30
   3   9   7   49.30    5.90
  -3   9  -7   43.60    5.50
   3  -9   7   48.70    5.70
  -3  -9  -7   55.19    4.40
   3  -9   7   52.19    5.70
  -3  -9  -7   53.29    5.50
   3  -9   7   50.79    5.30
  -3   9  -8   15.90    4.60
   3   9   8   14.30    4.80
   3   9   8   14.90    4.70
  -3   9  -8   12.80    4.20
  -3   9  -8    8.70    2.50
   3   9   8    8.60    4.10
  -3  -9  -8   10.80    2.50
   3  -9   8    8.80    4.30
   3  -9   8   13.30    4.40
   3  -9   8   12.60    4.00
  -3  -9  -8   19.30    4.70
   3   9   9   44.60    6.10
  -3   9  -9   33.40    5.70
  -3   9  -9   23.60    5.80
   3   9   9   21.30    4.70
   3   9   9   28.30    5.70
  -3   9  -9   30.10    3.60
   3  -9   9   25.50    4.80
  -3  -9  -9   26.70    3.30
  -3  -9  -9   32.50    5.90
   3  -9   9   22.60    5.20
   3  -9   9   23.00    5.40
   3   9  10   24.80    6.20
  -3   9 -10   29.80    6.10
   3   9  10   39.40    6.10
   3   9  10   28.20    6.50
  -3   9 -10   27.40    3.80
  -3  -9 -10   39.40    6.50
   3  -9  10   34.90    5.80
  -3  -9 -10   27.70    3.60
   3  -9  10   26.60    6.20
   3  -9  10   25.20    6.40
  -3   9 -11   37.40    4.40
   3   9  11   41.70    7.30
   3   9  11   28.60    7.40
   3   9  11   31.50    6.80
  -3   9 -11   39.60    7.00
   3  -9  11   40.60    7.40
   3  -9  11   49.40    7.10
  -3  -9 -11   26.10    7.20
  -3  -9 -11   25.20    4.10
   3  -9  12    2.80    8.50
   3  10 -12    6.60    5.20
  -3 -10  12   15.20    8.50
   3 -10 -12    8.20    5.10
   3  10 -11    2.90    6.40
   3  10 -11   -0.40    4.80
  -3  10  11    0.10    6.10
   3 -10 -11   -2.80    4.10
  -3 -10  11    5.50    6.70
   3  10 -10   38.40    5.30
  -3  10  10   39.10    6.80
   3  10 -10   42.60    6.70
   3 -10 -10   46.60    5.40
  -3 -10  10   29.40    6.60
  -3  10   9   11.50    5.10
   3  10  -9   10.00    4.70
   3  10  -9   21.40    4.40
   3 -10  -9    9.90    3.80
  -3 -10   9   13.60    4.80
   3  10  -8   -2.20    3.80
   3  10  -8    0.10    3.40
  -3  10   8    1.30    4.30
  -3 -10   8    0.10    3.90
   3 -10  -8    0.90    3.20
  -3  10   7    0.30    3.70
   3  10  -7    0.20    3.00
   3  10  -7    2.90    3.50
   3 -10  -7    0.60    2.70
  -3 -10   7   -1.00    3.60
   3  10  -6   73.39    6.90
  -3  10   6   77.09    7.10
   3  10  -6   84.89    6.70
  -3  10   6   86.59    6.60
  -3 -10   6   93.69    7.20
   3 -10  -6   92.69    6.60
   3  10  -5   92.79    6.80
  -3  10   5   75.99    6.10
  -3  10   5   85.49    6.90
   3  10  -5   68.89    6.40
  -3 -10   5   93.59    6.20
  -3 -10   5   91.69    6.80
   3 -10  -5   71.59    6.00
   3  10  -4  131.69    8.40
   3  10  -4  135.39    8.70
  -3  10   4  135.69    8.40
  -3  10   4  134.69    8.10
  -3  10   4  128.99    8.80
   3 -10  -4  121.79    8.10
  -3 -10   4  115.79    8.20
  -3 -10   4  113.59    8.30
   3 -10  -4  128.39    8.20
   3  10  -3   36.00    4.00
   3  10  -3   48.70    4.60
  -3  10   3   40.00    4.00
  -3  10   3   45.60    4.10
   3  10  -3   49.99    4.70
  -3  10   3   48.40    5.00
   3 -10  -3   48.10    4.60
   3 -10  -3   43.10    4.20
   3 -10  -3   39.40    3.90
  -3 -10   3   44.50    4.00
  -3 -10   3   47.80    4.60
  -3  10   2    1.60    2.50
   3  10  -2    0.40    2.00
   3  10  -2    0.40    2.30
   3  10  -2    0.70    2.40
   3  10  -2    2.00    2.50
  -3  10   2    0.60    2.10
  -3  10   2   -0.20    1.90
  -3 -10   2   -1.40    2.30
  -3 -10   2   -0.90    1.80
   3 -10  -2    0.80    2.30
   3 -10  -2    0.20    2.00
   3 -10  -2    0.60    2.20
   3  10  -1  113.19    7.70
   3  10  -1  119.59    7.50
   3  10  -1  116.99    7.50
  -3  10   1  119.29    7.40
   3  10  -1  121.59    7.70
  -3  10   1  122.69    7.50
  -3  10   1  100.89    7.80
   3 -10  -1  112.99    7.40
   3 -10  -1  130.49    7.90
  -3 -10   1   98.69    7.30
   3 -10  -1  120.29    7.70
  -3 -10   1  121.39    7.70
   3  10   0  327.77   18.10
  -3  10   0  296.87   17.80
   3  10   0  306.67   18.10
   3  10   0  321.57   17.90
   3  10   0  334.37   18.00
  -3  10   0  322.97   18.50
  -3 -10   0  308.47   18.00
  -3 -10   0  298.27   17.70
   3 -10   0  324.47   18.20
   3 -10   0  328.87   17.90
   3 -10   0  303.17   18.10
   3  10   1    1.00    2.20
  -3  10  -1    0.00    1.80
  -3  10  -1    0.10    2.00
  -3  10  -1    0.00    2.40
   3  10   1    0.80    2.30
   3  10   1    0.90    2.20
   3  10   1    0.20    2.30
   3 -10   1    0.30    2.30
  -3 -10  -1    1.40    1.70
  -3 -10  -1    0.60    2.20
   3 -10   1    2.40    2.50
  -3  10  -2  257.87   16.60
  -3  10  -2  286.97   16.50
   3  10   2  283.17   16.40
  -3  10  -2  271.07   16.10
   3  10   2  307.17   16.60
   3  10   2  288.17   16.50
   3 -10   2  296.07   16.70
  -3 -10  -2  252.77   16.00
  -3 -10  -2  304.77   16.10
   3 -10   2  291.07   16.50
   3  10   3    0.30    2.70
  -3  10  -3    1.30    2.40
   3  10   3    2.70    2.60
  -3  10  -3    0.90    2.70
   3  10   3    0.80    2.60
  -3  10  -3    0.90    2.00
   3 -10   3   -1.70    2.20
  -3 -10  -3    0.90    1.90
   3 -10   3   -1.60    2.60
  -3  10  -4  251.77   15.60
   3  10   4  260.27   15.80
   3  10   4  254.07   15.50
   3  10   4  262.47   15.70
  -3  10  -4  274.27   15.20
  -3  10  -4  273.17   16.10
   3 -10   4  265.97   15.60
   3 -10   4  270.47   16.00
  -3 -10  -4  270.87   15.10
  -3  10  -5   76.39    6.40
  -3  10  -5   65.19    6.40
  -3  10  -5   69.39    5.20
   3  10   5   68.99    6.20
   3  10   5   63.69    5.80
   3  10   5   64.79    6.30
   3 -10   5   70.49    5.90
   3 -10   5   74.69    6.50
  -3 -10  -5   69.79    5.10
   3  10   6   -0.50    3.40
   3  10   6   -2.90    3.70
   3  10   6    0.90    2.80
  -3  10  -6    1.90    3.20
  -3  10  -6   -1.90    3.30
  -3  10  -6    1.40    2.20
  -3 -10  -6   -0.60    2.00
   3 -10   6   -1.00    2.90
  -3 -10  -6   -0.50    3.30
   3 -10   6   -2.30    3.40
   3  10   7  190.38   13.20
  -3  10  -7  219.78   13.60
  -3  10  -7  206.98   12.00
   3  10   7  208.28   12.80
  -3  10  -7  175.28   13.10
   3  10   7  216.18   13.40
   3 -10   7  196.58   13.20
   3 -10   7  222.68   13.70
  -3 -10  -7  177.08   11.80
   3 -10   7  197.88   12.90
  -3 -10  -7  217.68   13.30
   3  10   8    2.10    4.70
  -3  10  -8    2.20    4.00
   3  10   8   -2.20    4.20
  -3  10  -8    1.90    4.30
  -3  10  -8    5.30    2.60
   3  10   8    3.00    4.10
   3 -10   8    5.20    4.30
  -3 -10  -8    2.20    2.40
   3 -10   8    0.30    4.00
  -3 -10  -8    5.60    4.20
   3 -10   8    5.00    4.50
  -3  10  -9   24.50    5.40
   3  10   9   24.50    5.40
  -3  10  -9   28.10    5.80
   3  10   9   31.60    5.60
   3  10   9   26.90    5.90
  -3  10  -9   29.90    3.80
   3 -10   9   28.00    5.70
  -3 -10  -9   25.70    3.60
   3 -10   9   28.20    5.60
   3 -10   9   23.10    6.30
  -3 -10  -9   27.20    6.00
  -3  10 -10   42.50    4.60
   3  10  10   47.20    6.40
   3  10  10   36.10    7.20
   3  10  10   39.00    6.50
  -3  10 -10   37.50    6.70
  -3 -10 -10   30.20    6.40
  -3 -10 -10   40.50    4.30
   3 -10  10   43.10    6.50
   3 -10  10   40.60    7.80
   3 -10  10   32.10    6.60
  -3  10 -11   29.30    4.40
  -3  10 -11   23.20    7.10
   3  10  11   21.60    7.60
   3 -10  11   27.80    7.40
  -3 -10 -11   25.40    4.20
   3 -10  11   35.60    7.60
   3  11 -11   89.09    9.80
  -3  11  11   87.69   10.50
   3  11 -11  105.59    9.10
   3 -11 -11   70.79    7.80
  -3 -11  11   89.39    9.80
   3  11 -10   52.49    6.20
  -3  11  10   49.20    7.70
   3  11 -10   48.60    7.10
   3 -11 -10   34.40    5.50
  -3 -11  10   54.59    8.00
   3  11  -9   -0.80    3.80
   3  11  -9    2.20    4.70
  -3  11   9   -0.70    5.00
   3 -11  -9    1.30    3.70
  -3 -11   9    1.90    4.80
   3  11  -8    3.90    4.30
   3  11  -8    9.50    3.90
  -3  11   8    3.60    4.30
   3 -11  -8    0.90    3.50
  -3 -11   8    5.30    4.40
   3  11  -7   36.70    5.30
   3  11  -7   43.60    5.00
  -3  11   7   28.90    5.30
   3 -11  -7   41.50    4.60
  -3 -11   7   42.90    5.60
   3  11  -6  342.67   19.30
   3  11  -6  331.67   19.80
  -3  11   6  323.97   20.00
  -3 -11   6  337.97   19.90
   3 -11  -6  322.57   19.10
   3  11  -5   40.60    5.20
   3  11  -5   61.99    5.10
  -3  11   5   36.10    4.60
  -3  11   5   35.90    5.20
   3 -11  -5   49.10    4.70
  -3 -11   5   48.60    4.80
  -3 -11   5   40.70    5.00
  -3  11   4   21.40    3.40
   3  11  -4   14.70    3.60
  -3  11   4   24.00    4.20
   3  11  -4   37.20    4.40
  -3 -11   4   22.70    3.60
   3 -11  -4   31.80    3.70
   3 -11  -4   23.60    4.10
  -3 -11   4   15.00    3.70
  -3  11   3   44.80    5.00
   3  11  -3   45.00    4.80
  -3  11   3   49.10    4.50
   3  11  -3   44.40    4.60
  -3  11   3   47.30    4.30
   3 -11  -3   41.60    4.20
   3 -11  -3   44.40    4.40
  -3 -11   3   49.40    4.30
  -3 -11   3   50.69    4.90
  -3  11   2  253.27   14.20
  -3  11   2  200.98   13.40
   3  11  -2  231.38   13.60
   3  11  -2  233.28   13.90
   3  11  -2  229.68   13.80
  -3  11   2  242.58   13.50
   3 -11  -2  232.38   13.50
  -3 -11   2  226.68   13.80
   3 -11  -2  222.38   13.60
   3 -11  -2  227.48   13.80
  -3 -11   2  232.08   13.50
  -3  11   1   11.90    2.50
   3  11  -1   14.70    3.10
   3  11  -1   14.20    2.90
   3  11  -1   10.70    2.90
  -3  11   1    9.00    3.10
   3  11  -1   11.70    3.00
  -3  11   1   13.10    2.60
  -3 -11   1    9.80    2.40
   3 -11  -1   10.10    2.80
   3 -11  -1   12.90    2.90
  -3 -11   1   12.90    3.00
   3 -11  -1   14.70    3.10
   3  11   0   -1.20    3.00
  -3  11   0    0.80    2.80
   3  11   0    1.20    2.90
  -3  11   0    0.00    2.50
  -3  11   0    1.30    2.10
   3  11   0   -0.20    2.60
   3  11   0   -1.80    2.60
  -3 -11   0    1.80    2.60
   3 -11   0    0.10    2.70
   3 -11   0   -2.50    2.90
  -3 -11   0    1.60    1.90
   3  11   1    0.80    2.70
  -3  11  -1    0.90    2.10
   3  11   1    1.80    2.60
  -3  11  -1    1.20    2.70
  -3  11  -1    2.80    2.50
   3  11   1    1.10    2.60
  -3 -11  -1    2.00    2.60
   3 -11   1    0.80    2.70
  -3 -11  -1    2.40    1.80
   3 -11   1    2.80    2.80
   3  11   2   30.40    3.80
  -3  11  -2   29.20    3.20
   3  11   2   30.90    4.00
  -3  11  -2   25.50    4.00
  -3  11  -2   36.20    4.20
   3  11   2   36.30    4.30
  -3 -11  -2   36.70    3.70
   3 -11   2   40.00    4.50
  -3 -11  -2   28.90    3.10
   3 -11   2   28.90    3.80
   3  11   3    1.20    2.80
   3  11   3    2.30    2.90
  -3  11  -3    3.40    2.70
  -3  11  -3    0.90    2.30
   3  11   3    0.90    2.70
  -3  11  -3    5.00    3.20
   3 -11   3    1.40    3.10
  -3 -11  -3    0.80    1.90
   3 -11   3    0.70    2.70
   3  11   4  196.28   12.30
  -3  11  -4  199.58   12.50
   3  11   4  190.28   12.20
  -3  11  -4  195.28   12.20
   3  11   4  198.78   12.10
  -3  11  -4  201.28   11.70
  -3 -11  -4  184.08   11.50
   3 -11   4  192.58   12.50
   3 -11   4  199.38   12.30
   3  11   5    7.10    3.60
   3  11   5    8.90    4.00
  -3  11  -5    3.40    3.30
  -3  11  -5    6.70    2.40
  -3  11  -5   12.20    3.90
   3  11   5    9.20    3.50
  -3 -11  -5    8.70    2.40
   3 -11   5    5.70    3.60
   3 -11   5   10.50    3.40
  -3  11  -6   38.40    4.00
   3  11   6   38.50    5.50
  -3  11  -6   51.39    6.20
   3  11   6   50.29    6.10
  -3  11  -6   34.60    5.10
   3  11   6   44.20    5.20
   3 -11   6   36.10    5.40
   3 -11   6   42.60    5.40
  -3 -11  -6   42.90    4.00
   3  11   7    4.90    4.00
   3  11   7    5.10    4.60
  -3  11  -7    2.20    3.90
  -3  11  -7    9.30    2.80
   3  11   7    6.60    4.50
  -3  11  -7    9.10    4.30
   3 -11   7    3.80    4.10
  -3 -11  -7    2.00    2.50
   3 -11   7    4.10    4.00
   3 -11   7    3.00    4.30
  -3  11  -8   26.90    5.30
  -3  11  -8   27.80    3.90
  -3  11  -8   23.40    5.50
   3  11   8   39.40    6.10
   3  11   8   35.90    6.00
   3  11   8   25.90    5.00
   3 -11   8   31.70    5.50
   3 -11   8   29.30    6.10
   3 -11   8   26.30    6.10
  -3 -11  -8   38.70    6.20
  -3 -11  -8   22.50    3.50
  -3  11  -9   22.30    3.70
   3  11   9   19.50    6.10
   3  11   9   20.40    5.20
  -3  11  -9   17.50    5.60
  -3  11  -9   17.10    6.40
   3  11   9   21.40    6.80
   3 -11   9   30.50    6.00
  -3 -11  -9   18.90    3.60
   3 -11   9   16.80    6.20
   3 -11   9   20.70    6.60
  -3 -11  -9   19.60    5.50
   3  11  10   89.89    9.80
  -3  11 -10   86.79    7.10
  -3  11 -10  108.39   10.00
   3 -11  10   77.19    9.20
   3 -11  10   68.59    9.40
   3 -11  10   95.59   10.30
  -3 -11 -10   84.89    7.10
   3  11  11   28.50    9.60
   3 -11  11    6.30    8.30
   3  12 -11  102.29    9.20
   3 -12 -11  111.29    9.70
  -3 -12  11   96.49   10.70
   3  12 -10   20.40    5.50
  -3  12  10   29.20    7.10
   3  12 -10   24.20    7.20
  -3 -12  10   23.30    6.90
   3 -12 -10   21.70    5.20
   3  12  -9   13.10    4.80
  -3  12   9    3.40    5.60
   3  12  -9    6.30    5.30
   3 -12  -9   12.10    4.50
  -3 -12   9    9.50    5.50
  -3  12   8   48.70    6.80
   3  12  -8   53.99    5.80
   3  12  -8   49.10    6.70
  -3 -12   8   32.70    6.00
   3 -12  -8   42.00    5.40
  -3  12   7   30.60    5.60
   3  12  -7   39.50    5.60
   3  12  -7   36.40    5.00
  -3 -12   7   31.90    5.50
   3 -12  -7   49.99    5.20
  -3  12   6   11.30    4.40
   3  12  -6   22.40    4.20
   3  12  -6   12.40    4.70
  -3 -12   6   12.50    4.30
   3 -12  -6   11.20    3.40
  -3  12   5   72.89    6.20
   3  12  -5   60.79    6.60
   3  12  -5   76.29    6.30
  -3  12   5   65.69    7.10
  -3 -12   5   66.39    6.40
   3 -12  -5   69.99    6.20
  -3 -12   5   59.99    6.50
   3  12  -4    0.50    3.30
   3  12  -4    1.20    3.40
  -3  12   4   -1.20    3.50
  -3  12   4    2.70    3.10
  -3 -12   4    0.10    3.00
   3 -12  -4   -1.30    2.80
  -3 -12   4    1.30    3.40
  -3  12   3   58.89    5.20
   3  12  -3   53.79    5.30
  -3  12   3   62.39    6.20
   3  12  -3   49.50    5.70
   3 -12  -3   53.69    5.30
  -3 -12   3   52.49    5.50
  -3 -12   3   60.29    5.20
   3 -12  -3   58.89    5.20
   3  12  -2   69.19    6.50
  -3  12   2   70.79    6.80
   3  12  -2   70.79    5.80
  -3  12   2   71.59    5.70
  -3  12   2   68.89    5.50
   3 -12  -2   64.19    5.70
  -3 -12   2   63.99    5.30
  -3 -12   2   73.79    6.00
   3 -12  -2   64.89    5.60
  -3  12   1    7.70    2.90
  -3  12   1    9.10    3.40
   3  12  -1   12.40    3.40
   3  12  -1   12.80    3.50
  -3  12   1   12.50    2.90
  -3 -12   1    9.40    2.60
   3 -12  -1   11.30    3.30
  -3 -12   1    6.50    3.00
   3 -12  -1    9.80    3.30
  -3  12   0  175.08   10.50
   3  12   0  163.88   10.80
  -3  12   0  185.18   10.70
   3  12   0  161.98   11.00
  -3  12   0  178.08   11.10
  -3 -12   0  152.58   10.70
   3 -12   0  154.58   10.70
  -3 -12   0  174.58   10.30
   3 -12   0  173.48   11.00
  -3  12  -1   95.39    7.40
   3  12   1  100.89    7.30
   3  12   1  100.39    7.30
   3  12   1   88.79    7.20
  -3  12  -1   97.79    6.60
  -3  12  -1   78.29    6.80
   3 -12   1   95.89    7.50
  -3 -12  -1   96.79    7.10
   3 -12   1   98.49    7.40
  -3 -12  -1  112.29    6.60
   3  12   2   32.40    4.40
  -3  12  -2   32.20    4.60
  -3  12  -2   34.70    3.70
  -3  12  -2   43.60    4.70
   3  12   2   34.90    4.50
   3  12   2   34.20    4.50
   3 -12   2   40.70    4.40
  -3 -12  -2   39.70    3.80
   3 -12   2   38.80    4.80
  -3  12  -3    2.90    2.50
   3  12   3    5.60    3.30
  -3  12  -3    7.60    3.30
  -3  12  -3    3.90    3.40
   3  12   3    4.10    3.20
   3  12   3    3.30    3.60
  -3 -12  -3    5.20    2.50
   3 -12   3    3.90    3.70
   3 -12   3    5.00    3.10
   3  12   4   69.79    6.50
   3  12   4   69.29    7.00
  -3  12  -4   79.49    6.90
   3  12   4   67.99    6.90
  -3  12  -4   73.79    6.50
  -3  12  -4   77.29    5.80
   3 -12   4   64.49    6.80
  -3 -12  -4   65.79    5.50
   3 -12   4   83.69    6.60
  -3  12  -5    4.80    2.70
  -3  12  -5    6.60    3.80
   3  12   5    4.00    3.80
   3  12   5    3.80    3.80
  -3  12  -5    6.70    4.50
   3  12   5    4.30    4.30
   3 -12   5    9.50    3.70
  -3 -12  -5    6.20    2.70
   3 -12   5    7.00    3.90
   3  12   6  209.38   13.20
   3  12   6  218.68   13.50
  -3  12  -6  200.88   13.40
  -3  12  -6  194.88   12.20
   3  12   6  195.08   13.40
  -3  12  -6  192.38   13.10
  -3 -12  -6  198.98   12.10
   3 -12   6  181.48   13.30
   3 -12   6  222.38   13.60
   3  12   7   28.60    5.20
   3  12   7   15.90    5.20
  -3  12  -7   22.20    3.50
   3  12   7   26.70    5.10
  -3  12  -7   31.30    6.00
  -3  12  -7   19.90    4.90
  -3 -12  -7   17.70    3.20
   3 -12   7   16.30    4.60
   3 -12   7   19.80    5.30
   3 -12   7   24.00    5.30
   3  12   8    2.40    5.10
   3  12   8    4.00    4.90
  -3  12  -8   -0.50    4.60
   3  12   8    1.10    4.50
  -3  12  -8    3.30    3.10
  -3  12  -8    5.90    5.20
  -3 -12  -8    4.30    2.90
   3 -12   8    4.20    5.20
   3 -12   8    8.70    5.90
   3 -12   8    4.80    4.80
   3  12   9   10.50    7.30
  -3  12  -9   10.10    3.50
  -3  12  -9   11.70    5.80
   3 -12   9    1.60    5.60
  -3 -12  -9    9.30    3.50
   3  12  10   73.59    9.80
  -3  12 -10   71.89    9.10
  -3 -12 -10   76.99    7.10
   3 -12  10   76.29    9.40
   3  13 -10   25.70    7.20
   3  13 -10   33.00    6.40
  -3  13  10   26.30    8.10
  -3 -13  10   39.30    8.80
   3 -13 -10   36.10    6.10
  -3  13   9   -0.70    6.10
   3  13  -9    2.80    5.70
   3  13  -9    1.90    4.10
  -3 -13   9    3.00    6.60
   3 -13  -9    1.80    4.10
  -3  13   8   86.79    9.10
   3  13  -8   90.99    7.70
   3  13  -8   77.79    8.50
   3 -13  -8   89.09    7.90
  -3 -13   8   85.29    8.80
   3  13  -7   -0.80    4.10
  -3  13   7   -1.10    4.60
   3  13  -7    1.30    4.60
  -3 -13   7    0.10    4.40
   3 -13  -7    0.20    3.80
   3  13  -6    8.30    4.40
  -3  13   6    7.90    4.60
   3  13  -6    7.10    3.80
   3 -13  -6   11.40    4.00
  -3 -13   6    6.00    4.90
   3  13  -5   15.90    4.40
  -3  13   5   17.10    4.80
   3  13  -5   20.70    4.40
  -3 -13   5    7.40    4.30
   3 -13  -5   14.90    3.60
   3  13  -4   56.79    5.40
   3  13  -4   46.80    5.70
  -3  13   4   46.00    5.90
  -3  13   4   44.40    5.00
  -3 -13   4   42.90    5.60
  -3 -13   4   43.00    5.10
   3 -13  -4   68.59    5.60
   3  13  -3   86.29    7.80
   3  13  -3   95.89    8.00
  -3  13   3  100.79    8.10
  -3  13   3  111.79    7.60
   3 -13  -3  109.19    7.90
  -3 -13   3  102.39    7.90
  -3 -13   3   87.89    7.40
  -3  13   2  653.63   36.40
  -3  13   2  660.73   37.10
   3  13  -2  638.14   36.80
   3 -13  -2  667.83   36.60
  -3 -13   2  663.23   36.40
  -3 -13   2  646.54   36.90
   3  13  -1    5.10    3.80
  -3  13   1    3.20    3.00
  -3  13   1    5.50    3.30
  -3  13   1    1.80    3.60
  -3 -13   1    3.60    3.10
  -3 -13   1    1.60    2.80
   3 -13  -1    2.90    3.80
   3  13   0  104.09    8.10
  -3  13   0  105.49    8.10
  -3  13   0  104.29    8.30
  -3  13   0  111.79    7.50
   3 -13   0  102.49    8.20
   3 -13   0  121.59    9.50
  -3 -13   0  111.49    7.80
  -3 -13   0  119.49    7.50
  -3  13  -1    7.70    3.20
   3  13   1    5.30    3.50
   3  13   1    5.80    3.50
  -3  13  -1   10.40    3.80
  -3  13  -1    7.40    2.70
  -3 -13  -1    8.20    2.60
  -3 -13  -1   10.70    3.10
   3 -13   1    8.60    3.70
   3 -13   1    4.30    3.50
   3  13   2  132.69    9.70
  -3  13  -2  142.09    9.30
  -3  13  -2  147.49   10.10
   3  13   2  143.99   10.20
  -3  13  -2  131.79    9.80
  -3 -13  -2  144.59    9.20
   3 -13   2  143.99   10.10
   3 -13   2  151.38    9.90
  -3  13  -3    3.90    3.00
   3  13   3    3.20    4.10
   3  13   3    5.00    3.70
   3  13   3    4.20    3.50
  -3  13  -3    3.30    3.80
  -3  13  -3    4.50    3.80
  -3 -13  -3    3.30    2.50
   3 -13   3    0.00    3.40
   3 -13   3    5.60    3.90
  -3  13  -4  346.37   20.20
  -3  13  -4  365.86   20.90
   3  13   4  344.17   20.80
   3  13   4  334.47   20.90
  -3  13  -4  367.46   21.40
   3  13   4  360.56   20.90
  -3 -13  -4  363.06   20.10
   3 -13   4  351.86   20.80
   3 -13   4  333.47   21.10
  -3  13  -5  125.59   10.20
   3  13   5  134.79   10.00
  -3  13  -5  113.19    9.30
   3  13   5  130.89    9.80
  -3  13  -5  111.19    8.40
   3  13   5  141.09   10.20
   3 -13   5  114.49    9.60
   3 -13   5  118.79    9.40
  -3 -13  -5  124.79    8.20
   3  13   6   11.70    5.30
   3  13   6    7.30    4.40
  -3  13  -6    3.10    3.10
   3  13   6    8.40    4.50
  -3  13  -6    5.20    4.30
  -3  13  -6    4.20    4.60
  -3 -13  -6    5.30    2.90
   3 -13   6    1.80    4.20
   3 -13   6    1.70    4.50
  -3  13  -7    0.20    4.50
   3  13   7    6.90    5.80
   3  13   7    5.50    4.90
  -3  13  -7    1.70    3.10
   3 -13   7    7.20    5.10
  -3 -13  -7   -0.40    3.00
   3 -13   7    0.10    4.30
   3 -13   7   -0.60    4.70
   3  13   8   17.10    6.30
  -3  13  -8   26.60    6.50
  -3  13  -8   16.50    3.90
   3 -13   8   15.00    6.10
  -3 -13  -8   15.90    3.70
  -3  13  -9   -5.00    5.60
  -3  13  -9   -2.30    3.50
   3  13   9    2.20    7.60
  -3 -13  -9    0.90    3.70
   3 -13   9    3.00    6.30
   3  13  10    5.80    7.90
   3 -13  10    5.90    7.40
  -3  14   9  165.88   13.60
   3  14  -9  160.28   11.70
   3  14  -9  141.49   12.70
   3 -14  -9  150.08   11.60
  -3 -14   9  128.99   12.80
   3  14  -8    0.90    5.70
  -3  14   8    2.40    6.10
   3  14  -8    0.20    4.60
  -3 -14   8   -0.80    5.60
   3 -14  -8    2.20    4.50
  -3  14   7   55.19    7.50
   3  14  -7   47.30    6.10
   3  14  -7   53.79    7.10
  -3 -14   7   40.60    6.80
   3 -14  -7   69.99    6.30
   3  14  -6   15.10    4.80
  -3  14   6   11.80    5.30
   3  14  -6   27.00    5.50
  -3 -14   6   20.10    5.30
   3 -14  -6   23.40    4.30
   3  14  -5    4.50    4.40
   3  14  -5    4.60    4.00
  -3  14   5   -0.30    4.50
   3 -14  -5    4.20    3.80
  -3 -14   5    2.00    4.30
  -3  14   4   84.29    8.30
   3  14  -4   74.19    7.60
  -3  14   4   85.19    7.20
   3  14  -4  100.09    8.30
  -3 -14   4   69.49    7.40
  -3  14   3   28.70    5.40
   3  14  -3   21.80    4.90
  -3  14   3   40.30    4.70
  -3 -14   3   48.90    4.80
  -3 -14   3   34.00    5.20
  -3  14   2    2.60    4.10
   3  14  -2    1.70    3.60
  -3  14   2    2.10    3.40
   3 -14  -2    4.60    3.70
  -3 -14   2    1.60    3.70
  -3 -14   2    3.70    3.30
  -3  14   1    8.70    4.20
  -3  14   1    5.70    3.30
   3  14  -1    2.50    3.70
  -3 -14   1    3.80    3.60
  -3 -14   1    5.40    3.30
   3 -14  -1    6.70    4.10
  -3  14   0   44.20    4.70
  -3  14   0   43.50    5.00
  -3  14   0   61.89    6.10
   3  14   0   34.90    5.50
   3 -14   0   52.19    5.70
  -3 -14   0   40.30    5.00
  -3 -14   0   57.19    5.00
  -3  14  -1    5.00    4.00
  -3  14  -1    6.80    3.30
   3  14   1   12.00    4.00
  -3  14  -1    4.90    4.00
  -3 -14  -1    7.90    3.80
  -3 -14  -1    8.60    3.00
   3 -14   1    8.30    4.10
  -3  14  -2   29.90    5.20
  -3  14  -2   34.90    4.20
  -3  14  -2   43.70    6.10
   3  14   2   42.10    5.30
   3 -14   2   38.30    5.50
  -3 -14  -2   42.80    4.50
   3  14   3    6.00    4.60
  -3  14  -3    6.40    3.30
  -3  14  -3    6.80    4.30
  -3  14  -3    5.30    3.90
  -3 -14  -3    7.00    3.20
   3 -14   3    8.10    4.40
  -3  14  -4    1.60    3.10
  -3  14  -4    5.60    4.30
   3  14   4    2.60    3.90
  -3  14  -4   -1.10    4.30
  -3 -14  -4   -1.00    2.90
   3 -14   4    2.70    4.40
   3  14   5    8.10    4.70
   3  14   5    6.40    4.80
  -3  14  -5    4.30    3.20
  -3  14  -5   14.20    5.80
  -3  14  -5   10.20    5.10
   3 -14   5    8.20    4.80
  -3 -14  -5    1.00    3.00
   3  14   6   20.10    6.20
   3  14   6   19.20    5.40
  -3  14  -6   20.70    4.00
  -3  14  -6   14.80    5.50
   3 -14   6   11.60    5.30
  -3 -14  -6   17.50    3.70
  -3  14  -7    2.40    3.60
   3  14   7    1.70    5.40
  -3  14  -7    3.40    5.00
  -3 -14  -7    2.50    3.30
   3 -14   7   -0.40    6.10
  -3  14  -8    3.80    3.90
   3  14   8    1.30    6.30
  -3  14  -8    4.30    6.40
   3 -14   8    4.00    6.10
  -3 -14  -8    3.70    3.70
   3  14   9    5.90    8.60
  -3  14  -9    1.40    6.20
  -3  14  -9   -0.50    4.00
   3 -14   9    3.90    7.90
  -3 -14  -9   -1.90    3.90
  -3  15   9   66.09   10.40
   3  15  -9  101.79    9.20
   3 -15  -9   84.39    8.50
   3  15  -8   59.69    7.10
   3  15  -8   52.29    8.30
  -3  15   8   58.19    9.00
  -3 -15   8   42.40    8.00
   3 -15  -8   45.60    6.60
   3  15  -7    5.30    5.00
  -3  15   7   13.80    7.30
   3  15  -7    4.80    5.80
  -3 -15   7    2.90    5.70
   3 -15  -7    3.10    4.70
   3  15  -6    1.50    5.00
  -3  15   6    3.30    5.50
   3  15  -6   -0.40    4.40
  -3 -15   6    1.30    5.10
   3 -15  -6    1.40    4.70
  -3  15   5   95.99    9.50
   3  15  -5  106.79    9.40
  -3 -15   5  100.89    9.20
  -3  15   4   17.70    5.30
   3  15  -4   16.40    5.10
  -3 -15   4   15.00    4.90
  -3  15   3   21.50    4.40
  -3  15   3   15.10    5.20
   3  15  -3   19.60    5.00
  -3 -15   3   19.10    4.40
  -3 -15   3   22.20    5.40
  -3  15   2   56.29    5.90
  -3  15   2   56.79    7.10
   3  15  -2   54.09    6.30
  -3 -15   2   45.10    5.50
  -3 -15   2   45.20    6.00
   3 -15  -2   53.89    6.30
  -3  15   1   17.70    4.00
   3  15  -1   19.00    5.00
  -3  15   1   14.00    4.90
  -3 -15   1   19.00    4.10
   3 -15  -1   13.40    4.50
  -3 -15   1    6.90    4.20
   3  15   0   16.50    5.00
  -3  15   0   16.80    4.00
  -3  15   0   12.70    5.30
  -3 -15   0   17.20    4.80
  -3 -15   0   17.70    3.90
   3 -15   0   16.50    5.20
   3  15   1   68.29    7.20
  -3  15  -1   91.29    8.00
  -3  15  -1   80.09    7.40
  -3  15  -1   93.19    6.80
   3 -15   1   63.19    7.20
  -3 -15  -1   79.09    6.80
  -3  15  -2    6.60    5.20
   3  15   2    8.00    4.90
  -3  15  -2    0.30    3.40
  -3  15  -2   12.40    4.70
  -3 -15  -2    7.40    3.40
   3 -15   2    2.30    4.20
  -3  15  -3  301.87   18.00
  -3  15  -3  335.47   19.10
  -3  15  -3  296.87   18.80
   3  15   3  317.47   19.00
   3 -15   3  295.47   18.90
  -3 -15  -3  284.77   17.70
  -3  15  -4   14.30    4.90
   3  15   4   11.20    5.40
  -3  15  -4    7.80    3.60
  -3 -15  -4    9.10    3.60
   3 -15   4   10.40    5.10
  -3  15  -5   86.79    7.80
   3  15   5   98.69    8.80
  -3  15  -5  101.19    9.70
   3 -15   5  100.49    9.50
  -3 -15  -5   93.19    7.50
  -3  15  -6    8.20    4.00
  -3  15  -6    2.10    5.10
  -3 -15  -6    8.70    3.70
   3 -15   6   13.50    5.80
  -3  15  -7   -0.60    5.40
  -3  15  -7    2.90    3.90
   3 -15   7    1.30    6.20
  -3 -15  -7   -3.20    3.80
   3  15   8   30.70   10.10
  -3  15  -8   29.30    7.30
  -3  15  -8   21.90    4.80
   3 -15   8   21.30    7.60
  -3 -15  -8   32.60    5.00
  -3  16   8    2.20    7.60
   3  16  -8    3.80    6.00
   3 -16  -8    1.00    6.10
   3  16  -7   29.10    6.60
   3  16  -7   18.90    6.90
  -3  16   7   12.60    7.30
  -3 -16   7   17.40    6.90
   3  16  -6    2.80    5.80
  -3  16   6    1.40    6.10
  -3 -16   6   -2.80    5.90
  -3  16   5    4.70    6.30
   3  16  -5    4.50    6.00
  -3 -16   5   -2.20    5.40
   3  16  -4   56.29    7.30
  -3  16   4   76.89    8.30
  -3 -16   4   57.89    7.30
   3  16  -3    4.90    5.40
  -3  16   3   17.30    5.50
  -3  16   3   11.40    5.50
  -3 -16   3    8.80    4.80
  -3  16   2  252.07   15.50
  -3  16   2  243.18   16.20
  -3 -16   2  243.58   15.10
  -3 -16   2  236.68   15.70
  -3  16   1   46.00    6.70
   3  16  -1   46.90    6.40
  -3  16   1   63.19    6.10
  -3 -16   1   46.40    6.60
  -3 -16   1   49.60    5.50
   3 -16  -1   55.99    6.50
  -3  16   0   33.20    5.00
   3  16   0   36.20    5.80
  -3  16   0   50.09    6.60
  -3 -16   0   34.00    5.80
   3 -16   0   28.70    5.70
  -3 -16   0   33.20    4.90
  -3  16  -1    3.60    5.70
   3  16   1   -2.10    4.30
  -3  16  -1   -0.70    3.70
  -3 -16  -1    0.10    3.40
   3 -16   1   -2.30    5.10
  -3  16  -2   84.69    8.30
   3  16   2   73.49    8.00
  -3  16  -2   94.79    7.70
  -3 -16  -2   91.59    7.40
   3 -16   2   82.89    8.70
  -3  16  -3    0.50    3.80
  -3  16  -3    0.90    5.20
   3  16   3   -0.50    5.30
  -3 -16  -3   -1.30    3.50
   3 -16   3    3.90    5.20
   3  16   4   47.20    6.90
  -3  16  -4   51.39    7.10
  -3  16  -4   65.19    6.20
  -3 -16  -4   60.59    5.70
   3 -16   4   59.69    7.80
  -3  16  -5    4.70    4.00
  -3  16  -5    2.10    5.30
   3 -16   5    3.10    5.80
  -3 -16  -5    1.30    3.90
  -3  16  -6   38.10    7.00
  -3  16  -6   31.60    5.30
   3 -16   6   26.50    7.50
  -3 -16  -6   30.20    5.00
  -3  16  -7   37.30    5.50
  -3  16  -7   33.50    8.00
  -3 -16  -7   26.00    5.10
   3 -16   7   30.70    7.90
  -3  17   6    1.80    8.00
   3  17  -6   -0.80    7.40
  -3 -17   6    1.60    6.40
  -3  17   5    1.20    6.60
   3  17  -5   -0.50    5.90
  -3 -17   5    0.10    6.00
  -3  17   4  128.69   12.20
   3  17  -4  106.29   10.40
  -3 -17   4  101.49   10.40
  -3  17   3   -1.40    5.60
   3  17  -3    3.30    5.40
  -3 -17   3    5.00    6.20
  -3  17   2   21.00    6.40
  -3  17   2   19.40    5.30
   3  17  -2   36.00    6.40
  -3 -17   2   41.70    6.90
  -3 -17   2   36.70    5.70
  -3  17   1    0.40    6.40
  -3  17   1    1.30    4.00
   3  17  -1    1.30    5.70
  -3 -17   1    3.10    4.30
  -3 -17   1    0.80    4.90
   3 -17  -1   -2.90    4.80
  -3  17   0    1.00    3.80
   3  17   0    0.20    4.90
   3 -17   0   -1.20    5.60
  -3 -17   0    0.10    4.20
   3  17   1    2.20    5.70
  -3  17  -1    1.70    4.20
  -3 -17  -1    2.00    4.20
   3 -17   1   -2.80    5.20
  -3  17  -2    4.80    4.40
   3  17   2   11.70    6.00
   3 -17   2    7.40    6.30
  -3 -17  -2    9.20    4.40
   3  17   3   -2.50    6.00
  -3  17  -3    3.10    4.20
   3 -17   3    3.20    5.70
  -3 -17  -3    1.90    3.90
  -3  17  -4   29.30    6.50
  -3  17  -4   24.90    5.20
   3 -17   4   11.70    6.40
  -3 -17  -4   17.70    4.60
  -3  17  -5   -1.50    6.80
  -3  17  -5    1.60    4.70
  -3 -17  -5   -0.90    4.00
   3 -17   5    0.30    6.50
  -3  17  -6   20.40    7.10
  -3  17  -6   16.60    5.20
  -3 -17  -6   15.00    5.00
   3 -17   6   17.40    8.50
   3  18  -5    4.00    7.10
  -3  18   5    5.20    8.70
  -3 -18   5    3.30    7.00
  -3  18   4   -2.70    7.10
   3  18  -4    4.50    6.60
  -3 -18   4    0.00    7.40
   3  18  -3   30.50    7.20
  -3 -18   3   16.40    6.80
   3  18  -2   11.80    7.00
  -3 -18   2   11.00    6.00
   3  18  -1   27.20    6.60
  -3  18   1   33.80    6.20
  -3 -18   1   33.70    6.20
   3  18   0    6.50    5.80
  -3  18   0    4.50    4.80
   3 -18   0    4.00    5.80
  -3 -18   0   12.70    5.10
  -3  18  -1   28.30    5.60
   3  18   1   27.80    6.80
   3 -18   1   41.30    7.30
  -3 -18  -1   33.10    5.70
   3  18   2   -2.00    6.50
  -3  18  -2   -0.90    4.90
  -3 -18  -2    2.80    4.80
   3 -18   2   -0.50    7.20
  -3  18  -3    3.20    4.70
  -3 -18  -3   -0.20    4.80
   3 -18   3   -4.40    6.40
  -3  18  -4   86.59    8.30
   3 -18   4  107.09   10.70
  -3 -18  -4   87.19    8.10
  -3  18  -5    5.50    8.40
  -3 -18  -5    4.20    7.40
   3  19  -3    1.30    8.20
  -3 -19   3    2.30    8.20
   3  19  -2   40.00    8.20
  -3 -19   2   49.40    9.10
   3  19  -1   13.60    7.00
  -3  19   1    4.30    5.70
   3  19   0   12.00    8.00
  -3  19   0    4.20    6.00
   3 -19   0   10.50   10.70
  -3 -19   0   16.40    5.70
  -3  19  -1    5.30    5.70
   3  19   1   20.10    7.30
  -3 -19  -1    1.60    5.40
   3 -19   1   10.90    8.00
  -3  19  -2   18.40    6.10
   3 -19   2   15.10    8.50
  -3 -19  -2   14.70    5.90
   3 -19   3   13.80    9.00
  -4   0  14    2.90    8.30
   4   0 -14    2.30    5.10
   4   0 -13   -2.10    4.00
  -4   0  13   -1.80    5.80
   4   0 -12  116.19    8.90
  -4   0  12  119.89   10.90
   4   0 -12  120.79   10.20
   4   0 -11    0.30    3.20
  -4   0  11   -0.50    4.60
   4   0 -11    0.10    4.40
  -4   0  10 1159.38   66.39
   4   0 -10 1262.77   66.29
   4   0 -10 1193.88   65.79
   4   0  -9    0.90    2.80
  -4   0   9   -1.50    2.90
   4   0  -9   -0.30    2.40
  -4   0   9   -1.50    3.00
  -4   0   9   -1.10    3.10
  -4   0   8  690.33   38.60
  -4   0   8  697.33   38.30
  -4   0   8  728.43   38.50
   4   0  -8  673.33   38.20
  -4   0   8  693.53   38.30
   4   0  -8  682.13   38.40
  -4   0   7    0.20    1.90
   4   0  -7   -0.90    2.00
  -4   0   7   -0.10    2.10
   4   0  -7    0.10    1.70
  -4   0   7   -0.50    2.10
  -4   0   7    0.50    2.00
   4   0  -7    0.40    2.20
  -4   0   6  892.21   49.40
   4   0  -6  907.51   49.20
  -4   0   6  885.01   49.30
  -4   0   6  936.51   49.40
  -4   0   6  905.61   49.20
   4   0  -6  914.71   49.30
   4   0  -6  881.71   49.30
   4   0  -5   -0.90    1.30
  -4   0   5   -0.20    1.50
   4   0  -5    0.40    1.30
   4   0  -5   -0.70    1.30
  -4   0   5    0.70    1.40
  -4   0   5    1.10    1.50
  -4   0   5    0.90    1.40
  -4   0   4 2522.05  136.89
  -4   0   4 2521.05  136.79
   4   0  -4 2558.04  136.79
  -4   0   4 2614.54  136.99
   4   0  -4 2580.04  136.79
  -4   0   4 2503.35  136.89
   4   0  -4 2450.45  136.89
  -4   0   3   -0.40    1.00
  -4   0   3    0.10    0.80
  -4   0   3    1.00    0.90
   4   0  -3    0.70    0.90
   4   0  -3    0.10    0.90
   4   0  -3    0.40    0.90
  -4   0   3   -0.20    0.90
  -4   0   2  345.07   19.40
   4   0  -2  352.06   19.30
  -4   0   2  347.77   19.20
  -4   0   2  364.16   19.30
   4   0  -2  355.46   19.20
  -4   0   1    0.20    0.40
   4   0  -1    0.80    0.60
  -4   0   1   -0.80    0.80
  -4   0   1   -0.30    0.60
   4   0  -1    0.20    0.40
  -4   0   1    0.10    0.30
  -4   0   0    3.50    0.80
  -4   0   0    1.60    0.70
  -4   0   0    0.70    0.80
  -4   0  -1   -0.40    0.70
  -4   0  -1    0.10    0.80
  -4   0  -1    4.80    0.80
   4   0   2  752.32   40.90
  -4   0  -2  775.42   40.70
   4   0   2  765.22   40.70
   4   0   2  730.03   40.50
  -4   0  -2  732.13   40.90
   4   0   2  753.82   40.50
  -4   0  -2  752.62   40.90
  -4   0  -3    0.20    0.20
  -4   0  -3    0.00    1.20
   4   0   3   -0.40    0.90
   4   0   3    1.30    1.30
   4   0   3   -0.60    0.70
  -4   0  -3    0.10    0.20
  -4   0  -3    0.80    1.10
   4   0   3   -0.40    0.60
   4   0   4    3.50    1.20
  -4   0  -4    5.90    0.70
  -4   0  -4    4.10    1.50
   4   0   4    3.70    1.60
   4   0   4    4.30    1.20
   4   0   4    3.20    1.00
  -4   0  -4    2.80    0.70
  -4   0  -5    0.50    1.70
   4   0   5    0.60    1.10
   4   0   5    0.80    1.80
  -4   0  -5    0.20    0.80
  -4   0  -5   -0.10    0.90
   4   0   5    0.10    1.30
   4   0   6   41.30    4.10
  -4   0  -6   38.80    3.90
  -4   0  -6   45.20    3.10
   4   0   6   40.70    3.40
   4   0   6   40.10    3.40
  -4   0  -6   47.50    2.90
  -4   0  -7   -0.70    1.10
   4   0   7   -0.90    1.70
  -4   0  -7    0.10    2.30
   4   0   7    0.00    2.50
  -4   0  -8   27.20    3.90
  -4   0  -8   28.20    2.40
   4   0   8   26.20    3.10
   4   0   8   20.20    3.90
   4   0   9   -2.00    3.40
  -4   0  -9    0.90    1.60
   4   0   9    1.70    2.60
  -4   0  -9   -0.90    3.10
  -4   0 -10  119.09    7.50
   4   0  10  145.79    9.90
   4   0  10  112.89    8.60
  -4   0 -10  116.49    9.10
   4   0  11   -1.50    4.30
  -4   0 -11   -1.90    2.00
  -4   0 -11   -1.00    4.20
   4   0  11   -0.30    3.70
   4   0  12    0.10    5.20
  -4   0 -12    1.40    2.40
  -4   0 -12    5.90    5.30
   4   0  12   -2.10    4.20
   4   0  13    1.60    7.50
  -4   0 -13   -2.40    2.60
  -4   0 -13    1.00    6.20
   4   0  13    1.80    5.60
  -4   1  14   24.70    8.10
   4   1 -14   29.40    5.90
   4  -1 -14   29.20    5.80
  -4  -1  14   28.70    8.20
  -4   1  13   59.09    8.80
   4   1 -13   82.59    9.00
   4   1 -13   91.09    7.80
  -4  -1  13   85.29    9.10
   4  -1 -13   81.19    7.30
  -4   1  12    2.10    4.90
   4   1 -12    1.70    3.50
   4   1 -12   -0.90    4.40
   4  -1 -12    0.40    3.70
  -4  -1  12    0.30    4.80
   4  -1 -12    4.50    5.30
   4   1 -11   35.70    4.20
   4   1 -11   26.70    5.40
  -4   1  11   34.50    6.00
   4  -1 -11   22.00    4.60
   4  -1 -11   28.60    4.20
  -4  -1  11   28.90    5.20
   4   1 -10   67.39    5.50
   4   1 -10   62.19    6.10
  -4   1  10   61.09    6.80
  -4  -1  10   70.59    6.80
   4  -1 -10   63.29    5.70
   4  -1 -10   67.79    6.10
   4   1  -9  140.09    9.00
   4   1  -9  123.99    8.30
  -4   1   9  129.59    8.80
  -4   1   9  128.99    9.00
  -4  -1   9  109.69    8.60
   4  -1  -9  117.89    8.80
   4  -1  -9  130.19    8.20
  -4  -1   9  137.69    9.20
  -4  -1   9  141.09    9.00
  -4   1   8  446.36   25.40
  -4   1   8  459.75   25.00
   4   1  -8  437.56   24.90
  -4   1   8  418.66   25.20
   4   1  -8  475.25   25.40
   4  -1  -8  445.76   25.10
  -4  -1   8  480.95   25.40
   4  -1  -8  414.26   24.90
  -4  -1   8  431.76   25.00
  -4  -1   8  467.25   25.20
  -4  -1   8  445.06   25.20
  -4   1   7   56.69    4.60
  -4   1   7   50.29    4.30
   4   1  -7   67.09    4.50
   4   1  -7   53.79    4.70
  -4   1   7   47.60    4.10
   4   1  -7   48.70    4.10
  -4   1   7   51.69    4.40
   4  -1  -7   50.19    4.00
  -4  -1   7   43.20    4.10
  -4  -1   7   63.89    4.50
  -4  -1   7   52.19    4.30
   4  -1  -7   50.39    4.20
  -4  -1   7   50.69    4.40
   4  -1  -7   46.70    4.30
   4   1  -6   10.70    1.90
   4   1  -6    9.00    2.20
  -4   1   6    7.40    1.90
   4   1  -6    7.50    2.00
  -4   1   6    5.60    1.70
  -4   1   6    9.60    2.00
  -4   1   6    9.80    2.20
   4  -1  -6   12.10    2.10
  -4  -1   6    8.10    2.00
   4  -1  -6    6.70    2.00
  -4  -1   6    8.80    2.10
  -4  -1   6    7.70    1.90
   4  -1  -6    8.80    1.80
  -4  -1   6   10.30    2.10
  -4   1   5   18.30    2.10
   4   1  -5   16.90    2.10
   4   1  -5   15.20    2.10
   4   1  -5   18.60    2.00
  -4   1   5   18.30    2.30
  -4   1   5   18.90    2.20
   4  -1  -5   17.80    2.10
   4  -1  -5   17.00    2.10
  -4  -1   5   13.20    1.90
  -4  -1   5   13.80    2.10
  -4  -1   5   20.30    2.30
   4  -1  -5   22.70    2.10
  -4  -1   5   18.30    2.20
   4   1  -4   74.39    4.70
   4   1  -4   83.29    4.80
  -4   1   4   68.19    4.70
   4   1  -4   80.59    4.70
  -4   1   4   68.29    4.60
  -4   1   4   70.99    4.80
  -4   1   4   79.19    4.80
   4  -1  -4   75.29    4.70
  -4  -1   4   76.29    4.70
   4  -1  -4   73.59    4.70
  -4  -1   4   75.69    4.80
  -4  -1   4   70.19    4.50
   4  -1  -4   74.29    4.60
  -4  -1   4   77.99    4.70
   4   1  -3  169.68    9.20
  -4   1   3  168.58    9.30
   4   1  -3  162.28    9.20
  -4   1   3  157.48    9.30
  -4   1   3  162.18    9.10
   4   1  -3  159.28    9.20
  -4   1   3  174.08    9.30
   4  -1  -3  168.58    9.10
  -4  -1   3  158.38    9.30
   4  -1  -3  162.38    9.20
  -4  -1   3  166.78    9.20
  -4  -1   3  151.18    9.20
   4   1  -2   29.20    2.10
  -4   1   2   30.70    2.30
   4   1  -2   31.20    2.20
  -4   1   2   29.60    2.20
  -4  -1   2   28.40    2.00
   4  -1  -2   29.00    2.10
   4  -1  -2   29.90    1.90
  -4  -1   2   32.10    2.00
  -4  -1   2   28.70    2.30
  -4   1   1 1478.85   79.69
   4   1  -1 1472.95   79.79
  -4   1   1 1461.15   79.89
   4   1  -1 1439.96   79.79
  -4   1   1 1490.05   79.69
  -4   1   1 1494.95   79.89
  -4  -1   1 1438.36   79.79
  -4  -1   1 1476.35   79.89
[truncated: 1,141,183 more chars]
