# Supplementary material for: Crystal structure and Hirshfeld surface analysis of 2-{[7-acetyl-8-(4-chloro­phen­yl)-4-cyano-6-hy­droxy-1,6-dimethyl-5,6,7,8-tetra­hydro­isoquinolin-3-yl]sulfan­yl}-N-(4-chloro­phen­yl)acetamide
Source: Acta Crystallogr E Crystallogr Commun. 2021 Apr 13;77(Pt 5):527–31. doi: 10.1107/S2056989021003674 (PMC8100273; doi:10.1107/S2056989021003674)
Supplement: Supplementary file 2 [file e-77-00527-Isup2.hkl]

data_I                                                                          
_shelx_title ' JTM1272_0ma_a.res in P2(1)/c'                                    
_shelx_refln_list_code          4                                               
_shelx_F_calc_maximum      202.35                                               
_exptl_crystal_F_000      1152.00                                               
_reflns_d_resolution_high  0.7256                                               
                                                                                
loop_                                                                           
 _space_group_symop_operation_xyz                                               
 'x, y, z'                                                                      
 '-x, y+1/2, -z+1/2'                                                            
 '-x, -y, -z'                                                                   
 'x, -y-1/2, z-1/2'                                                             
                                                                                
_cell_length_a    18.2076                                                       
_cell_length_b    14.2859                                                       
_cell_length_c    10.2713                                                       
_cell_angle_alpha  90.000                                                       
_cell_angle_beta   98.245                                                       
_cell_angle_gamma  90.000                                                       
                                                                                
_shelx_F_squared_multiplier     1.000                                           
                                                                                
loop_                                                                           
 _refln_index_h                                                                 
 _refln_index_k                                                                 
 _refln_index_l                                                                 
 _refln_F_squared_calc                                                          
 _refln_F_squared_meas                                                          
 _refln_F_squared_sigma                                                         
 _refln_observed_status                                                         
   2   0   0         54.75         65.69         2.65 o                         
   3   0   0         77.61         78.51         6.36 o                         
   4   0   0         16.31         10.12         3.73 o                         
   5   0   0       1033.06        909.66        29.03 o                         
   6   0   0       3444.73       3736.58       101.30 o                         
   7   0   0       6864.27       7220.59       195.19 o                         
   8   0   0       1000.52       1005.35        28.40 o                         
   9   0   0      10870.09      11958.69       263.26 o                         
  10   0   0        232.86        235.92         6.90 o                         
  11   0   0        542.53        556.26        13.33 o                         
  12   0   0          6.77          3.96         2.09 o                         
  13   0   0        119.99        102.10         4.70 o                         
  14   0   0       2479.08       2588.82        57.98 o                         
  15   0   0        253.46        254.31        10.77 o                         
  16   0   0       4727.84       4896.61       154.54 o                         
  17   0   0          9.52         29.53        13.36 o                         
  18   0   0        464.29        502.58        39.61 o                         
  19   0   0        873.03        969.00        48.92 o                         
  20   0   0        429.96        365.70        20.57 o                         
  21   0   0         70.07         65.19        11.45 o                         
  22   0   0       1159.03       1180.24       105.22 o                         
  23   0   0         27.92         39.80        11.44 o                         
  24   0   0         82.05         59.84        13.10 o                         
   1   1   0        200.53        212.97         4.26 o                         
   2   1   0        473.81        511.08         9.91 o                         
   3   1   0       4543.09       4991.65        81.16 o                         
   4   1   0       1707.06       1698.80        27.83 o                         
   5   1   0        181.28        205.46         3.79 o                         
   6   1   0       1104.82       1140.11        18.87 o                         
   7   1   0      11655.06      12408.59       201.77 o                         
   8   1   0       3090.00       3520.59        57.55 o                         
   9   1   0       4260.14       4562.85        71.35 o                         
  10   1   0       2564.62       2889.96        47.41 o                         
  11   1   0       1589.61       1468.97        23.49 o                         
  12   1   0       2084.21       2109.00        33.62 o                         
  13   1   0       2291.52       2335.06        38.66 o                         
  14   1   0        765.84        718.28        13.00 o                         
  15   1   0        280.04        276.24         8.06 o                         
  16   1   0        440.04        433.85        12.46 o                         
  17   1   0        595.34        626.70        18.34 o                         
  18   1   0        118.52        133.03         7.78 o                         
  19   1   0        148.48        140.03        17.97 o                         
  20   1   0        621.35        673.47        22.49 o                         
  21   1   0        105.78        111.21         8.28 o                         
  22   1   0        139.61        138.34         9.34 o                         
  23   1   0         90.05         88.35         8.80 o                         
  24   1   0        133.10        155.68        13.85 o                         
   0   2   0        691.03        725.28        15.02 o                         
   1   2   0       1171.83       1214.04        20.87 o                         
   2   2   0        886.95       1003.50        17.37 o                         
   3   2   0        946.55        944.04        15.65 o                         
   4   2   0         67.70         62.35         1.97 o                         
   5   2   0        665.15        698.79        11.74 o                         
   6   2   0       3548.62       3907.16        63.82 o                         
   7   2   0         25.13         18.37         1.41 o                         
   8   2   0       2264.47       2600.53        42.75 o                         
   9   2   0        953.80       1051.81        18.54 o                         
  10   2   0       2892.88       3090.03        53.21 o                         
  11   2   0          2.15          1.13         1.62 o                         
  12   2   0        496.09        461.61         8.68 o                         
  13   2   0        174.07        157.68         4.31 o                         
  14   2   0        259.71        251.95         7.44 o                         
  15   2   0         36.78         27.37         3.94 o                         
  16   2   0        221.89        206.39         8.02 o                         
  17   2   0         84.17         81.04         5.73 o                         
  18   2   0       1412.67       1471.56        38.39 o                         
  19   2   0         58.13         47.52         6.00 o                         
  20   2   0          4.92          4.54         6.08 o                         
  21   2   0          0.77         -5.81         6.03 o                         
  22   2   0         60.87         59.32         7.90 o                         
  23   2   0        213.42        250.53        13.40 o                         
  24   2   0        126.02        122.02        10.37 o                         
   1   3   0       1276.38       1345.77        19.65 o                         
   2   3   0       9952.85      11032.63       188.00 o                         
   3   3   0        253.88        283.22         5.10 o                         
   4   3   0         32.52         20.33         1.04 o                         
   5   3   0         27.00         33.84         1.26 o                         
   6   3   0        255.75        260.87         4.33 o                         
   7   3   0       7124.60       7968.78       129.85 o                         
   8   3   0       2278.75       2266.22        35.84 o                         
   9   3   0       8750.23       9814.77       159.87 o                         
  10   3   0        951.07        996.80        17.01 o                         
  11   3   0       2863.80       3061.56        50.53 o                         
  12   3   0         41.76         37.86         2.48 o                         
  13   3   0       2282.60       2273.86        47.69 o                         
  14   3   0        603.18        636.13        16.44 o                         
  15   3   0       1057.84        972.41        24.15 o                         
  16   3   0        147.51        135.45         6.71 o                         
  17   3   0        521.90        480.21        13.32 o                         
  18   3   0        946.10        931.98        23.15 o                         
  19   3   0        360.72        362.88        12.77 o                         
  20   3   0        119.83        104.91         7.64 o                         
  21   3   0        499.97        522.80        18.93 o                         
  22   3   0         22.97          8.06         7.41 o                         
  23   3   0        305.61        353.42        18.45 o                         
  24   3   0          1.36         10.09         9.63 o                         
   0   4   0        488.26        425.80         9.35 o                         
   1   4   0      25840.33      29261.63       420.89 o                         
   2   4   0       7853.48       8368.02       125.20 o                         
   3   4   0       1492.18       1589.61        27.60 o                         
   4   4   0       9213.14      10280.99       167.15 o                         
   5   4   0       9895.17      11008.48       164.74 o                         
   6   4   0        475.48        546.59         8.50 o                         
   7   4   0         44.38         81.23         2.03 o                         
   8   4   0          7.84          3.77         1.06 o                         
   9   4   0         67.80         83.54         3.53 o                         
  10   4   0        252.08        223.09         5.88 o                         
  11   4   0       1800.32       1775.89        29.88 o                         
  12   4   0        144.53        138.96         5.98 o                         
  13   4   0         16.52          9.77         3.45 o                         
  14   4   0        124.20        130.92         6.04 o                         
  15   4   0        272.28        285.24         9.40 o                         
  16   4   0        231.31        215.44         8.31 o                         
  17   4   0         52.98         58.87         6.12 o                         
  18   4   0        227.54        249.70         9.67 o                         
  19   4   0         98.21        116.29         8.33 o                         
  20   4   0        126.49        122.70         8.05 o                         
  21   4   0        985.44       1024.91        30.53 o                         
  22   4   0        540.98        591.04        43.84 o                         
  23   4   0         62.27         67.52        12.06 o                         
  24   4   0        275.08        336.12        22.75 o                         
   1   5   0        198.20        164.08         3.27 o                         
   2   5   0       2819.36       3216.94        46.73 o                         
   3   5   0       4060.44       4225.62        66.20 o                         
   4   5   0        623.03        657.89        11.99 o                         
   5   5   0       2773.19       2933.34        50.64 o                         
   6   5   0        574.97        583.21         9.44 o                         
   7   5   0         30.77         29.55         1.86 o                         
   8   5   0       1096.75       1205.94        17.43 o                         
   9   5   0       1107.22       1012.40        15.38 o                         
  10   5   0        376.74        380.97        11.74 o                         
  11   5   0       2530.59       2455.43        48.08 o                         
  12   5   0        541.57        516.39        12.93 o                         
  13   5   0       3470.51       3360.19        70.32 o                         
  14   5   0          4.30          5.41         4.17 o                         
  15   5   0        201.44        188.16         7.86 o                         
  16   5   0         99.91         66.09         5.71 o                         
  17   5   0        265.87        249.42         9.66 o                         
  18   5   0        622.19        619.03        19.48 o                         
  19   5   0        134.57        133.93         8.02 o                         
  20   5   0        580.30        597.32        17.20 o                         
  21   5   0         54.27         33.08        10.13 o                         
  22   5   0       1132.66       1309.23        44.99 o                         
  23   5   0         74.39         84.26        11.37 o                         
   0   6   0       2696.16       2945.63        60.74 o                         
   1   6   0        244.50        199.71         3.94 o                         
   2   6   0        707.96        693.10        10.73 o                         
   3   6   0        213.85        249.00         4.67 o                         
   4   6   0       1970.00       2085.54        33.15 o                         
   5   6   0       9595.55      10962.70       170.49 o                         
   6   6   0      16977.08      19491.91       303.22 o                         
   7   6   0        172.50        201.40         4.25 o                         
   8   6   0          4.48          2.93         1.68 o                         
   9   6   0         52.25         39.05         2.37 o                         
  10   6   0       1389.90       1425.51        23.18 o                         
  11   6   0        586.53        570.59        14.15 o                         
  12   6   0         39.88         44.10         4.44 o                         
  13   6   0        302.79        276.04         9.89 o                         
  14   6   0          8.32          7.27         4.39 o                         
  15   6   0        528.07        553.34        14.74 o                         
  16   6   0        505.54        501.06        16.95 o                         
  17   6   0          7.01          4.15         5.42 o                         
  18   6   0         72.55         55.17         6.64 o                         
  19   6   0        160.87        189.02        12.44 o                         
  20   6   0        410.10        440.52        15.83 o                         
  21   6   0        113.72        145.69        10.97 o                         
  22   6   0          1.91          2.60         9.30 o                         
  23   6   0         33.34         21.14        11.10 o                         
   1   7   0       4946.16       5724.29        82.99 o                         
   2   7   0        112.51         94.45         3.17 o                         
   3   7   0       3881.85       4243.25        61.71 o                         
   4   7   0        526.56        510.37         8.70 o                         
   5   7   0        113.89         72.45         3.04 o                         
   6   7   0         63.12         74.14         2.91 o                         
   7   7   0          3.66         13.70         2.13 o                         
   8   7   0        182.18        185.90         5.92 o                         
   9   7   0        214.41        190.53         6.44 o                         
  10   7   0       2655.84       2729.24        45.43 o                         
  11   7   0        261.46        245.31         5.50 o                         
  12   7   0       1682.23       1779.80        38.43 o                         
  13   7   0         48.66         44.57         5.28 o                         
  14   7   0        208.46        186.23         8.13 o                         
  15   7   0         70.41         67.83         6.14 o                         
  16   7   0          3.37         -4.32         5.39 o                         
  17   7   0        545.27        588.35        16.72 o                         
  18   7   0         31.61         17.27         7.00 o                         
  19   7   0       1800.11       1867.66        45.09 o                         
  20   7   0        229.40        224.16        11.63 o                         
  21   7   0         75.50         79.83         9.85 o                         
  22   7   0         54.84         58.06        10.87 o                         
  23   7   0         17.23          5.25        36.27 o                         
   0   8   0       1229.73       1221.16        26.13 o                         
   1   8   0       4430.49       4734.10        68.85 o                         
   2   8   0        680.33        810.22        12.71 o                         
   3   8   0       3453.33       3864.01        56.45 o                         
   4   8   0        221.72        220.16         4.89 o                         
   5   8   0        300.27        306.43         6.37 o                         
   6   8   0        603.37        593.87        11.58 o                         
   7   8   0          0.19         -2.62         2.62 o                         
   8   8   0        339.04        332.08         8.94 o                         
   9   8   0        178.40        159.86         5.68 o                         
  10   8   0        114.10        107.76         4.60 o                         
  11   8   0         45.65         44.86         3.39 o                         
  12   8   0         73.47         81.00         3.82 o                         
  13   8   0         94.43         75.04         6.13 o                         
  14   8   0         59.61         80.10         6.46 o                         
  15   8   0        148.51        145.41         9.28 o                         
  16   8   0        455.67        438.64        14.65 o                         
  17   8   0          8.34          5.92         6.64 o                         
  18   8   0         26.97         30.80         7.63 o                         
  19   8   0         19.65         27.32         8.02 o                         
  20   8   0        194.66        180.04        11.61 o                         
  21   8   0        140.26        140.37        13.02 o                         
  22   8   0        273.60        275.71        16.00 o                         
   1   9   0        749.46        817.25        12.96 o                         
   2   9   0        803.74        806.25        12.81 o                         
   3   9   0        132.70        133.94         5.30 o                         
   4   9   0        500.10        476.62         9.01 o                         
   5   9   0        172.41        156.96         5.07 o                         
   6   9   0        349.78        335.29         8.37 o                         
   7   9   0       6614.42       6986.40       126.66 o                         
   8   9   0          1.12          3.32         3.38 o                         
   9   9   0        457.06        475.23        12.10 o                         
  10   9   0         32.23         19.04         3.72 o                         
  11   9   0       1737.06       1760.15        35.40 o                         
  12   9   0         32.48         24.52         3.35 o                         
  13   9   0        118.29         90.63         7.26 o                         
  14   9   0          1.54          7.08         6.37 o                         
  15   9   0         15.67          7.00         7.01 o                         
  16   9   0         17.20         15.43         7.65 o                         
  17   9   0        193.85        172.43        11.00 o                         
  18   9   0         52.98         67.42         9.35 o                         
  19   9   0        308.65        365.29        25.89 o                         
  20   9   0         60.68         61.32        10.83 o                         
  21   9   0        131.83        119.71        12.90 o                         
  22   9   0        194.77        241.94        47.73 o                         
   0  10   0       1247.72       1315.77        28.71 o                         
   1  10   0       1317.06       1344.23        20.64 o                         
   2  10   0       1891.22       1923.73        31.21 o                         
   3  10   0       1460.74       1509.05        25.94 o                         
   4  10   0         49.13         47.99         3.69 o                         
   5  10   0        461.09        484.19        10.97 o                         
   6  10   0        828.09        777.52        15.91 o                         
   7  10   0        750.76        760.99        16.71 o                         
   8  10   0       1235.69       1224.12        25.47 o                         
   9  10   0         75.62         72.50         4.80 o                         
  10  10   0        647.44        656.71        15.19 o                         
  11  10   0         76.85         72.68         5.43 o                         
  12  10   0         31.69         35.24         4.46 o                         
  13  10   0        174.03        155.16         7.58 o                         
  14  10   0        633.43        646.20        20.80 o                         
  15  10   0        195.29        163.62        10.80 o                         
  16  10   0          1.20         -2.51         8.25 o                         
  17  10   0        312.87        312.69        15.15 o                         
  18  10   0         70.64         49.71        10.17 o                         
  19  10   0          5.68         -2.83        10.44 o                         
  20  10   0         45.87         32.35        11.73 o                         
  21  10   0         17.44         14.06        26.47 o                         
   1  11   0         33.13         48.88         3.78 o                         
   2  11   0        912.02        990.66        17.10 o                         
   3  11   0          4.98          0.95         3.64 o                         
   4  11   0         11.33          5.73         3.90 o                         
   5  11   0        331.19        327.04         8.91 o                         
   6  11   0       1810.11       1919.92        36.34 o                         
   7  11   0        631.78        658.15        15.20 o                         
   8  11   0       1375.06       1414.31        29.21 o                         
   9  11   0         82.08         77.52         6.00 o                         
  10  11   0        438.36        409.14        11.31 o                         
  11  11   0        973.35       1014.62        21.95 o                         
  12  11   0         64.73         71.92         5.46 o                         
  13  11   0         56.37         52.28         4.80 o                         
  14  11   0        219.83        195.78        11.75 o                         
  15  11   0        376.65        363.88        16.13 o                         
  16  11   0        179.92        164.79        14.93 o                         
  17  11   0       1470.88       1629.85        44.75 o                         
  18  11   0         10.53         -1.14        10.63 o                         
  19  11   0        643.69        698.19        34.02 o                         
  20  11   0          7.54         13.08        17.85 o                         
   0  12   0        555.98        531.84        16.62 o                         
   1  12   0        526.74        500.45        11.23 o                         
   2  12   0         17.98         14.86         3.98 o                         
   3  12   0        833.44        809.01        17.10 o                         
   4  12   0        182.74        173.04         6.73 o                         
   5  12   0         78.86         70.31         5.26 o                         
   6  12   0          7.29          4.94         4.61 o                         
   7  12   0        115.16        119.45         6.40 o                         
   8  12   0        135.24        108.04         6.41 o                         
   9  12   0         87.84         84.84         5.90 o                         
  10  12   0        171.83        164.76         8.51 o                         
  11  12   0          2.07         -2.05         5.05 o                         
  12  12   0        169.56        189.57         8.34 o                         
  13  12   0         49.15         48.77         6.45 o                         
  14  12   0         26.38         23.88         4.09 o                         
  15  12   0        268.69        259.18        14.34 o                         
  16  12   0         81.27         88.30        11.59 o                         
  17  12   0         76.36         86.53        12.04 o                         
  18  12   0        141.23        169.36        14.56 o                         
  19  12   0         19.86         18.52        12.91 o                         
   1  13   0        258.19        231.55         7.57 o                         
   2  13   0        117.81        118.15         7.19 o                         
   3  13   0        520.29        526.90        13.61 o                         
   4  13   0        724.18        738.87        16.24 o                         
   5  13   0        122.44        147.32        10.12 o                         
   6  13   0         65.87         74.61         6.36 o                         
   7  13   0        224.58        230.49         8.79 o                         
   8  13   0        189.81        166.49         7.81 o                         
   9  13   0        102.33         86.78         6.74 o                         
  10  13   0       1842.86       1838.00        43.75 o                         
  11  13   0        277.10        239.86         9.59 o                         
  12  13   0        212.15        181.07         8.53 o                         
  13  13   0        408.83        412.77        15.62 o                         
  14  13   0         50.52         50.96         5.53 o                         
  15  13   0        133.56        131.90        12.87 o                         
  16  13   0        622.12        716.70        25.89 o                         
  17  13   0        135.08        116.48        13.98 o                         
  18  13   0         11.14          8.91        14.62 o                         
   0  14   0         46.84         47.61         7.96 o                         
   1  14   0          0.12          1.23         6.15 o                         
   2  14   0         10.98          6.80         6.24 o                         
   3  14   0        235.78        232.22        15.87 o                         
   4  14   0        259.51        237.83        15.15 o                         
   5  14   0         17.80         22.83         6.54 o                         
   6  14   0        351.16        348.29        11.53 o                         
   7  14   0         71.36         73.83         7.16 o                         
   8  14   0        498.95        502.98        15.28 o                         
   9  14   0         22.50         22.21         6.50 o                         
  10  14   0        255.74        258.45        10.73 o                         
  11  14   0         18.24          7.87         6.47 o                         
  12  14   0         60.89         54.74         7.18 o                         
  13  14   0         18.22         16.29         6.50 o                         
  14  14   0        165.02        145.86         8.14 o                         
  15  14   0          8.34         11.71        11.96 o                         
  16  14   0        259.26        274.23        17.38 o                         
  17  14   0         38.06         24.93        18.73 o                         
   1  15   0        278.90        286.23        11.26 o                         
   2  15   0        268.14        294.93        11.61 o                         
   3  15   0         65.07         78.84         8.95 o                         
   4  15   0        628.74        609.27        21.34 o                         
   5  15   0         47.62         45.42         8.21 o                         
   6  15   0        100.50        121.01         9.93 o                         
   7  15   0        109.91         96.94         9.01 o                         
   8  15   0          1.28          5.06         7.02 o                         
   9  15   0         37.66         39.26         8.97 o                         
  10  15   0          0.62         -1.98         7.09 o                         
  11  15   0        171.29        170.74         9.75 o                         
  12  15   0        172.69        164.72         9.70 o                         
  13  15   0        102.39        112.17         8.68 o                         
  14  15   0        112.61        117.52         8.83 o                         
  15  15   0        103.94        119.91         9.99 o                         
   0  16   0          2.83          0.00        15.22 o                         
   1  16   0        127.51        109.59        12.67 o                         
   2  16   0         80.24         95.03        10.10 o                         
   3  16   0        169.39        172.07        10.81 o                         
   4  16   0        327.99        336.76        25.95 o                         
   5  16   0        110.40        124.72        10.88 o                         
   6  16   0        117.67         98.54        10.47 o                         
   7  16   0        282.71        336.49        15.37 o                         
   8  16   0          9.54          4.31         9.08 o                         
   9  16   0        135.21        102.85        10.56 o                         
  10  16   0         59.39         50.27         8.70 o                         
  11  16   0          0.58         -0.37         8.26 o                         
  12  16   0        208.42        204.62        15.51 o                         
  13  16   0         21.20         36.09         8.67 o                         
  14  16   0        126.93        119.03        10.68 o                         
   1  17   0          0.93         -0.48        11.86 o                         
   2  17   0        182.06        193.04        14.61 o                         
   3  17   0          2.19          0.61        10.69 o                         
   4  17   0         51.84         51.32        10.83 o                         
   5  17   0          4.52         -4.20        10.47 o                         
   6  17   0        356.93        364.24        16.73 o                         
   7  17   0         91.79         99.11        13.82 o                         
   8  17   0        121.67        137.66        12.72 o                         
   9  17   0        132.35        134.20        12.50 o                         
  10  17   0          6.23          6.51        10.66 o                         
  11  17   0          1.68         -5.55        10.37 o                         
  12  17   0        247.73        217.97        34.78 o                         
   1  18   0        113.14        141.18        21.94 o                         
   2  18   0        195.63        210.01        16.43 o                         
   3  18   0         33.16         33.37        12.70 o                         
   4  18   0          4.62         -6.11        12.00 o                         
   5  18   0        148.77        167.36        14.87 o                         
   6  18   0         14.52         12.04        11.79 o                         
   7  18   0        390.54        378.45        18.40 o                         
   8  18   0        452.36        476.07        21.45 o                         
   9  18   0        104.08         72.41        21.08 o                         
  10  18   0          9.36         -6.68        37.71 o                         
   2  19   0         69.47         39.46        28.16 o                         
   3  19   0         47.49         51.58        16.58 o                         
   4  19   0         75.65         53.16        15.24 o                         
   5  19   0         27.55         18.24        14.94 o                         
   6  19   0         41.43         47.88        19.63 o                         
 -24   1   1        365.29        398.73        18.80 o                         
 -23   1   1         28.45         24.29         8.50 o                         
 -22   1   1        178.98        189.45        15.36 o                         
 -21   1   1        339.49        367.89        18.94 o                         
 -20   1   1         68.62         58.70         7.20 o                         
 -19   1   1        492.51        533.41        18.77 o                         
 -18   1   1        249.17        239.98        11.13 o                         
 -17   1   1        335.88        315.03        11.56 o                         
 -16   1   1         18.57         20.33         4.55 o                         
 -15   1   1       3881.25       3872.90        86.73 o                         
 -14   1   1        302.92        303.75         8.81 o                         
 -13   1   1       3033.97       3019.14        55.22 o                         
 -12   1   1        308.02        263.16         6.01 o                         
 -11   1   1          2.50          7.85         1.91 o                         
 -10   1   1          1.04          2.55         1.67 o                         
  -9   1   1        104.88         93.00         2.98 o                         
  -8   1   1       1772.78       1745.59        30.30 o                         
  -7   1   1       2682.51       2811.93        48.34 o                         
  -6   1   1        478.63        463.83         7.03 o                         
  -5   1   1       4672.81       5231.46        75.41 o                         
  -4   1   1       6832.95       7061.00       114.81 o                         
  -3   1   1         23.93         24.05         2.36 o                         
  -2   1   1       9881.11      10858.54       206.78 o                         
  -1   1   1      23319.56      24933.85       474.19 o                         
   0   1   1       1011.15       1087.41        20.90 o                         
   1   1   1       2769.60       2996.29        53.93 o                         
   2   1   1       4102.40       4516.26        70.28 o                         
   3   1   1        500.99        539.15         8.63 o                         
   4   1   1          0.05         10.50         4.40 o                         
   5   1   1       4687.20       4861.23        93.11 o                         
   6   1   1       1115.41       1217.30        27.67 o                         
   7   1   1        329.61        302.08         8.05 o                         
   8   1   1         28.80         18.24         2.63 o                         
   9   1   1          7.54         21.93         3.08 o                         
  10   1   1         45.63         40.93         3.56 o                         
  11   1   1       1894.93       2049.02        43.06 o                         
  12   1   1        259.70        276.95         8.45 o                         
  13   1   1        520.81        488.42        11.75 o                         
  14   1   1        441.54        395.51         7.60 o                         
  15   1   1       2977.88       2971.46        47.34 o                         
  16   1   1       1081.59       1096.04        21.09 o                         
  17   1   1         14.27         15.94         3.46 o                         
  18   1   1          0.33         -1.07         3.92 o                         
  19   1   1         21.23         14.31         5.25 o                         
  20   1   1         12.00         16.55         4.97 o                         
  21   1   1        202.69        191.64        12.39 o                         
  22   1   1         90.68        104.95         7.81 o                         
  23   1   1        504.30        580.48        21.36 o                         
  24   1   1         62.05         74.93         8.97 o                         
 -24   2   1         41.70         39.47        10.10 o                         
 -23   2   1        306.03        359.12        16.97 o                         
 -22   2   1        400.95        485.47        21.41 o                         
 -21   2   1        153.85        140.58         9.65 o                         
 -20   2   1         92.95         89.02        13.09 o                         
 -19   2   1       1041.75       1046.15        32.18 o                         
 -18   2   1         67.12         50.75         6.11 o                         
 -17   2   1       2241.85       2272.76        57.51 o                         
 -16   2   1        269.10        228.42         9.38 o                         
 -15   2   1       7844.59       7907.45       175.54 o                         
 -14   2   1         21.77         16.03         3.65 o                         
 -13   2   1       2078.87       2035.22        42.74 o                         
 -12   2   1          0.18          1.06         2.15 o                         
 -11   2   1        237.04        220.37         5.00 o                         
 -10   2   1       2370.64       2470.55        40.79 o                         
  -9   2   1         53.66         37.25         2.04 o                         
  -8   2   1        312.80        394.72         7.28 o                         
  -7   2   1          9.78         10.10         0.82 o                         
  -6   2   1        104.08         96.57         1.94 o                         
  -5   2   1       1008.38       1006.44        17.61 o                         
  -4   2   1         46.26         47.89         1.86 o                         
  -3   2   1         88.98         78.39         2.31 o                         
  -2   2   1       2940.75       3093.37        59.19 o                         
  -1   2   1         66.01         60.52         1.27 o                         
   0   2   1       2452.28       2629.00        41.08 o                         
   1   2   1        261.73        262.97         4.87 o                         
   2   2   1      40944.02      45663.53       740.82 o                         
   3   2   1        175.38        218.51         3.39 o                         
   4   2   1       4980.04       5222.30        81.47 o                         
   5   2   1       5522.93       5617.70        87.64 o                         
   6   2   1       3417.48       3671.66        55.16 o                         
   7   2   1      10515.78      11540.56       172.70 o                         
   8   2   1        317.90        310.12         5.40 o                         
   9   2   1       2030.02       1997.17        30.45 o                         
  10   2   1       1364.87       1372.38        21.15 o                         
  11   2   1        327.14        300.95         5.88 o                         
  12   2   1       4428.17       4397.72        69.11 o                         
  13   2   1        698.39        644.28        11.32 o                         
  14   2   1       2449.30       2405.85        35.60 o                         
  15   2   1        126.68        110.90         4.78 o                         
  16   2   1       1837.16       1916.99        41.27 o                         
  17   2   1          0.13          0.88         3.61 o                         
  18   2   1         86.76         80.21         5.43 o                         
  19   2   1        156.83        160.83         8.12 o                         
  20   2   1          0.80          0.30         5.04 o                         
  21   2   1         76.10         75.45         7.11 o                         
  22   2   1          5.85         -4.16         6.43 o                         
  23   2   1          0.66          2.65         7.38 o                         
  24   2   1        170.47        192.94        13.64 o                         
 -24   3   1        176.96        199.10        13.03 o                         
 -23   3   1         19.13         16.08         8.89 o                         
 -22   3   1         26.99         23.63         8.06 o                         
 -21   3   1         36.32         27.24         7.38 o                         
 -20   3   1        164.03        179.04        10.42 o                         
 -19   3   1        583.73        580.41        18.53 o                         
 -18   3   1       1232.33       1252.60        33.64 o                         
 -17   3   1         31.76         41.46         5.43 o                         
 -16   3   1        574.67        563.41        15.74 o                         
 -15   3   1        172.46        167.91         7.43 o                         
 -14   3   1        400.64        379.26        11.24 o                         
 -13   3   1        667.07        653.15        20.06 o                         
 -12   3   1         97.89         90.25         5.40 o                         
 -11   3   1         51.42         44.35         2.48 o                         
 -10   3   1         14.45         27.86         2.12 o                         
  -9   3   1        194.94        213.21         4.62 o                         
  -8   3   1      17685.12      20727.13       288.24 o                         
  -7   3   1         70.52         80.96         2.26 o                         
  -6   3   1       4229.24       4443.62        72.55 o                         
  -5   3   1       3153.39       3296.04        59.62 o                         
  -4   3   1      16628.50      17636.11       358.80 o                         
  -3   3   1       1033.64       1112.51        19.41 o                         
  -2   3   1      31295.47      34635.30       481.30 o                         
  -1   3   1         56.80         58.50         3.28 o                         
   0   3   1      21460.09      24569.73       353.50 o                         
   1   3   1      10531.53      12032.49       195.52 o                         
   2   3   1      25178.97      27902.99       452.72 o                         
   3   3   1      23228.18      25897.29       402.28 o                         
   4   3   1       5754.07       6342.67        88.40 o                         
   5   3   1        724.88        639.79         9.35 o                         
   6   3   1       1465.99       1624.64        25.89 o                         
   7   3   1       8753.69       9952.25       162.10 o                         
   8   3   1       2170.15       2483.72        39.18 o                         
   9   3   1        468.43        404.50         6.99 o                         
  10   3   1        290.38        291.79         5.57 o                         
  11   3   1        665.17        556.42         9.48 o                         
  12   3   1        219.51        197.57         6.36 o                         
  13   3   1        748.25        735.12        12.24 o                         
  14   3   1         58.23         57.96         5.79 o                         
  15   3   1        165.61        140.64         7.04 o                         
  16   3   1        694.81        607.83        15.58 o                         
  17   3   1       1196.80       1243.97        28.22 o                         
  18   3   1        115.54        113.98         6.39 o                         
  19   3   1        223.02        214.17         8.99 o                         
  20   3   1         10.29          4.10         5.50 o                         
  21   3   1         31.54         36.11         7.01 o                         
  22   3   1          0.18          2.26         7.33 o                         
  23   3   1         68.74         71.60        12.39 o                         
  24   3   1          1.35         -1.13         9.02 o                         
 -24   4   1         14.50         16.70        10.35 o                         
 -23   4   1        346.75        376.90        18.65 o                         
 -22   4   1         77.79         62.16         9.20 o                         
 -21   4   1        348.55        380.79        15.43 o                         
 -20   4   1          0.66         -2.44         6.46 o                         
 -19   4   1          6.44          7.66         6.00 o                         
 -18   4   1         16.20         16.73         5.56 o                         
 -17   4   1          9.15          4.21         5.09 o                         
 -16   4   1        252.20        248.45        12.76 o                         
 -15   4   1        208.89        195.37         8.57 o                         
 -14   4   1        595.23        541.63        14.76 o                         
 -13   4   1          1.72         -1.29         3.70 o                         
 -12   4   1         41.80         30.83         3.81 o                         
 -11   4   1       1443.61       1382.18        31.93 o                         
 -10   4   1       1831.39       1941.23        36.02 o                         
  -9   4   1       1407.79       1269.08        19.62 o                         
  -8   4   1        852.51        906.47        14.26 o                         
  -7   4   1        182.35        156.77         5.07 o                         
  -6   4   1       2851.09       3142.35        49.42 o                         
  -5   4   1        186.44        143.98         3.55 o                         
  -4   4   1       4453.39       4749.16        85.81 o                         
  -3   4   1         18.17         13.46         1.18 o                         
  -2   4   1        451.86        395.43         6.24 o                         
  -1   4   1       4128.09       4351.69        62.98 o                         
   0   4   1         35.19         44.99         2.15 o                         
   1   4   1       6994.46       7936.02       114.44 o                         
   2   4   1      15546.39      18003.39       292.52 o                         
   3   4   1       9666.58      10766.07       183.68 o                         
   4   4   1       6723.10       7511.15       117.13 o                         
   5   4   1       1793.00       2036.56        30.96 o                         
   6   4   1       1103.15       1127.58        15.67 o                         
   7   4   1         61.92         77.21         2.58 o                         
   8   4   1       2195.67       2759.14        43.65 o                         
   9   4   1       1827.55       1841.90        29.45 o                         
  10   4   1        255.55        256.31         7.60 o                         
  11   4   1        268.07        275.11         6.61 o                         
  12   4   1        548.97        520.67        15.96 o                         
  13   4   1       1892.07       1922.69        38.35 o                         
  14   4   1         66.83         69.99         4.76 o                         
  15   4   1        267.27        262.71        10.17 o                         
  16   4   1          2.55         -0.31         4.27 o                         
  17   4   1          8.95          5.66         4.72 o                         
  18   4   1       2007.96       2110.78        46.06 o                         
  19   4   1        279.66        322.11        14.51 o                         
  20   4   1       1786.83       1996.26        52.52 o                         
  21   4   1        292.45        312.89        13.69 o                         
  22   4   1        628.93        716.05        44.28 o                         
  23   4   1          0.12         -2.52         8.96 o                         
  24   4   1          0.36          9.55        36.27 o                         
 -23   5   1        211.64        234.74        14.21 o                         
 -22   5   1        193.62        164.39        11.70 o                         
 -21   5   1        235.45        250.63        12.01 o                         
 -20   5   1         96.70         86.74         8.34 o                         
 -19   5   1         32.71         25.06         6.27 o                         
 -18   5   1          0.44         -0.31         5.74 o                         
 -17   5   1        346.22        367.77        11.83 o                         
 -16   5   1        492.21        438.09        12.63 o                         
 -15   5   1        287.46        301.52        10.44 o                         
 -14   5   1       2051.39       2098.08        44.75 o                         
 -13   5   1        723.28        632.53        15.51 o                         
 -12   5   1        537.39        544.85        13.52 o                         
 -11   5   1         19.09         10.19         3.41 o                         
 -10   5   1        205.26        198.13         5.34 o                         
  -9   5   1         46.01         74.20         3.51 o                         
  -8   5   1          5.14          4.72         1.65 o                         
  -7   5   1       8881.73      10078.34       157.19 o                         
  -6   5   1       4582.35       4828.67        87.38 o                         
  -5   5   1       2686.11       2699.08        42.64 o                         
  -4   5   1         26.27         33.78         1.70 o                         
  -3   5   1       2923.48       3174.96        46.15 o                         
  -2   5   1        521.00        575.07         8.91 o                         
  -1   5   1        539.89        592.83         9.16 o                         
   0   5   1        677.36        733.77        11.15 o                         
   1   5   1        706.62        743.07        11.32 o                         
   2   5   1        254.46        191.03         4.04 o                         
   3   5   1        907.07        982.32        15.84 o                         
   4   5   1       7735.95       8533.72       145.77 o                         
   5   5   1       3934.54       4653.46        72.84 o                         
   6   5   1       2197.09       2518.04        39.76 o                         
   7   5   1         81.85         92.56         2.43 o                         
   8   5   1        169.47        162.20         3.38 o                         
   9   5   1        751.86        724.51        12.97 o                         
  10   5   1        180.47        174.05         5.37 o                         
  11   5   1       1052.29       1038.24        21.45 o                         
  12   5   1        386.96        368.67        10.46 o                         
  13   5   1        352.45        334.49        12.08 o                         
  14   5   1       1164.32       1099.23        24.76 o                         
  15   5   1        836.55        817.96        19.58 o                         
  16   5   1        176.72        186.40         8.09 o                         
  17   5   1          0.33          0.55         4.93 o                         
  18   5   1        388.89        372.98        13.01 o                         
  19   5   1        207.85        200.24         9.88 o                         
  20   5   1         79.62         62.54         7.45 o                         
  21   5   1          8.78         12.00         7.96 o                         
  22   5   1        160.49        157.88        16.34 o                         
  23   5   1        718.24        864.40        33.85 o                         
 -23   6   1         40.93         33.05        11.43 o                         
 -22   6   1         65.52         63.69        12.23 o                         
 -21   6   1          6.19          7.50        10.07 o                         
 -20   6   1         60.33         63.61         7.90 o                         
 -19   6   1         26.88         23.52         6.69 o                         
 -18   6   1        256.53        257.93        13.48 o                         
 -17   6   1         15.43          9.77         5.65 o                         
 -16   6   1        584.53        601.54        15.94 o                         
 -15   6   1       1701.78       1641.54        36.21 o                         
 -14   6   1        575.71        565.29        14.63 o                         
 -13   6   1        544.36        459.66        12.43 o                         
 -12   6   1        101.04        116.49         7.18 o                         
 -11   6   1          5.37          8.50         1.78 o                         
 -10   6   1        473.57        506.67         9.58 o                         
  -9   6   1        126.60        114.84         3.88 o                         
  -8   6   1       1219.29       1260.09        20.53 o                         
  -7   6   1       1519.63       1539.97        24.82 o                         
  -6   6   1         98.76        108.10         3.33 o                         
  -5   6   1        184.18        206.74         5.76 o                         
  -4   6   1       1292.33       1393.56        20.74 o                         
  -3   6   1          3.31          1.56         1.52 o                         
  -2   6   1         76.16         78.63         2.62 o                         
  -1   6   1        876.45        993.45        15.01 o                         
   0   6   1        417.64        403.70         6.64 o                         
   1   6   1        365.92        323.00         5.56 o                         
   2   6   1          9.80         19.89         1.67 o                         
   3   6   1       8286.74       9575.67       149.27 o                         
   4   6   1       1069.31       1340.60        21.59 o                         
   5   6   1       4405.43       4735.39        74.24 o                         
   6   6   1       3910.80       4157.07        65.27 o                         
   7   6   1        194.18        167.51         4.86 o                         
   8   6   1       1445.85       1568.33        25.27 o                         
   9   6   1       1024.32       1019.11        17.61 o                         
  10   6   1         36.19         25.28         3.50 o                         
  11   6   1        272.78        275.37         7.97 o                         
  12   6   1        302.42        289.39         9.11 o                         
  13   6   1       1467.08       1411.78        31.13 o                         
  14   6   1       1913.08       1885.35        40.82 o                         
  15   6   1        489.04        402.15        12.11 o                         
  16   6   1        202.72        216.06         9.11 o                         
  17   6   1        162.48        153.67         8.39 o                         
  18   6   1        255.31        245.02        10.94 o                         
  19   6   1         34.63         34.14         7.04 o                         
  20   6   1        452.39        501.81        17.06 o                         
  21   6   1        271.93        294.04        13.53 o                         
  22   6   1         42.92         25.82         9.50 o                         
  23   6   1         29.88         24.72        10.61 o                         
 -23   7   1         53.70         51.55        47.25 o                         
 -22   7   1        312.54        333.73        20.42 o                         
 -21   7   1        398.38        465.20        22.66 o                         
 -20   7   1        670.29        743.02        22.17 o                         
 -19   7   1        154.71        146.71         9.22 o                         
 -18   7   1         39.59         25.59         6.78 o                         
 -17   7   1         31.88         16.92         6.20 o                         
 -16   7   1        434.99        468.42        14.01 o                         
 -15   7   1          0.84          3.96         5.36 o                         
 -14   7   1          0.02         -1.68         4.84 o                         
 -13   7   1          8.51          2.14         4.82 o                         
 -12   7   1        725.02        711.99        13.03 o                         
 -11   7   1         12.77         14.24         2.72 o                         
 -10   7   1         78.15         61.57         3.47 o                         
  -9   7   1        837.60        882.59        17.44 o                         
  -8   7   1       1890.48       1952.57        34.49 o                         
  -7   7   1        604.60        684.30        13.08 o                         
  -6   7   1       2806.13       2847.40        45.15 o                         
  -5   7   1        166.40        165.41         4.12 o                         
  -4   7   1       3083.80       3207.35        46.85 o                         
  -3   7   1        584.43        630.82        10.05 o                         
  -2   7   1        758.99        708.02        11.07 o                         
  -1   7   1          9.22         11.82         1.85 o                         
   0   7   1       2511.77       2524.03        37.07 o                         
   1   7   1       2334.45       2502.11        36.73 o                         
   2   7   1         42.26         59.44         2.36 o                         
   3   7   1        300.33        336.60         5.99 o                         
   4   7   1         57.35         59.43         2.67 o                         
   5   7   1        143.80        139.24         3.82 o                         
   6   7   1        243.23        246.41         7.34 o                         
   7   7   1       3672.22       3937.13        61.95 o                         
   8   7   1        259.42        235.16         5.32 o                         
   9   7   1       2781.00       2796.26        46.47 o                         
  10   7   1        118.63        112.78         3.39 o                         
  11   7   1        201.46        208.24         8.30 o                         
  12   7   1        291.95        245.07         9.40 o                         
  13   7   1        141.82        140.39         7.30 o                         
  14   7   1         11.74         15.54         5.07 o                         
  15   7   1        203.96        203.30        10.56 o                         
  16   7   1          9.47         11.04         5.93 o                         
  17   7   1         11.51         12.94         6.32 o                         
  18   7   1        453.12        476.47        18.21 o                         
  19   7   1          3.02         -3.27         7.20 o                         
  20   7   1        110.72         87.24         9.06 o                         
  21   7   1         50.99         57.49         9.52 o                         
  22   7   1          6.06          4.70        10.51 o                         
 -22   8   1        351.90        387.91        19.29 o                         
 -21   8   1        941.20       1155.82        31.67 o                         
 -20   8   1        502.85        599.29        22.84 o                         
 -19   8   1        721.63        780.72        21.25 o                         
 -18   8   1         65.02         70.24         7.99 o                         
 -17   8   1         80.95         54.62         7.25 o                         
 -16   8   1        173.23        210.19        10.98 o                         
 -15   8   1       1460.08       1484.49        33.60 o                         
 -14   8   1       2019.74       1988.03        43.28 o                         
 -13   8   1       1098.38       1154.20        21.26 o                         
 -12   8   1        430.50        388.77         9.57 o                         
 -11   8   1        611.72        557.84        12.30 o                         
 -10   8   1          2.61          5.73         3.01 o                         
  -9   8   1        583.29        566.00        12.82 o                         
  -8   8   1        852.15        837.25        17.81 o                         
  -7   8   1       1657.37       1666.40        31.30 o                         
  -6   8   1        100.76         90.52         4.49 o                         
  -5   8   1       1560.43       1549.04        25.11 o                         
  -4   8   1       2197.96       2437.11        35.94 o                         
  -3   8   1         23.15         15.01         2.21 o                         
  -2   8   1       1577.54       1638.49        24.47 o                         
  -1   8   1         57.39         38.48         2.40 o                         
   0   8   1       1506.39       1388.26        20.90 o                         
   1   8   1       1494.81       1725.07        26.71 o                         
   2   8   1        142.78        155.31         4.59 o                         
   3   8   1        278.29        321.94         6.05 o                         
   4   8   1        276.27        298.59         6.58 o                         
   5   8   1        124.90        122.64         5.39 o                         
   6   8   1       1439.86       1519.37        27.10 o                         
   7   8   1        403.64        369.99         8.10 o                         
   8   8   1        178.41        158.43         6.32 o                         
   9   8   1       2723.40       2768.82        51.04 o                         
  10   8   1        232.31        250.86         7.26 o                         
  11   8   1         66.26         51.25         3.63 o                         
  12   8   1         20.66         25.20         5.48 o                         
  13   8   1        446.60        472.47        15.85 o                         
  14   8   1         41.94         31.74         6.47 o                         
  15   8   1       1263.57       1385.13        50.85 o                         
  16   8   1        891.39        917.42        26.79 o                         
  17   8   1          5.16          6.77         7.26 o                         
  18   8   1        709.75        681.45        22.22 o                         
  19   8   1        186.70        212.42        12.17 o                         
  20   8   1        223.02        247.52        13.69 o                         
  21   8   1          0.10         -1.85        10.13 o                         
  22   8   1        577.51        619.28        33.46 o                         
 -22   9   1        269.09        312.19        36.83 o                         
 -21   9   1        120.85        121.26        12.26 o                         
 -20   9   1         56.50         43.93        10.05 o                         
 -19   9   1         77.24         63.34         9.59 o                         
 -18   9   1          3.23          2.40         8.00 o                         
 -17   9   1         14.01         13.47         7.26 o                         
 -16   9   1        117.30         85.21         7.74 o                         
 -15   9   1        266.30        274.30        11.05 o                         
 -14   9   1        157.70        149.14         8.28 o                         
 -13   9   1        883.37        848.30        18.39 o                         
 -12   9   1        508.38        516.19        12.69 o                         
 -11   9   1         14.55         13.49         3.70 o                         
 -10   9   1        391.34        393.10        11.44 o                         
  -9   9   1        156.43        149.04         5.88 o                         
  -8   9   1         29.07         32.46         3.85 o                         
  -7   9   1       1365.99       1339.07        27.28 o                         
  -6   9   1        576.39        623.05        13.04 o                         
  -5   9   1        531.58        484.89         9.31 o                         
  -4   9   1        187.20        216.68         6.05 o                         
  -3   9   1       1063.87       1060.14        16.43 o                         
  -2   9   1         12.31          5.66         2.37 o                         
  -1   9   1        712.45        705.38        11.43 o                         
   0   9   1       2722.52       2797.28        41.24 o                         
   1   9   1        116.44         99.71         3.62 o                         
   2   9   1       3192.85       3311.23        50.48 o                         
   3   9   1        184.97        179.52         5.02 o                         
   4   9   1        683.83        664.16        12.91 o                         
   5   9   1        200.32        228.06         6.21 o                         
   6   9   1         31.87          8.88         2.90 o                         
   7   9   1        683.53        746.00        15.22 o                         
   8   9   1       2932.25       3079.99        56.74 o                         
   9   9   1       2843.05       2926.47        57.34 o                         
  10   9   1         39.95         39.85         3.77 o                         
  11   9   1         66.32         48.35         3.69 o                         
  12   9   1         39.51         37.91         6.72 o                         
  13   9   1        116.80        145.91         9.15 o                         
  14   9   1          0.20          4.93         6.88 o                         
  15   9   1         31.79         24.23         7.43 o                         
  16   9   1         31.61         32.67         7.96 o                         
  17   9   1         95.66         92.65         9.43 o                         
  18   9   1          6.72         10.23         8.68 o                         
  19   9   1          7.14          6.85         9.21 o                         
  20   9   1          9.96         13.26        10.29 o                         
  21   9   1         52.61         57.76        12.26 o                         
 -21  10   1          2.21          7.05        18.15 o                         
 -20  10   1          5.46          9.05        11.43 o                         
 -19  10   1         10.73         -0.27        10.33 o                         
 -18  10   1        732.29        739.05        24.97 o                         
 -17  10   1          0.19         -4.35         8.87 o                         
 -16  10   1        303.61        290.25        13.87 o                         
 -15  10   1        326.89        347.64        13.85 o                         
 -14  10   1        880.52        897.56        19.80 o                         
 -13  10   1         14.69          4.49         3.98 o                         
 -12  10   1        438.88        413.14        11.19 o                         
 -11  10   1          0.31          1.95         4.04 o                         
 -10  10   1        383.33        347.31         9.87 o                         
  -9  10   1       1186.15       1157.60        24.25 o                         
  -8  10   1        147.20        146.00         7.80 o                         
  -7  10   1         72.45         77.99         4.97 o                         
  -6  10   1       2601.77       2602.25        48.40 o                         
  -5  10   1         14.15         10.06         3.61 o                         
  -4  10   1        112.63        125.60         4.46 o                         
  -3  10   1        536.53        558.43        10.45 o                         
  -2  10   1          4.77          3.04         2.76 o                         
  -1  10   1        224.92        233.15         5.58 o                         
   0  10   1        616.76        675.77        11.25 o                         
   1  10   1       2589.06       2808.80        43.25 o                         
   2  10   1         12.50         16.67         2.98 o                         
   3  10   1          3.70          3.29         3.06 o                         
   4  10   1        310.26        305.19         7.59 o                         
   5  10   1         96.14         98.61         6.13 o                         
   6  10   1        113.24        115.58         5.40 o                         
   7  10   1        513.48        495.71        11.34 o                         
   8  10   1       4865.25       5081.91        98.38 o                         
   9  10   1          5.44          2.79         3.80 o                         
  10  10   1        148.44        119.19         5.83 o                         
  11  10   1         42.54         57.96         4.69 o                         
  12  10   1         24.85         19.70         3.65 o                         
  13  10   1       1147.66       1119.39        31.31 o                         
  14  10   1        231.82        227.20        19.52 o                         
  15  10   1       1945.88       2066.99        53.88 o                         
  16  10   1          3.52         -2.19         8.27 o                         
  17  10   1        644.31        689.57        29.72 o                         
  18  10   1         14.92         11.62         9.70 o                         
  19  10   1         84.85         84.15        11.47 o                         
  20  10   1          2.14         -6.65        11.11 o                         
  21  10   1        106.51        136.98        43.43 o                         
 -20  11   1        100.45         98.67        14.04 o                         
 -19  11   1        170.81        186.73        14.87 o                         
 -18  11   1        320.45        297.48        15.82 o                         
 -17  11   1          0.06          4.71         9.94 o                         
 -16  11   1         37.31         31.03         9.78 o                         
 -15  11   1         51.84         39.53         8.68 o                         
 -14  11   1         13.32          7.87         4.22 o                         
 -13  11   1        180.85        184.56         7.58 o                         
 -12  11   1         21.60         21.06         4.77 o                         
 -11  11   1         12.10         12.56         4.70 o                         
 -10  11   1        116.11         81.64         5.63 o                         
  -9  11   1        434.67        420.56        11.37 o                         
  -8  11   1        137.79        139.86         6.95 o                         
  -7  11   1         30.43         30.60         4.70 o                         
  -6  11   1         35.43         26.24         4.66 o                         
  -5  11   1        950.95        905.50        18.43 o                         
  -4  11   1          5.12          5.03         4.04 o                         
  -3  11   1         67.85         58.71         3.90 o                         
  -2  11   1        188.85        187.35         5.59 o                         
  -1  11   1        710.78        724.65        13.20 o                         
   0  11   1        237.11        245.10         6.50 o                         
   1  11   1        527.03        541.39        10.63 o                         
   2  11   1         35.91         25.50         3.58 o                         
   3  11   1         13.29          8.01         3.68 o                         
   4  11   1        323.41        275.36         7.64 o                         
   5  11   1         14.41          9.57         3.96 o                         
   6  11   1        700.83        694.03        14.83 o                         
   7  11   1          3.13          6.39         4.11 o                         
   8  11   1       1836.41       1947.22        39.36 o                         
   9  11   1         99.01         82.01         8.76 o                         
  10  11   1        167.07        117.51         6.32 o                         
  11  11   1        184.63        141.94         6.66 o                         
  12  11   1        210.94        200.61         7.85 o                         
  13  11   1         37.57         41.79         6.05 o                         
  14  11   1         40.03         42.14         8.77 o                         
  15  11   1         35.24         40.13         9.10 o                         
  16  11   1          0.84         -2.00         9.46 o                         
  17  11   1         29.26         18.83        10.03 o                         
  18  11   1        474.06        553.83        21.84 o                         
  19  11   1         27.15         30.82        11.82 o                         
  20  11   1          5.55          0.48        34.36 o                         
 -19  12   1        113.20        115.33        14.65 o                         
 -18  12   1         71.41         95.20        13.14 o                         
 -17  12   1        160.62        134.70        13.28 o                         
 -16  12   1        347.70        366.35        17.54 o                         
 -15  12   1        116.31        125.59        10.16 o                         
 -14  12   1          2.42         -3.66         4.81 o                         
 -13  12   1        446.78        478.91        13.39 o                         
 -12  12   1         50.07         44.34         5.55 o                         
 -11  12   1          0.17         -0.35         5.22 o                         
 -10  12   1          0.33          0.61         4.91 o                         
  -9  12   1       2708.44       2837.61        56.35 o                         
  -8  12   1         76.72         84.53         6.12 o                         
  -7  12   1        293.33        311.69         9.98 o                         
  -6  12   1         80.97         69.93         5.67 o                         
  -5  12   1         84.52         83.73         5.85 o                         
  -4  12   1       2175.92       2179.30        41.15 o                         
  -3  12   1         38.81         49.12         4.94 o                         
  -2  12   1          5.31          2.72         4.14 o                         
  -1  12   1        571.16        537.68        11.78 o                         
   0  12   1       1101.01       1105.85        20.99 o                         
   1  12   1         14.43          6.59         3.90 o                         
   2  12   1        525.39        537.92        11.87 o                         
   3  12   1        486.28        464.66        10.71 o                         
   4  12   1          6.51          4.77         4.45 o                         
   5  12   1         94.20         83.80         5.34 o                         
   6  12   1         27.59         26.42         4.66 o                         
   7  12   1        410.25        416.30        12.57 o                         
   8  12   1        445.91        461.09        13.23 o                         
   9  12   1        299.35        301.49        10.42 o                         
  10  12   1          0.04          4.93         5.06 o                         
  11  12   1          8.19          6.87         4.92 o                         
  12  12   1        159.54        158.10         7.50 o                         
  13  12   1        722.77        683.60        17.50 o                         
  14  12   1         42.50         38.67         9.63 o                         
  15  12   1         97.76         81.10        10.87 o                         
  16  12   1         26.96         26.75        10.87 o                         
  17  12   1         40.16         45.35        11.87 o                         
  18  12   1         95.24        114.60        13.89 o                         
  19  12   1        100.63         85.43        45.34 o                         
 -18  13   1         11.04         13.03        13.53 o                         
 -17  13   1         85.12         84.23        14.16 o                         
 -16  13   1         25.92         30.22        12.17 o                         
 -15  13   1        238.82        244.58        12.67 o                         
 -14  13   1        330.55        311.13        11.47 o                         
 -13  13   1         35.79         24.35         6.23 o                         
 -12  13   1        154.37        124.41         7.74 o                         
 -11  13   1         26.72         25.82         5.91 o                         
 -10  13   1        488.28        456.62        13.04 o                         
  -9  13   1        228.91        203.59         8.63 o                         
  -8  13   1        134.06        122.97         7.08 o                         
  -7  13   1         79.26         63.50         6.20 o                         
  -6  13   1          0.41          3.55         5.36 o                         
  -5  13   1        457.38        457.37        12.73 o                         
  -4  13   1         31.78         29.77         6.14 o                         
  -3  13   1         23.53         15.92         5.92 o                         
  -2  13   1        110.71        112.54         6.58 o                         
  -1  13   1        571.92        564.05        16.95 o                         
   0  13   1        925.82        967.79        19.69 o                         
   1  13   1         34.83         39.01         5.50 o                         
   2  13   1        463.80        477.28        12.77 o                         
   3  13   1         47.50         36.68         5.11 o                         
   4  13   1       1200.32       1188.57        23.87 o                         
   5  13   1        146.20        138.20         7.16 o                         
   6  13   1        240.38        210.27         8.94 o                         
   7  13   1          4.55          5.03         5.64 o                         
   8  13   1         17.49         14.05         5.83 o                         
   9  13   1         15.30         14.48         5.69 o                         
  10  13   1         32.10         14.54         5.79 o                         
  11  13   1        283.86        270.65        16.16 o                         
  12  13   1         38.98         24.12         5.79 o                         
  13  13   1         79.01         75.42         9.41 o                         
  14  13   1          0.01          3.03        10.14 o                         
  15  13   1          4.61          4.00        11.05 o                         
  16  13   1         51.37         43.72        12.08 o                         
  17  13   1        112.67        127.73        14.51 o                         
 -17  14   1         77.01         74.53        16.61 o                         
 -16  14   1          0.56         -3.09        13.10 o                         
 -15  14   1         57.73         60.06         6.76 o                         
 -14  14   1        728.96        777.77        21.07 o                         
 -13  14   1        171.36        152.75         8.92 o                         
 -12  14   1        312.30        307.74        11.99 o                         
 -11  14   1        241.14        232.29        10.11 o                         
 -10  14   1        895.57       1009.30        24.77 o                         
  -9  14   1        394.89        401.95        12.61 o                         
  -8  14   1        353.87        352.79        11.71 o                         
  -7  14   1         79.63         83.42         6.95 o                         
  -6  14   1         24.94         17.14         6.60 o                         
  -5  14   1        505.87        495.92        15.86 o                         
  -4  14   1        381.44        386.07        16.43 o                         
  -3  14   1         21.40         25.67         7.11 o                         
  -2  14   1         25.13         24.81         6.62 o                         
  -1  14   1         57.35         47.65         5.97 o                         
   0  14   1        329.14        341.94        11.21 o                         
   1  14   1          1.36         -0.49         5.88 o                         
   2  14   1         73.69         67.69         6.90 o                         
   3  14   1         46.05         36.57         6.62 o                         
   4  14   1         57.90         61.96         7.66 o                         
   5  14   1          0.38         -3.47         6.19 o                         
   6  14   1         32.42         42.09         8.16 o                         
   7  14   1         18.15         18.00         6.53 o                         
   8  14   1        303.56        287.08        12.76 o                         
   9  14   1        301.31        296.86        13.42 o                         
  10  14   1        458.47        435.04        14.18 o                         
  11  14   1        524.22        496.19        15.40 o                         
  12  14   1        456.63        448.78        15.47 o                         
  13  14   1        386.01        381.21        13.08 o                         
  14  14   1          0.48          1.18         6.38 o                         
  15  14   1        303.70        290.78        17.13 o                         
  16  14   1         50.15         74.66        13.95 o                         
 -16  15   1          1.46          5.11        21.25 o                         
 -15  15   1         24.65         17.23         7.42 o                         
 -14  15   1          6.07         11.17         7.68 o                         
 -13  15   1         23.37         21.97         7.91 o                         
 -12  15   1         42.13         39.67         8.03 o                         
 -11  15   1         15.59          7.79         7.45 o                         
 -10  15   1         37.08         31.79         7.72 o                         
  -9  15   1        104.39        100.05         8.61 o                         
  -8  15   1         62.25         50.54         8.22 o                         
  -7  15   1        146.62        136.98        10.46 o                         
  -6  15   1        732.05        775.72        22.35 o                         
  -5  15   1        645.40        632.43        20.28 o                         
  -4  15   1         95.88        101.74        11.89 o                         
  -3  15   1         74.91         74.54         8.58 o                         
  -2  15   1        260.06        261.49        11.84 o                         
  -1  15   1        270.02        307.14        12.26 o                         
   0  15   1          0.27         -2.13         7.47 o                         
   1  15   1        664.09        739.87        20.72 o                         
   2  15   1         88.26         79.85         8.44 o                         
   3  15   1        382.69        384.62        19.56 o                         
   4  15   1         15.95         12.58         7.73 o                         
   5  15   1         35.43         27.14         8.35 o                         
   6  15   1        280.11        312.14        14.22 o                         
   7  15   1        100.24         95.58         8.41 o                         
   8  15   1          7.65         10.26         7.11 o                         
   9  15   1          2.72          3.86         6.99 o                         
  10  15   1        272.64        266.78        11.23 o                         
  11  15   1         13.78         12.37         7.35 o                         
  12  15   1         94.88         86.26         8.96 o                         
  13  15   1         38.87         36.75         7.25 o                         
  14  15   1        211.71        234.39        12.02 o                         
  15  15   1         67.18         60.02        17.75 o                         
 -14  16   1        146.70        153.53        12.35 o                         
 -13  16   1          8.69          6.63         8.75 o                         
 -12  16   1        167.35        176.06        11.28 o                         
 -11  16   1         12.78         10.90         8.98 o                         
 -10  16   1         84.78         85.73        10.60 o                         
  -9  16   1         59.37         38.54         9.65 o                         
  -8  16   1       1038.36       1092.92        32.47 o                         
  -7  16   1         92.50         86.61        10.95 o                         
  -6  16   1        129.42        112.96         9.74 o                         
  -5  16   1        367.19        389.31        15.32 o                         
  -4  16   1          2.38          2.28         8.61 o                         
  -3  16   1        260.98        249.64        12.41 o                         
  -2  16   1         27.73         16.39         9.11 o                         
  -1  16   1        174.60        212.24        16.86 o                         
   0  16   1        136.57        114.62        11.12 o                         
   1  16   1        426.05        482.43        18.29 o                         
   2  16   1         73.25         95.34        10.56 o                         
   3  16   1          8.43         -1.91         8.97 o                         
   4  16   1          7.68          0.08         9.16 o                         
   5  16   1         20.52         10.44         8.95 o                         
   6  16   1         25.65         13.73         8.99 o                         
   7  16   1         27.34         23.65         9.18 o                         
   8  16   1         53.76         42.68         9.60 o                         
   9  16   1        106.65        128.12         9.65 o                         
  10  16   1          0.72          6.40         8.19 o                         
  11  16   1         11.84         10.71         8.36 o                         
  12  16   1         19.33         19.98         8.69 o                         
  13  16   1          0.04         -2.51         8.02 o                         
 -12  17   1          0.50         19.63        25.82 o                         
 -11  17   1        372.34        409.92        19.36 o                         
 -10  17   1         65.89         65.87        11.77 o                         
  -9  17   1         36.41         31.35        11.22 o                         
  -8  17   1         13.79          7.11        10.75 o                         
  -7  17   1         62.71         63.91        11.28 o                         
  -6  17   1          5.09          3.51        10.36 o                         
  -5  17   1        125.41         86.08        11.49 o                         
  -4  17   1        131.84        146.15        11.40 o                         
  -3  17   1          3.29          3.48         9.42 o                         
  -2  17   1        253.58        242.69        30.98 o                         
  -1  17   1        137.81        148.64        20.70 o                         
   0  17   1         18.25         -2.71        17.51 o                         
   1  17   1         20.15         14.33        10.41 o                         
   2  17   1        157.08        128.11        12.94 o                         
   3  17   1          4.36          4.12        11.21 o                         
   4  17   1        282.68        285.27        16.42 o                         
   5  17   1          1.62          4.43        10.23 o                         
   6  17   1         10.90          2.61        11.00 o                         
   7  17   1        100.93        107.68        12.39 o                         
   8  17   1          6.92         11.74        10.59 o                         
   9  17   1        119.85        107.94        12.12 o                         
  10  17   1         15.79          6.37        10.37 o                         
  11  17   1          5.52          0.99        10.06 o                         
  12  17   1         27.92         51.07        35.32 o                         
 -10  18   1        163.11        271.53        45.34 o                         
  -9  18   1         21.10         21.43        13.29 o                         
  -8  18   1        111.43        107.02        13.72 o                         
  -7  18   1          5.32         -2.64        11.94 o                         
  -6  18   1         90.49         93.26        13.20 o                         
  -5  18   1         97.66         87.16        12.99 o                         
  -4  18   1         43.09         30.73        14.82 o                         
  -3  18   1        172.57        152.88        17.43 o                         
  -2  18   1        153.25        148.53        33.89 o                         
  -1  18   1        113.50        132.83        22.76 o                         
   0  18   1         13.03         17.97        20.17 o                         
   1  18   1        104.17         73.75        19.88 o                         
   2  18   1          0.72         -4.65        12.15 o                         
   3  18   1        147.90        156.30        14.87 o                         
   4  18   1        206.72        181.21        15.63 o                         
   5  18   1          1.29          2.11        12.37 o                         
   6  18   1          9.76         16.21        12.13 o                         
   7  18   1        185.38        197.63        14.95 o                         
   8  18   1          0.36          0.60        12.20 o                         
   9  18   1         92.57        119.07        22.63 o                         
  -6  19   1         58.50         45.73        19.76 o                         
  -5  19   1        118.26        139.08        18.88 o                         
  -4  19   1         56.60         67.95        18.17 o                         
  -3  19   1         32.64         40.45        22.19 o                         
  -2  19   1         76.10         84.48        37.71 o                         
   0  19   1          0.14          2.86        34.84 o                         
   2  19   1          0.05         -1.37        15.91 o                         
   3  19   1         41.06         40.95        16.60 o                         
   4  19   1        194.91        196.07        17.39 o                         
   5  19   1        342.39        381.48        24.34 o                         
   6  19   1        283.30        288.13        34.42 o                         
 -24   0   2        240.66        294.57        45.08 o                         
 -23   0   2        174.66        194.30        27.44 o                         
 -22   0   2        250.51        272.87        20.57 o                         
 -21   0   2        192.37        203.62        16.33 o                         
 -20   0   2       1662.64       1773.14        72.41 o                         
 -19   0   2        177.28        122.15        12.14 o                         
 -18   0   2       1063.54       1024.96        44.50 o                         
 -17   0   2       1419.07       1372.10        56.78 o                         
 -16   0   2       1150.11       1072.64        45.28 o                         
 -15   0   2       1266.86       1241.42        41.85 o                         
 -14   0   2         87.34         68.02         6.33 o                         
 -13   0   2      12787.12      13377.80       361.44 o                         
 -12   0   2       2764.51       2695.81        74.09 o                         
 -11   0   2       2719.07       2772.34        67.92 o                         
 -10   0   2       3368.88       3666.02        89.39 o                         
  -9   0   2       1324.41       1344.38        30.29 o                         
  -8   0   2       2495.68       2533.47        52.26 o                         
  -7   0   2        314.64        239.14         7.10 o                         
  -6   0   2       8692.72       9804.11       215.91 o                         
  -5   0   2      18267.20      20500.47       493.58 o                         
  -4   0   2       1625.57       1685.02        41.15 o                         
  -3   0   2       5093.76       5779.78       127.32 o                         
  -2   0   2      20751.99      23190.53       471.66 o                         
  -1   0   2       9428.36      10485.15       213.44 o                         
   0   0   2        212.20        171.03         4.80 o                         
   1   0   2       3294.14       3428.83        82.90 o                         
   2   0   2       3275.41       3603.32        73.70 o                         
   3   0   2       5047.80       5593.47       123.35 o                         
   4   0   2       3213.76       3588.99        73.47 o                         
   5   0   2       1342.66       1391.78        34.45 o                         
   6   0   2       2707.29       3049.67        74.49 o                         
   7   0   2       1844.14       2368.59        65.09 o                         
   8   0   2        378.90        383.30        14.41 o                         
   9   0   2       6557.06       7085.57       221.98 o                         
  10   0   2        493.21        604.51        21.77 o                         
  11   0   2       7697.75       8214.22       257.53 o                         
  12   0   2        771.39        737.40        26.26 o                         
  13   0   2       3089.60       3112.73        99.75 o                         
  14   0   2         57.96         55.08         7.98 o                         
  15   0   2        254.60        248.15        11.00 o                         
  16   0   2        290.46        254.86        13.60 o                         
  17   0   2          6.57         -4.60         6.78 o                         
  18   0   2        281.20        275.89        22.10 o                         
  19   0   2       1501.84       1603.60        54.59 o                         
  20   0   2       1099.41       1247.65        48.29 o                         
  21   0   2        608.32        671.01        30.98 o                         
 -24   1   2         29.90         33.38        10.57 o                         
 -23   1   2        479.42        496.42        20.83 o                         
 -22   1   2         85.78         80.57        17.02 o                         
 -21   1   2        120.47         88.24         9.85 o                         
 -20   1   2         94.57         88.52         8.31 o                         
 -19   1   2       1710.23       1681.53        49.13 o                         
 -18   1   2        411.06        439.73        16.38 o                         
 -17   1   2         90.41         82.42         8.34 o                         
 -16   1   2        492.27        504.88        15.53 o                         
 -15   1   2        668.72        645.57        18.65 o                         
 -14   1   2        673.41        634.83        18.62 o                         
 -13   1   2        137.41        126.37         7.37 o                         
 -12   1   2        718.98        692.48        14.67 o                         
 -11   1   2        808.84        690.54        12.93 o                         
 -10   1   2          0.35          4.94         1.00 o                         
  -9   1   2         46.46         33.41         1.44 o                         
  -8   1   2        861.13        956.64        14.32 o                         
  -7   1   2        878.54        910.36        14.68 o                         
  -6   1   2      10085.26      11350.57       184.49 o                         
  -5   1   2        343.41        394.87         7.54 o                         
  -4   1   2        150.08        142.80         3.36 o                         
  -3   1   2        190.44        233.67         4.12 o                         
  -2   1   2       1925.27       2026.02        29.45 o                         
  -1   1   2      23160.88      25877.87       386.31 o                         
   0   1   2      21369.46      24070.16       431.95 o                         
   1   1   2       3610.50       3868.35        66.15 o                         
   2   1   2        226.58        215.72         3.81 o                         
   3   1   2       5580.55       6122.15        88.31 o                         
   4   1   2        189.46        197.43         4.00 o                         
   5   1   2        963.28       1016.44        16.33 o                         
   6   1   2         52.79         48.29         2.78 o                         
   7   1   2       2258.34       2324.45        45.20 o                         
   8   1   2      11574.71      12744.05       243.46 o                         
   9   1   2        267.09        267.98        10.08 o                         
  10   1   2       1205.68       1143.40        23.33 o                         
  11   1   2       2862.95       2977.18        58.18 o                         
  12   1   2       1481.85       1463.82        28.02 o                         
  13   1   2          1.19          1.21         3.80 o                         
  14   1   2        777.58        751.33        16.77 o                         
  15   1   2        211.44        214.14         7.91 o                         
  16   1   2        527.91        502.10        12.05 o                         
  17   1   2        196.29        236.36        11.51 o                         
  18   1   2        428.61        455.41        12.00 o                         
  19   1   2        159.84        164.25        10.45 o                         
  20   1   2        212.77        233.67         9.50 o                         
  21   1   2         32.43         39.81         5.05 o                         
  22   1   2        370.48        383.46        15.71 o                         
 -24   2   2          0.03          0.74        10.43 o                         
 -23   2   2        328.19        388.62        18.60 o                         
 -22   2   2          1.35          0.22         8.31 o                         
 -21   2   2          3.69          3.98         7.56 o                         
 -20   2   2        178.61        158.63        10.02 o                         
 -19   2   2        843.48        868.47        44.92 o                         
 -18   2   2         22.14         14.97         6.05 o                         
 -17   2   2        108.89         88.28         7.59 o                         
 -16   2   2       2619.91       2632.64        60.42 o                         
 -15   2   2       2177.70       2254.63        51.75 o                         
 -14   2   2       2603.82       2598.24        59.09 o                         
 -13   2   2        563.05        560.08        16.44 o                         
 -12   2   2        432.52        377.04         9.79 o                         
 -11   2   2        530.03        540.43        10.44 o                         
 -10   2   2         37.70         38.07         2.00 o                         
  -9   2   2       1873.28       2226.82        32.61 o                         
  -8   2   2        799.58        938.89        15.94 o                         
  -7   2   2       4874.35       5524.48        90.12 o                         
  -6   2   2       2505.14       2656.83        48.29 o                         
  -5   2   2          0.77          1.01         1.23 o                         
  -4   2   2         89.72         76.76         2.50 o                         
  -3   2   2        225.76        207.18         4.24 o                         
  -2   2   2        382.76        355.60         5.74 o                         
  -1   2   2      11344.75      12989.70       180.67 o                         
   0   2   2      13059.02      14480.67       225.14 o                         
   1   2   2      14120.23      15661.76       298.33 o                         
   2   2   2        385.51        406.69         7.90 o                         
   3   2   2      22832.67      25773.35       370.84 o                         
   4   2   2       6472.11       7432.88       107.22 o                         
   5   2   2       2127.05       2216.33        38.18 o                         
   6   2   2         35.48         27.66         1.43 o                         
   7   2   2       4920.20       5484.33        85.74 o                         
   8   2   2        333.32        354.62         6.36 o                         
   9   2   2        186.81        214.88         4.51 o                         
  10   2   2          6.10          2.87         1.14 o                         
  11   2   2        290.54        335.69         6.18 o                         
  12   2   2          0.51          2.25         1.27 o                         
  13   2   2        161.74        153.67         7.10 o                         
  14   2   2        293.47        332.32         6.63 o                         
  15   2   2         90.61         81.71         3.41 o                         
  16   2   2       1361.47       1361.76        26.60 o                         
  17   2   2        146.29        128.38         5.98 o                         
  18   2   2        274.58        273.28         9.15 o                         
  19   2   2          2.24          3.52         4.23 o                         
  20   2   2          3.03          0.96         4.75 o                         
  21   2   2        105.00         93.70         9.80 o                         
  22   2   2        143.01        151.78         9.09 o                         
  23   2   2         31.14         31.97         8.14 o                         
 -24   3   2         56.79         52.53        11.31 o                         
 -23   3   2        258.20        252.20        14.49 o                         
 -22   3   2        319.95        339.92        21.29 o                         
 -21   3   2         37.06         30.63         7.98 o                         
 -20   3   2        319.34        269.37        13.59 o                         
 -19   3   2          0.05          5.11         6.73 o                         
 -18   3   2          0.15          1.01         5.78 o                         
 -17   3   2        215.67        184.81         9.56 o                         
 -16   3   2        711.97        654.25        17.65 o                         
 -15   3   2        379.03        353.78        12.52 o                         
 -14   3   2       1044.14        970.94        23.84 o                         
 -13   3   2        648.64        634.30        16.41 o                         
 -12   3   2        425.94        384.33        10.90 o                         
 -11   3   2        262.67        238.56         7.16 o                         
 -10   3   2        123.54        165.60         3.45 o                         
  -9   3   2        801.19        782.76        12.56 o                         
  -8   3   2        107.94         99.89         2.84 o                         
  -7   3   2       3205.61       3514.95        60.48 o                         
  -6   3   2       4210.44       4678.54        89.73 o                         
  -5   3   2       1297.23       1372.16        28.78 o                         
  -4   3   2        698.63        780.87        13.24 o                         
  -3   3   2       6498.07       7122.58        99.26 o                         
  -2   3   2        103.66        167.46         3.17 o                         
  -1   3   2        313.06        289.16         4.40 o                         
   0   3   2      19995.76      22241.18       320.05 o                         
   1   3   2       3279.37       3406.76        65.37 o                         
   2   3   2      10494.77      11287.92       203.01 o                         
   3   3   2        600.64        642.51        11.00 o                         
   4   3   2       1203.19       1217.82        17.39 o                         
   5   3   2        371.61        346.68         5.37 o                         
   6   3   2       7076.70       7797.65       127.09 o                         
   7   3   2         42.26         49.07         2.05 o                         
   8   3   2       1679.38       1784.40        28.49 o                         
   9   3   2       3744.32       3796.91        59.83 o                         
  10   3   2        620.94        595.62        10.39 o                         
  11   3   2       1061.81       1010.18        16.81 o                         
  12   3   2        134.91        114.72         3.53 o                         
  13   3   2        530.85        497.41         9.08 o                         
  14   3   2         78.18         67.36         4.19 o                         
  15   3   2         42.50         41.89         4.47 o                         
  16   3   2        426.92        399.19        12.06 o                         
  17   3   2          6.29          0.16         3.92 o                         
  18   3   2         30.10         29.08         6.62 o                         
  19   3   2        142.94        141.18         8.24 o                         
  20   3   2          5.68          3.89         5.23 o                         
  21   3   2         69.71         77.72         7.46 o                         
  22   3   2        182.37        205.37        13.57 o                         
  23   3   2         85.84         89.47         9.09 o                         
 -24   4   2        232.45        250.91        14.57 o                         
 -23   4   2        217.08        213.21        13.13 o                         
 -22   4   2         46.19         28.69        10.31 o                         
 -21   4   2        152.26        165.10        11.54 o                         
 -20   4   2        496.38        531.49        20.42 o                         
 -19   4   2          2.21         -1.01         6.48 o                         
 -18   4   2        292.26        301.75        12.64 o                         
 -17   4   2         18.01         18.70         5.65 o                         
 -16   4   2        248.38        255.60         9.95 o                         
 -15   4   2        210.07        182.77        10.92 o                         
 -14   4   2        604.15        577.62        17.77 o                         
 -13   4   2       3007.77       3017.67        68.32 o                         
 -12   4   2        162.13        148.05         6.60 o                         
 -11   4   2        647.57        568.85        10.84 o                         
 -10   4   2       7341.12       7811.05       133.77 o                         
  -9   4   2       1277.85       1169.50        20.89 o                         
  -8   4   2          0.57          4.99         1.77 o                         
  -7   4   2        729.29        857.74        15.48 o                         
  -6   4   2       2864.27       3117.89        60.18 o                         
  -5   4   2          0.39          2.89         1.67 o                         
  -4   4   2        163.58        173.73         3.24 o                         
  -3   4   2       2154.64       2278.35        32.14 o                         
  -2   4   2        325.16        344.18         5.43 o                         
  -1   4   2      21612.85      24097.95       335.14 o                         
   0   4   2        949.01       1147.92        16.42 o                         
   1   4   2         88.32        101.72         3.92 o                         
   2   4   2       3058.65       3467.06        56.88 o                         
   3   4   2       1422.51       1386.54        23.13 o                         
   4   4   2       1995.06       2348.66        35.63 o                         
   5   4   2        361.33        315.29         5.09 o                         
   6   4   2        767.41        843.86        12.39 o                         
   7   4   2       3539.86       3722.46        61.18 o                         
   8   4   2         20.96         18.29         2.08 o                         
   9   4   2       4045.34       4144.17        65.29 o                         
  10   4   2        758.73        752.25        12.91 o                         
  11   4   2        516.42        472.15        10.17 o                         
  12   4   2        280.45        280.78         7.13 o                         
  13   4   2        998.69        964.51        18.33 o                         
  14   4   2         56.33         51.82         4.01 o                         
  15   4   2        306.51        263.27         8.37 o                         
  16   4   2        311.00        294.16        10.39 o                         
  17   4   2          1.96         -0.07         4.74 o                         
  18   4   2       1160.55       1225.96        30.45 o                         
  19   4   2        213.78        207.10        10.00 o                         
  20   4   2        171.77        183.15        13.80 o                         
  21   4   2        525.00        598.86        20.48 o                         
  22   4   2         87.56        101.76         9.40 o                         
  23   4   2          0.05         -6.42         8.77 o                         
 -24   5   2         12.60         -5.73        38.18 o                         
 -23   5   2        485.81        539.98        21.45 o                         
 -22   5   2          9.84          4.76         9.09 o                         
 -21   5   2       1036.78       1156.93        33.25 o                         
 -20   5   2         21.66         16.16         7.35 o                         
 -19   5   2        202.27        215.33        10.51 o                         
 -18   5   2          0.21         -1.52         5.64 o                         
 -17   5   2        756.02        736.94        18.55 o                         
 -16   5   2         73.31         51.31         6.07 o                         
 -15   5   2         71.96         63.30         5.84 o                         
 -14   5   2        141.87        135.27         6.98 o                         
 -13   5   2       1585.76       1491.01        35.15 o                         
 -12   5   2       1327.27       1309.81        23.46 o                         
 -11   5   2       2990.21       3051.00        53.04 o                         
 -10   5   2        391.83        431.45         8.77 o                         
  -9   5   2       1001.18       1019.39        18.50 o                         
  -8   5   2       4154.14       4380.81        71.94 o                         
  -7   5   2       1044.50       1264.16        22.53 o                         
  -6   5   2       2621.21       2667.27        44.09 o                         
  -5   5   2        100.09        106.49         3.02 o                         
  -4   5   2       2155.14       2146.48        31.54 o                         
  -3   5   2         23.86         22.26         1.51 o                         
  -2   5   2       4447.12       4550.01        68.51 o                         
  -1   5   2       1145.22       1297.46        19.28 o                         
   0   5   2       8543.39       9777.46       141.08 o                         
   1   5   2       7914.17       9103.10       126.99 o                         
   2   5   2        708.08        649.50        10.35 o                         
   3   5   2        467.23        413.28         8.18 o                         
   4   5   2        102.22        109.25         3.90 o                         
   5   5   2        497.93        574.45         9.97 o                         
   6   5   2        860.25        793.41        11.79 o                         
   7   5   2        262.88        270.54         5.30 o                         
   8   5   2       1655.35       1701.13        28.63 o                         
   9   5   2          0.83          1.86         2.60 o                         
  10   5   2        421.82        304.66         7.64 o                         
  11   5   2         90.58         89.01         6.38 o                         
  12   5   2        216.71        224.28         6.88 o                         
  13   5   2        848.00        827.22        17.14 o                         
  14   5   2       3418.44       3484.87        72.97 o                         
  15   5   2         63.70         47.72         5.48 o                         
  16   5   2        456.29        453.26        14.13 o                         
  17   5   2        605.02        615.37        17.63 o                         
  18   5   2        207.84        214.88        10.30 o                         
  19   5   2        205.41        225.19        10.78 o                         
  20   5   2        453.78        477.71        16.49 o                         
  21   5   2          1.23         -1.47         7.49 o                         
  22   5   2        197.68        228.41        12.99 o                         
  23   5   2         13.70         13.34         9.77 o                         
 -23   6   2        210.73        209.90        14.01 o                         
 -22   6   2        774.42        854.20        27.76 o                         
 -21   6   2        151.01        137.89        10.52 o                         
 -20   6   2          1.86         -6.19         7.61 o                         
 -19   6   2        886.92        957.39        23.91 o                         
 -18   6   2         61.68         41.53         6.76 o                         
 -17   6   2        664.56        650.65        17.41 o                         
 -16   6   2         89.62         96.44         6.87 o                         
 -15   6   2        218.67        208.62         8.75 o                         
 -14   6   2          2.82          6.07         4.78 o                         
 -13   6   2        522.23        520.25         9.99 o                         
 -12   6   2         94.07         97.03         3.80 o                         
 -11   6   2          7.93          6.88         2.71 o                         
 -10   6   2        190.69        166.75         5.30 o                         
  -9   6   2          3.90          3.24         2.59 o                         
  -8   6   2        237.04        272.90         7.74 o                         
  -7   6   2          0.97          3.64         1.97 o                         
  -6   6   2        727.88        681.84        11.69 o                         
  -5   6   2         95.11        115.46         4.47 o                         
  -4   6   2       2109.49       2107.43        29.99 o                         
  -3   6   2         93.43        101.04         3.86 o                         
  -2   6   2       1225.45       1235.88        18.49 o                         
  -1   6   2       1504.46       1574.81        23.34 o                         
   0   6   2       7508.15       8299.86       119.99 o                         
   1   6   2        307.54        214.28         4.96 o                         
   2   6   2       1811.19       2109.39        31.03 o                         
   3   6   2       3335.49       3401.80        53.54 o                         
   4   6   2         72.99         86.29         4.37 o                         
   5   6   2      12018.95      13425.80       218.50 o                         
   6   6   2       5275.23       5945.80        93.15 o                         
   7   6   2       2971.24       2853.57        45.23 o                         
   8   6   2        351.41        303.56         5.89 o                         
   9   6   2        566.63        535.06        12.04 o                         
  10   6   2        602.99        578.84        13.08 o                         
  11   6   2       1093.65       1204.30        26.49 o                         
  12   6   2        162.75        165.30         6.84 o                         
  13   6   2          0.04          6.27         4.81 o                         
  14   6   2          0.29         -0.21         5.09 o                         
  15   6   2        331.74        366.92        13.22 o                         
  16   6   2         25.04         16.95         5.89 o                         
  17   6   2         77.48         56.15         6.96 o                         
  18   6   2         97.86         90.04         9.18 o                         
  19   6   2        175.81        191.57        10.59 o                         
  20   6   2          4.33          3.83         7.78 o                         
  21   6   2          1.45         -3.60         8.57 o                         
  22   6   2         91.64        117.51        11.14 o                         
 -23   7   2         50.89         83.53        40.09 o                         
 -22   7   2        293.39        350.61        19.01 o                         
 -21   7   2          2.79          6.59        10.91 o                         
 -20   7   2        210.85        224.33        12.13 o                         
 -19   7   2         45.92         54.72         7.90 o                         
 -18   7   2          5.61          2.51         6.61 o                         
 -17   7   2        527.86        510.40        17.25 o                         
 -16   7   2         13.12         20.14         6.23 o                         
 -15   7   2        858.02        775.73        23.92 o                         
 -14   7   2        164.92        154.02         9.72 o                         
 -13   7   2        193.39        199.30         6.94 o                         
 -12   7   2         51.00         52.23         3.69 o                         
 -11   7   2        220.24        197.95         6.27 o                         
 -10   7   2        455.36        412.33        16.06 o                         
  -9   7   2        164.34        157.64         5.39 o                         
  -8   7   2       3359.91       3256.83        59.73 o                         
  -7   7   2        178.75        197.60         5.39 o                         
  -6   7   2       1439.65       1398.25        22.81 o                         
  -5   7   2        309.75        295.78         5.93 o                         
  -4   7   2         32.66         36.74         2.26 o                         
  -3   7   2        162.20        197.66         4.70 o                         
  -2   7   2        143.79        117.16         3.53 o                         
  -1   7   2       2657.05       2786.74        40.92 o                         
   0   7   2       5238.77       6027.51        87.44 o                         
   1   7   2       3375.54       3741.36        54.57 o                         
   2   7   2         68.47        110.63         3.94 o                         
   3   7   2        539.57        535.18         9.46 o                         
   4   7   2       1104.55       1198.51        19.56 o                         
   5   7   2       4002.00       4611.58        72.43 o                         
   6   7   2        461.66        471.93         8.58 o                         
   7   7   2       4119.07       4395.65        69.20 o                         
   8   7   2       1327.96       1279.10        20.98 o                         
   9   7   2       1164.23       1179.99        19.43 o                         
  10   7   2         39.54         26.69         4.18 o                         
  11   7   2        102.43         88.26         5.77 o                         
  12   7   2          4.42          0.32         4.98 o                         
  13   7   2          5.05         13.82         5.45 o                         
  14   7   2        422.39        470.07        15.64 o                         
  15   7   2         40.06         30.64         6.83 o                         
  16   7   2       1528.55       1482.26        39.62 o                         
  17   7   2        195.75        198.83        10.90 o                         
  18   7   2        398.92        389.62        15.47 o                         
  19   7   2         18.54         22.61         8.29 o                         
  20   7   2        178.49        185.19        11.63 o                         
  21   7   2        353.92        387.17        17.39 o                         
  22   7   2         64.65         74.16        11.43 o                         
 -22   8   2        130.87        159.00        12.76 o                         
 -21   8   2        223.49        253.99        14.70 o                         
 -20   8   2          2.02         -1.23         8.29 o                         
 -19   8   2        757.72        797.08        21.78 o                         
 -18   8   2         29.25         33.42         7.60 o                         
 -17   8   2         23.53         13.68         6.86 o                         
 -16   8   2          0.90          2.82         6.42 o                         
 -15   8   2        191.62        151.68         8.45 o                         
 -14   8   2        823.89        853.78        17.57 o                         
 -13   8   2         20.97         25.43         3.61 o                         
 -12   8   2       2172.20       2110.48        39.90 o                         
 -11   8   2        467.73        469.14        10.94 o                         
 -10   8   2        127.39        124.75         5.19 o                         
  -9   8   2        797.95        779.34        16.57 o                         
  -8   8   2        384.32        401.93        10.44 o                         
  -7   8   2        365.60        291.53         8.73 o                         
  -6   8   2          9.76          4.83         2.56 o                         
  -5   8   2          0.01         -0.60         2.32 o                         
  -4   8   2         63.04         64.33         3.30 o                         
  -3   8   2        310.68        286.02         5.70 o                         
  -2   8   2        726.31        721.51        11.54 o                         
  -1   8   2        632.61        604.05         9.87 o                         
   0   8   2        700.70        639.89        10.36 o                         
   1   8   2         18.24         16.81         2.27 o                         
   2   8   2         80.96         66.54         3.12 o                         
   3   8   2        380.28        365.04         7.16 o                         
   4   8   2       1480.65       1635.15        29.03 o                         
   5   8   2       2287.57       2521.62        44.08 o                         
   6   8   2         26.95         33.45         2.95 o                         
   7   8   2         17.65         18.26         2.82 o                         
   8   8   2        381.35        398.25         9.78 o                         
   9   8   2        160.32        163.01         7.69 o                         
  10   8   2       6058.47       6322.79       108.69 o                         
  11   8   2         40.34         39.42         6.10 o                         
  12   8   2          7.84          2.52         5.58 o                         
  13   8   2        731.95        662.30        22.37 o                         
  14   8   2         26.24         25.32         6.36 o                         
  15   8   2        484.49        475.48        16.76 o                         
  16   8   2         67.30         66.18         7.98 o                         
  17   8   2        104.30         95.91        12.41 o                         
  18   8   2         65.85         64.94         8.72 o                         
  19   8   2        694.52        723.51        23.91 o                         
  20   8   2        132.32        118.17        11.19 o                         
  21   8   2        153.12        180.01        13.23 o                         
 -22   9   2          2.18          2.86        36.75 o                         
 -21   9   2        487.34        552.36        21.22 o                         
 -20   9   2          3.86         10.64         9.22 o                         
 -19   9   2        117.96        112.41        14.71 o                         
 -18   9   2        106.04         99.78         9.30 o                         
 -17   9   2        212.13        181.79         9.97 o                         
 -16   9   2        114.50        102.28         8.34 o                         
 -15   9   2        180.49        168.89         7.40 o                         
 -14   9   2        105.63         86.30         4.84 o                         
 -13   9   2         38.56         46.05         5.80 o                         
 -12   9   2          6.37         13.10         3.91 o                         
 -11   9   2        182.01        167.21         6.28 o                         
 -10   9   2        109.03        108.51         6.11 o                         
  -9   9   2         13.50         17.69         3.95 o                         
  -8   9   2        617.94        583.34        13.47 o                         
  -7   9   2       2209.17       2149.17        42.56 o                         
  -6   9   2       4802.61       4940.25        95.47 o                         
  -5   9   2        458.22        476.28         9.73 o                         
  -4   9   2        773.71        832.85        14.38 o                         
  -3   9   2        378.88        381.99         8.06 o                         
  -2   9   2       1357.53       1411.69        21.46 o                         
  -1   9   2         60.93         59.40         3.04 o                         
   0   9   2         16.47         11.74         2.52 o                         
   1   9   2        310.82        338.93         6.63 o                         
   2   9   2        500.38        530.51         9.80 o                         
   3   9   2        178.09        136.42         4.56 o                         
   4   9   2        263.62        271.65         6.83 o                         
   5   9   2         33.03         18.95         3.15 o                         
   6   9   2         10.17          6.69         3.00 o                         
   7   9   2          5.58          2.13         3.01 o                         
   8   9   2          5.01          8.42         3.43 o                         
   9   9   2          4.79          6.43         3.34 o                         
  10   9   2         72.14         81.48         4.47 o                         
  11   9   2        110.57         95.12         8.17 o                         
  12   9   2        498.38        577.20        18.53 o                         
  13   9   2        467.53        438.05        17.26 o                         
  14   9   2         60.88         53.09         7.80 o                         
  15   9   2        386.41        386.22        15.41 o                         
  16   9   2        269.14        269.38        14.34 o                         
  17   9   2         68.56         76.75         9.28 o                         
  18   9   2         39.34         25.59         9.29 o                         
  19   9   2         16.41         14.27         9.88 o                         
  20   9   2         21.02         27.00        10.65 o                         
  21   9   2        197.84        193.87        25.06 o                         
 -21  10   2          0.06          1.61        13.66 o                         
 -20  10   2        137.37        163.37        13.09 o                         
 -19  10   2        773.28        892.20        24.70 o                         
 -18  10   2         22.49         31.43         8.92 o                         
 -17  10   2        882.62        991.31        25.33 o                         
 -16  10   2         35.17         30.52         7.84 o                         
 -15  10   2        223.81        215.11         7.41 o                         
 -14  10   2         23.16         18.90         4.39 o                         
 -13  10   2         15.49         21.35         4.54 o                         
 -12  10   2          0.24          2.64         4.33 o                         
 -11  10   2          0.33          0.50         4.29 o                         
 -10  10   2         37.97         38.47         4.74 o                         
  -9  10   2        608.51        623.61        14.59 o                         
  -8  10   2       1014.36        985.57        21.11 o                         
  -7  10   2         33.34         37.83         4.54 o                         
  -6  10   2        864.87        867.92        18.78 o                         
  -5  10   2         64.36         40.61         4.06 o                         
  -4  10   2        497.48        436.03         9.27 o                         
  -3  10   2          0.63          1.64         2.97 o                         
  -2  10   2        154.60        154.47         4.70 o                         
  -1  10   2        386.72        423.49         8.55 o                         
   0  10   2          7.33          8.90         3.14 o                         
   1  10   2        572.93        521.71         9.90 o                         
   2  10   2          0.07          0.48         3.00 o                         
   3  10   2       1370.64       1359.33        24.75 o                         
   4  10   2         92.86         98.55         4.60 o                         
   5  10   2        711.98        689.81        13.74 o                         
   6  10   2       1610.14       1670.24        31.77 o                         
   7  10   2        812.45        751.50        16.62 o                         
   8  10   2        538.01        550.30        13.15 o                         
   9  10   2        349.39        358.96        10.57 o                         
  10  10   2         34.92         20.10         4.01 o                         
  11  10   2        402.04        377.90        10.76 o                         
  12  10   2        198.62        220.31        11.38 o                         
  13  10   2         15.53         14.40         7.44 o                         
  14  10   2          5.21          6.06         7.72 o                         
  15  10   2         12.25         12.23         8.26 o                         
  16  10   2        340.34        314.05        15.18 o                         
  17  10   2         30.35         30.87         9.69 o                         
  18  10   2        126.93        123.42        11.84 o                         
  19  10   2         55.00         53.46        11.84 o                         
  20  10   2        162.41        184.09        17.02 o                         
 -20  11   2         17.78         22.55        13.02 o                         
 -19  11   2        195.96        206.68        14.96 o                         
 -18  11   2        320.28        404.33        20.70 o                         
 -17  11   2        806.03        873.86        25.77 o                         
 -16  11   2       1226.01       1257.15        32.89 o                         
 -15  11   2        137.02        130.14         6.40 o                         
 -14  11   2         13.91         13.07         4.80 o                         
 -13  11   2        542.04        550.29        14.28 o                         
 -12  11   2        890.37        898.46        20.37 o                         
 -11  11   2        154.73        159.02         7.10 o                         
 -10  11   2       2019.76       2076.55        42.04 o                         
  -9  11   2        418.05        392.25        10.99 o                         
  -8  11   2        104.37        100.91         5.95 o                         
  -7  11   2       2366.25       2451.09        48.72 o                         
  -6  11   2       1195.81       1197.04        25.24 o                         
  -5  11   2       1450.94       1552.48        31.82 o                         
  -4  11   2         28.42         26.44         4.05 o                         
  -3  11   2       1101.32       1100.71        19.69 o                         
  -2  11   2        529.00        530.42        10.43 o                         
  -1  11   2        817.76        811.84        14.59 o                         
   0  11   2         61.68         53.21         3.86 o                         
   1  11   2        212.43        237.36         6.35 o                         
   2  11   2         54.26         52.52         4.27 o                         
   3  11   2        176.29        154.05         6.36 o                         
   4  11   2         78.91         75.83         4.63 o                         
   5  11   2         60.15         56.64         4.66 o                         
   6  11   2       2633.60       2651.66        52.49 o                         
   7  11   2        504.90        538.67        13.34 o                         
   8  11   2        120.34        133.27         6.66 o                         
   9  11   2          0.21          1.80         4.40 o                         
  10  11   2        186.76        210.46         8.20 o                         
  11  11   2        833.30        828.55        19.84 o                         
  12  11   2        252.04        243.82         8.13 o                         
  13  11   2        263.74        260.34        19.73 o                         
  14  11   2        683.77        762.53        36.92 o                         
  15  11   2         21.77         18.73         9.32 o                         
  16  11   2        204.00        189.14        13.09 o                         
  17  11   2          0.20         -3.00        10.55 o                         
  18  11   2        169.75        153.80        13.60 o                         
  19  11   2        751.51        854.95        29.64 o                         
 -19  12   2         14.60         17.30        12.99 o                         
 -18  12   2        112.32        100.96        13.49 o                         
 -17  12   2          7.04         -0.05        11.40 o                         
 -16  12   2        137.74        136.95         8.60 o                         
 -15  12   2          7.68          3.68         5.17 o                         
 -14  12   2         59.59         47.29         5.79 o                         
 -13  12   2        322.35        261.38        10.66 o                         
 -12  12   2        124.39        102.68         7.67 o                         
 -11  12   2        124.49        117.02         6.92 o                         
 -10  12   2        386.10        359.81        11.18 o                         
  -9  12   2          9.54          8.57         5.13 o                         
  -8  12   2        248.88        234.03         8.59 o                         
  -7  12   2        233.22        228.11         8.48 o                         
  -6  12   2        146.77        150.18         7.33 o                         
  -5  12   2       1893.54       1959.20        39.71 o                         
  -4  12   2         14.82          6.94         4.90 o                         
  -3  12   2        316.85        327.40         9.27 o                         
  -2  12   2       1404.73       1415.20        28.60 o                         
  -1  12   2        408.42        391.64         9.90 o                         
   0  12   2        763.99        772.41        15.63 o                         
   1  12   2       1394.73       1461.30        26.98 o                         
   2  12   2        998.57       1005.19        19.46 o                         
   3  12   2        184.86        177.16         6.89 o                         
   4  12   2       2202.48       2232.59        44.73 o                         
   5  12   2       1555.45       1598.57        32.85 o                         
   6  12   2        948.06        993.62        21.75 o                         
   7  12   2         48.97         35.92         5.22 o                         
   8  12   2         41.61         29.01         5.29 o                         
   9  12   2        979.13        965.53        22.88 o                         
  10  12   2        346.52        346.62        11.79 o                         
  11  12   2        409.29        393.71        12.30 o                         
  12  12   2         54.58         44.72         4.81 o                         
  13  12   2        656.62        705.01        23.39 o                         
  14  12   2        311.39        278.24        14.41 o                         
  15  12   2         26.32         21.39        10.22 o                         
  16  12   2          0.02          0.13        10.86 o                         
  17  12   2        125.82        133.21        13.52 o                         
  18  12   2         24.15         15.65        12.66 o                         
 -18  13   2         45.65         49.04        14.34 o                         
 -17  13   2         84.47         91.68        13.95 o                         
 -16  13   2        267.35        257.72        10.30 o                         
 -15  13   2         31.50         26.71         6.41 o                         
 -14  13   2        217.73        232.54         9.47 o                         
 -13  13   2         15.14          6.42         6.19 o                         
 -12  13   2        245.81        280.14        10.26 o                         
 -11  13   2         50.16         41.43         6.21 o                         
 -10  13   2        392.58        384.94        13.01 o                         
  -9  13   2         30.44         21.20         5.94 o                         
  -8  13   2         11.13         13.86         5.90 o                         
  -7  13   2        291.62        307.78        10.41 o                         
  -6  13   2        109.63        123.67         7.36 o                         
  -5  13   2        156.63        172.09         9.07 o                         
  -4  13   2        458.25        432.97        14.02 o                         
  -3  13   2       2955.72       3127.26        71.51 o                         
  -2  13   2        240.28        240.98        12.20 o                         
  -1  13   2         85.26         87.46         5.91 o                         
   0  13   2          0.55         -2.26         5.15 o                         
   1  13   2         44.31         60.52         5.85 o                         
   2  13   2        248.30        242.75         9.60 o                         
   3  13   2        703.37        679.92        16.48 o                         
   4  13   2        165.38        163.83         9.28 o                         
   5  13   2          7.34         11.05         5.48 o                         
   6  13   2         79.64         80.44         6.43 o                         
   7  13   2         59.14         56.75         6.90 o                         
   8  13   2         53.82         40.56         6.11 o                         
   9  13   2        123.91        124.37         7.53 o                         
  10  13   2         19.78         19.41         5.76 o                         
  11  13   2        936.07        953.39        27.04 o                         
  12  13   2         90.60         75.81         9.90 o                         
  13  13   2         46.16         60.11         6.51 o                         
  14  13   2        143.41        139.26        21.35 o                         
  15  13   2        513.65        628.54        26.68 o                         
  16  13   2         41.32         43.93        12.64 o                         
  17  13   2         31.09         22.41        13.37 o                         
 -17  14   2         39.78         54.35        16.63 o                         
 -16  14   2        226.28        217.58        10.88 o                         
 -15  14   2        166.82        150.29         9.11 o                         
 -14  14   2         29.18         38.00         7.73 o                         
 -13  14   2          0.95         -1.37         6.80 o                         
 -12  14   2         89.26         79.90         7.62 o                         
 -11  14   2        124.18        114.51         8.08 o                         
 -10  14   2        203.82        204.48        11.83 o                         
  -9  14   2         45.69         34.68         6.60 o                         
  -8  14   2         73.97         56.86         6.87 o                         
  -7  14   2        173.64        176.39         9.88 o                         
  -6  14   2          5.28         -1.16         7.08 o                         
  -5  14   2         89.72        102.57         8.48 o                         
  -4  14   2        194.71        206.82        10.23 o                         
  -3  14   2          9.29         13.00         7.03 o                         
  -2  14   2         74.17         54.36         7.12 o                         
  -1  14   2        223.55        215.14         8.92 o                         
   0  14   2        195.80        217.03        13.74 o                         
   1  14   2        139.36        147.13         8.46 o                         
   2  14   2        369.43        330.03        14.69 o                         
   3  14   2        161.60        185.69         9.77 o                         
   4  14   2       2706.28       2934.60        58.63 o                         
   5  14   2        117.26         97.05         7.21 o                         
   6  14   2         78.11         84.41         7.44 o                         
   7  14   2        153.23        142.74         8.32 o                         
   8  14   2         32.08         23.30         6.61 o                         
   9  14   2         11.26          4.35         6.29 o                         
  10  14   2         29.47         21.12         6.67 o                         
  11  14   2          2.87          0.18         6.23 o                         
  12  14   2          0.60          0.77         6.14 o                         
  13  14   2        152.19        170.98        11.75 o                         
  14  14   2        135.44        115.39        13.79 o                         
  15  14   2         38.39         36.34        13.23 o                         
  16  14   2         63.84         83.49        20.08 o                         
 -16  15   2          2.61         14.71        10.44 o                         
 -15  15   2        252.05        245.21        11.71 o                         
 -14  15   2        391.79        399.17        21.20 o                         
 -13  15   2          4.76          4.01         7.90 o                         
 -12  15   2        313.32        334.54        13.36 o                         
 -11  15   2        256.15        271.94        11.30 o                         
 -10  15   2          0.74          3.92         7.41 o                         
  -9  15   2        336.16        333.48        14.11 o                         
  -8  15   2         56.68         40.55         9.04 o                         
  -7  15   2          2.42         -2.45         7.50 o                         
  -6  15   2        513.53        545.69        17.68 o                         
  -5  15   2        296.36        285.57        12.48 o                         
  -4  15   2          2.08         -0.97         7.61 o                         
  -3  15   2        225.95        247.56        11.94 o                         
  -2  15   2          0.65         -1.07         8.52 o                         
  -1  15   2         19.48         18.03         8.63 o                         
   0  15   2          9.24          3.89         7.57 o                         
   1  15   2       1148.05       1127.73        31.92 o                         
   2  15   2        536.81        581.83        19.75 o                         
   3  15   2         34.09         27.77         8.03 o                         
   4  15   2          1.02          5.40         7.58 o                         
   5  15   2        149.97        128.44        10.08 o                         
   6  15   2        149.74        170.61         9.66 o                         
   7  15   2        267.06        263.06        11.21 o                         
   8  15   2         58.73         53.53         7.80 o                         
   9  15   2        113.00        113.20        10.50 o                         
  10  15   2          1.04          1.86         7.21 o                         
  11  15   2          6.53          4.65         7.19 o                         
  12  15   2         30.36         34.69         7.52 o                         
  13  15   2          3.33          0.23         6.33 o                         
  14  15   2         25.96         25.13        13.98 o                         
  15  15   2        142.20        162.99        25.29 o                         
 -14  16   2         33.87         37.71        19.53 o                         
 -13  16   2          7.22          9.48         9.51 o                         
 -12  16   2         39.19         30.25        10.30 o                         
 -11  16   2          0.31         -9.18        10.02 o                         
 -10  16   2         85.47         96.98        11.36 o                         
  -9  16   2          7.81          8.13         8.99 o                         
  -8  16   2        146.41        157.46        11.07 o                         
  -7  16   2        206.56        192.50        11.56 o                         
  -6  16   2         88.49         89.18         9.83 o                         
  -5  16   2         53.76         80.05         9.71 o                         
  -4  16   2        326.35        275.81        14.33 o                         
  -3  16   2        994.10       1164.86        37.25 o                         
  -2  16   2        477.32        480.91        25.04 o                         
  -1  16   2         76.26         70.71        14.46 o                         
   0  16   2        119.57        116.07        12.23 o                         
   1  16   2          1.62          1.22         9.16 o                         
   2  16   2        385.79        458.23        18.32 o                         
   3  16   2        429.36        413.31        17.04 o                         
   4  16   2          2.83          3.28         9.00 o                         
   5  16   2         30.56         18.87         9.19 o                         
   6  16   2        517.06        543.94        20.05 o                         
   7  16   2         51.65         49.89         9.75 o                         
   8  16   2        462.34        493.92        17.95 o                         
   9  16   2        877.07        947.39        24.96 o                         
  10  16   2         33.14         30.67         8.56 o                         
  11  16   2          0.68         -0.10         8.19 o                         
  12  16   2         20.68         24.08         8.44 o                         
  13  16   2         26.64         27.44         8.12 o                         
 -12  17   2        479.40        545.49        56.32 o                         
 -11  17   2        201.93        164.14        14.12 o                         
 -10  17   2          0.04         -3.03        10.91 o                         
  -9  17   2         34.16         51.68        11.59 o                         
  -8  17   2        464.88        448.24        27.79 o                         
  -7  17   2        571.52        611.85        21.77 o                         
  -6  17   2          5.04          0.39        10.73 o                         
  -5  17   2        255.81        285.45        15.51 o                         
  -4  17   2         83.31         85.31        11.56 o                         
  -3  17   2        140.70        156.21        19.70 o                         
  -2  17   2        159.26        165.50        22.06 o                         
  -1  17   2        191.62        183.36        23.44 o                         
   0  17   2         73.73         66.35        12.46 o                         
   1  17   2          2.74         -1.91        11.30 o                         
   2  17   2          0.09          0.98        10.05 o                         
   3  17   2         43.68         38.59        12.07 o                         
   4  17   2          8.90          9.04        11.08 o                         
   5  17   2        108.81         85.23        12.49 o                         
   6  17   2        439.72        484.17        20.24 o                         
   7  17   2          1.11          0.56        10.35 o                         
   8  17   2          5.76          0.42        10.64 o                         
   9  17   2        105.27        115.39        12.08 o                         
  10  17   2         34.93         40.56        10.98 o                         
  11  17   2          2.14        -17.26        19.74 o                         
  -9  18   2         39.39         59.34        14.16 o                         
  -8  18   2         14.57         13.00        13.85 o                         
  -7  18   2        127.39        119.34        15.47 o                         
  -6  18   2         41.51         16.60        12.30 o                         
  -5  18   2         16.01         16.37        12.31 o                         
  -4  18   2          8.51          7.41        12.52 o                         
  -3  18   2         50.40         54.26        21.74 o                         
  -2  18   2          3.67          8.73        19.74 o                         
  -1  18   2         61.73         50.83        22.95 o                         
   0  18   2        393.00        417.60        30.87 o                         
   1  18   2        249.14        253.99        18.61 o                         
   2  18   2         55.98         47.55        15.08 o                         
   3  18   2          0.81          0.15        13.34 o                         
   4  18   2         92.00        135.73        15.02 o                         
   5  18   2         67.26         70.38        13.43 o                         
   6  18   2         34.63         33.34        13.36 o                         
   7  18   2         89.71         88.79        12.99 o                         
   8  18   2        240.93        250.28        28.27 o                         
  -5  19   2        101.06         93.24        18.76 o                         
  -4  19   2          8.31         14.29        16.52 o                         
  -3  19   2        215.95        213.38        29.07 o                         
  -2  19   2         87.45         67.75        24.91 o                         
  -1  19   2         22.33         46.56        24.26 o                         
   0  19   2          3.13        -35.32        35.32 o                         
   1  19   2        159.47        178.77        20.81 o                         
   2  19   2        369.55        365.57        24.44 o                         
   3  19   2         55.56         77.10        18.11 o                         
   4  19   2          7.33         -0.97        15.06 o                         
 -24   1   3          7.04          6.21        10.98 o                         
 -23   1   3        156.95        169.56        12.85 o                         
 -22   1   3        245.74        255.86        14.65 o                         
 -21   1   3        203.89        192.99        12.17 o                         
 -20   1   3         29.16         29.30         7.75 o                         
 -19   1   3         12.40          3.49         6.86 o                         
 -18   1   3        197.23        172.81        11.44 o                         
 -17   1   3         81.27         69.96         7.20 o                         
 -16   1   3        610.28        607.19        18.23 o                         
 -15   1   3       1905.32       1838.97        46.81 o                         
 -14   1   3       1892.03       1880.09        43.28 o                         
 -13   1   3       1334.24       1317.97        28.67 o                         
 -12   1   3         93.95         78.98         2.72 o                         
 -11   1   3        649.09        622.26        10.61 o                         
 -10   1   3       1204.33       1274.97        20.61 o                         
  -9   1   3        734.47        755.89        12.59 o                         
  -8   1   3       2073.83       2688.11        42.37 o                         
  -7   1   3       2342.09       2784.77        50.71 o                         
  -6   1   3       1117.93       1200.03        19.29 o                         
  -5   1   3        263.97        319.03         5.71 o                         
  -4   1   3        723.48        780.99        12.70 o                         
  -3   1   3       1086.77       1169.29        17.31 o                         
  -2   1   3        657.46        708.39        10.67 o                         
  -1   1   3       3059.02       3314.10        48.05 o                         
   0   1   3        206.52        252.70         5.19 o                         
   1   1   3      31037.96      35168.04       570.75 o                         
   2   1   3       1258.00       1310.04        20.04 o                         
   3   1   3        198.28        187.57         3.20 o                         
   4   1   3         23.45         35.13         1.16 o                         
   5   1   3        815.19        748.12        11.78 o                         
   6   1   3        142.89        134.49         3.09 o                         
   7   1   3       2543.73       2712.03        39.67 o                         
   8   1   3         45.88         35.60         1.63 o                         
   9   1   3         28.31         23.90         1.47 o                         
  10   1   3       2817.63       3063.30        46.51 o                         
  11   1   3          3.40          1.03         1.42 o                         
  12   1   3        908.15        876.61        17.85 o                         
  13   1   3       1180.77       1162.99        21.94 o                         
  14   1   3       1579.52       1567.91        28.91 o                         
  15   1   3        143.37        164.70         6.68 o                         
  16   1   3          0.46          2.68         5.17 o                         
  17   1   3         13.55         16.10         5.90 o                         
  18   1   3          8.86         -0.61         8.23 o                         
  19   1   3        320.22        346.39        14.67 o                         
 -24   2   3         65.85         53.15        12.05 o                         
 -23   2   3         70.08         65.76        10.73 o                         
 -22   2   3         14.57          8.58         9.09 o                         
 -21   2   3         13.11         17.82         8.35 o                         
 -20   2   3        864.43        845.95        27.85 o                         
 -19   2   3        107.04         89.58         8.59 o                         
 -18   2   3         67.48         48.51         7.23 o                         
 -17   2   3        762.65        767.62        22.35 o                         
 -16   2   3        570.99        560.67        18.00 o                         
 -15   2   3         24.67         31.52         4.94 o                         
 -14   2   3          4.86          8.19         4.30 o                         
 -13   2   3        992.91        955.20        28.60 o                         
 -12   2   3         55.19         40.56         2.12 o                         
 -11   2   3         75.22         96.21         3.08 o                         
 -10   2   3       2005.66       2026.92        32.27 o                         
  -9   2   3         42.49         65.98         2.83 o                         
  -8   2   3       7223.48       7718.69       120.53 o                         
  -7   2   3          2.09          1.09         1.56 o                         
  -6   2   3       4012.94       3973.21        62.31 o                         
  -5   2   3       1441.75       1355.54        20.09 o                         
  -4   2   3      15192.80      16883.60       243.10 o                         
  -3   2   3       2337.04       2369.78        34.56 o                         
  -2   2   3       9464.54      10519.55       157.37 o                         
  -1   2   3       2099.69       2316.71        33.77 o                         
   0   2   3       9066.40      10093.60       140.60 o                         
   1   2   3       7367.86       7878.43       134.59 o                         
   2   2   3       2808.49       2900.29        49.94 o                         
   3   2   3         61.04         52.41         2.44 o                         
   4   2   3       1877.68       1886.39        28.65 o                         
   5   2   3        204.93        126.20         3.33 o                         
   6   2   3       2506.24       2605.37        42.91 o                         
   7   2   3        745.77        820.38        14.71 o                         
   8   2   3        369.02        312.45         6.59 o                         
   9   2   3       1595.19       1716.07        27.48 o                         
  10   2   3       2953.13       3112.73        49.19 o                         
  11   2   3          1.16          0.61         1.65 o                         
  12   2   3        556.22        500.48         8.92 o                         
  13   2   3        132.99        126.81         4.73 o                         
  14   2   3        336.77        310.57         8.10 o                         
  15   2   3         12.43         13.08         2.87 o                         
  16   2   3       2374.96       2461.33        46.24 o                         
  17   2   3          2.95          1.25         3.41 o                         
  18   2   3       1613.64       1725.52        37.73 o                         
  19   2   3          3.75          6.48         3.94 o                         
  20   2   3        138.34        161.96         8.35 o                         
  21   2   3        514.29        562.64        23.29 o                         
 -24   3   3        500.65        526.62        23.34 o                         
 -23   3   3         64.75         54.88        11.28 o                         
 -22   3   3         30.39         15.52         9.44 o                         
 -21   3   3       1602.20       1787.38        52.95 o                         
 -20   3   3         14.13         -0.11         7.70 o                         
 -19   3   3        592.66        552.27        20.14 o                         
 -18   3   3          4.39         -4.17         6.04 o                         
 -17   3   3        671.30        660.23        19.96 o                         
 -16   3   3         20.74          8.81         5.27 o                         
 -15   3   3       3583.96       3572.74        80.73 o                         
 -14   3   3         28.05         27.50         4.79 o                         
 -13   3   3         13.72          7.94         1.59 o                         
 -12   3   3         24.83         37.81         2.34 o                         
 -11   3   3          0.00          0.80         1.95 o                         
 -10   3   3        297.97        332.88         7.86 o                         
  -9   3   3         24.91         27.56         2.11 o                         
  -8   3   3       2547.10       2878.15        47.50 o                         
  -7   3   3       1150.63       1203.42        20.39 o                         
  -6   3   3         62.94         88.50         2.98 o                         
  -5   3   3        354.82        319.79         5.43 o                         
  -4   3   3       3217.31       3769.74        56.80 o                         
  -3   3   3        411.82        398.05         6.44 o                         
  -2   3   3        243.34        249.06         4.72 o                         
  -1   3   3        569.72        569.74         8.49 o                         
   0   3   3        188.14        144.67         2.91 o                         
   1   3   3       1540.84       1459.88        24.33 o                         
   2   3   3        112.79        123.17         3.61 o                         
   3   3   3       6337.04       6660.48       108.60 o                         
   4   3   3        410.36        438.89         6.93 o                         
   5   3   3       1746.63       1711.79        25.20 o                         
   6   3   3        588.37        611.28        12.44 o                         
   7   3   3       4842.41       5190.16        89.08 o                         
   8   3   3         45.34         49.82         2.47 o                         
   9   3   3       1112.32       1097.15        18.87 o                         
  10   3   3        242.84        266.94         6.59 o                         
  11   3   3          0.95          0.10         2.08 o                         
  12   3   3       2947.97       2989.33        47.62 o                         
  13   3   3          0.13          1.12         2.76 o                         
  14   3   3       1984.79       1993.48        37.70 o                         
  15   3   3         14.61          6.58         3.54 o                         
  16   3   3        794.48        776.31        17.98 o                         
  17   3   3        306.07        299.96         9.91 o                         
  18   3   3        242.22        237.47         9.09 o                         
  19   3   3         49.36         44.17         5.25 o                         
  20   3   3         99.74         88.48         7.52 o                         
  21   3   3          8.28          5.11         5.89 o                         
  22   3   3         54.85         70.85         8.26 o                         
 -24   4   3          6.49          0.21        13.08 o                         
 -23   4   3          8.68         -0.59        10.94 o                         
 -22   4   3        188.26        211.10        13.90 o                         
 -21   4   3        269.77        239.44        15.90 o                         
 -20   4   3         64.28         60.02         8.81 o                         
 -19   4   3        380.44        394.18        15.45 o                         
 -18   4   3         84.62         89.47        10.33 o                         
 -17   4   3        261.49        229.37        11.01 o                         
 -16   4   3        375.35        331.10        11.83 o                         
 -15   4   3        196.07        180.18         8.11 o                         
 -14   4   3       3483.51       3389.38        76.64 o                         
 -13   4   3       1247.29       1237.03        22.37 o                         
 -12   4   3       2343.94       2327.27        43.00 o                         
 -11   4   3        880.40        882.35        18.41 o                         
 -10   4   3       1699.52       1709.18        30.18 o                         
  -9   4   3         64.43         49.12         3.99 o                         
  -8   4   3       1902.75       2073.95        36.20 o                         
  -7   4   3       1790.83       1833.65        30.62 o                         
  -6   4   3         20.83         23.41         1.97 o                         
  -5   4   3        612.74        760.47        11.28 o                         
  -4   4   3          0.36          0.47         1.33 o                         
  -3   4   3          0.56          1.32         1.28 o                         
  -2   4   3       2391.91       2552.31        33.83 o                         
  -1   4   3       5009.79       5815.54        81.27 o                         
   0   4   3       1678.95       1826.99        26.82 o                         
   1   4   3       4054.01       4219.36        69.06 o                         
   2   4   3        134.75        121.33         3.58 o                         
   3   4   3         13.76         11.47         1.59 o                         
   4   4   3          1.41          3.32         1.32 o                         
   5   4   3       2076.97       2218.10        31.46 o                         
   6   4   3        214.62        215.24         5.08 o                         
   7   4   3       1092.15       1156.84        19.85 o                         
   8   4   3         99.72         72.86         3.41 o                         
   9   4   3        317.02        332.97         7.30 o                         
  10   4   3        711.48        643.78        17.21 o                         
  11   4   3          5.42         11.24         2.99 o                         
  12   4   3       1555.44       1503.63        30.49 o                         
  13   4   3       1292.68       1251.01        25.84 o                         
  14   4   3        560.56        622.49        15.52 o                         
  15   4   3        176.84        225.93         7.84 o                         
  16   4   3         50.79         53.53         5.27 o                         
  17   4   3        529.01        521.89        15.05 o                         
  18   4   3          3.98         -0.45         5.12 o                         
  19   4   3        415.59        444.05        14.73 o                         
  20   4   3        437.13        462.20        16.51 o                         
  21   4   3         45.61         42.85         7.59 o                         
  22   4   3        548.90        703.40        25.68 o                         
 -24   5   3         12.21         17.18        34.36 o                         
 -23   5   3        339.49        361.76        18.16 o                         
 -22   5   3         42.92         63.67        10.42 o                         
 -21   5   3        104.16         92.75        10.34 o                         
 -20   5   3         78.14         91.75         9.53 o                         
 -19   5   3         46.08         40.62         7.98 o                         
 -18   5   3        432.14        446.87        16.43 o                         
 -17   5   3         54.66         38.38         6.52 o                         
 -16   5   3       2187.35       2229.69        51.72 o                         
 -15   5   3         23.98         17.74         5.47 o                         
 -14   5   3         30.44         29.01         2.17 o                         
 -13   5   3       2936.70       2963.92        57.88 o                         
 -12   5   3          2.27          2.00         2.83 o                         
 -11   5   3        491.56        460.85        10.91 o                         
 -10   5   3        130.32        140.07         5.07 o                         
  -9   5   3       1763.57       1786.28        35.30 o                         
  -8   5   3       1180.78       1223.03        21.95 o                         
  -7   5   3         51.72         64.07         4.18 o                         
  -6   5   3          1.17          5.50         1.57 o                         
  -5   5   3        635.96        688.20        10.80 o                         
  -4   5   3        439.43        508.07         7.67 o                         
  -3   5   3          3.44          8.21         1.43 o                         
  -2   5   3       1537.96       1671.21        23.09 o                         
  -1   5   3         61.75         97.11         3.52 o                         
   0   5   3       4541.95       5234.19        75.87 o                         
   1   5   3        642.63        768.54        11.88 o                         
   2   5   3       8251.91       9508.03       142.43 o                         
   3   5   3         19.69         19.41         1.87 o                         
   4   5   3        395.99        355.18         7.45 o                         
   5   5   3         18.88         23.38         1.76 o                         
   6   5   3       3866.48       4051.65        57.06 o                         
   7   5   3        104.09         84.39         4.00 o                         
   8   5   3       1455.03       1496.66        28.22 o                         
   9   5   3        115.91        113.26         4.47 o                         
  10   5   3       1041.31        998.22        21.04 o                         
  11   5   3        817.03        826.48        18.01 o                         
  12   5   3         38.31         38.13         4.07 o                         
  13   5   3       2441.49       2480.39        52.45 o                         
  14   5   3        524.54        516.90        13.85 o                         
  15   5   3         91.62        114.12         7.83 o                         
  16   5   3        852.42        823.59        27.03 o                         
  17   5   3         49.43         42.84         6.40 o                         
  18   5   3        171.88        151.71        11.83 o                         
  19   5   3          4.78          4.71         6.85 o                         
  20   5   3        384.40        375.61        15.49 o                         
  21   5   3        135.63        170.13        10.89 o                         
  22   5   3         37.36         37.06         9.27 o                         
 -23   6   3         16.49         20.06        11.37 o                         
 -22   6   3          0.00          4.77        10.27 o                         
 -21   6   3          3.58          3.94         8.93 o                         
 -20   6   3         24.81         23.65         8.53 o                         
 -19   6   3         12.95         10.05         7.67 o                         
 -18   6   3          0.03          0.41         6.61 o                         
 -17   6   3        174.30        178.85         8.98 o                         
 -16   6   3          0.02          0.56         5.72 o                         
 -15   6   3         62.71         91.81         6.87 o                         
 -14   6   3        491.33        385.84        10.02 o                         
 -13   6   3       1444.10       1414.44        28.90 o                         
 -12   6   3        754.36        778.25        16.92 o                         
 -11   6   3         63.78         56.25         3.71 o                         
 -10   6   3         11.14          3.07         2.93 o                         
  -9   6   3        376.89        351.47         8.36 o                         
  -8   6   3       1440.87       1385.21        27.79 o                         
  -7   6   3       1248.54       1315.31        22.48 o                         
  -6   6   3       2038.81       2186.58        31.17 o                         
  -5   6   3       2156.89       2321.29        33.05 o                         
  -4   6   3       1800.77       1832.62        25.41 o                         
  -3   6   3        141.70        118.55         4.14 o                         
  -2   6   3       1574.10       1754.71        25.98 o                         
  -1   6   3        129.96        111.35         3.35 o                         
   0   6   3       1176.84       1400.70        20.99 o                         
   1   6   3       3934.93       4258.40        59.88 o                         
   2   6   3       2567.58       3083.04        46.82 o                         
   3   6   3       5491.95       5798.79        87.27 o                         
   4   6   3         24.25         40.22         2.54 o                         
   5   6   3        432.40        456.51         8.94 o                         
   6   6   3        205.56        175.57         4.23 o                         
   7   6   3       1446.23       1468.13        22.92 o                         
   8   6   3         10.32          9.78         1.21 o                         
   9   6   3        337.18        352.54         9.25 o                         
  10   6   3        248.19        247.39         7.75 o                         
  11   6   3         62.23         60.01         5.39 o                         
  12   6   3        287.04        254.88         8.73 o                         
  13   6   3         19.62         11.09         4.65 o                         
  14   6   3        152.07        176.03         9.27 o                         
  15   6   3        246.43        220.02        17.37 o                         
  16   6   3         24.00         16.39         6.24 o                         
  17   6   3         59.09         56.21         7.42 o                         
  18   6   3         53.31         61.24         7.70 o                         
  19   6   3         48.32         54.87         8.44 o                         
  20   6   3         31.20         44.51         8.60 o                         
  21   6   3         21.30         23.25         9.30 o                         
  22   6   3        545.24        705.78        25.20 o                         
 -23   7   3         80.12        100.23        36.27 o                         
 -22   7   3          8.26          0.38        10.62 o                         
 -21   7   3        647.61        690.00        22.62 o                         
 -20   7   3         99.19         94.40        10.25 o                         
 -19   7   3        793.27        809.27        21.69 o                         
 -18   7   3         16.00          4.07         7.17 o                         
 -17   7   3        330.88        303.56        11.76 o                         
 -16   7   3        322.83        260.35        12.34 o                         
 -15   7   3         79.12         75.14         3.85 o                         
 -14   7   3        649.06        663.33        14.39 o                         
 -13   7   3        231.44        225.05         7.15 o                         
 -12   7   3        427.97        389.35         9.65 o                         
 -11   7   3        465.08        523.93        12.36 o                         
 -10   7   3         17.41         11.97         3.30 o                         
  -9   7   3        361.49        340.36         8.46 o                         
  -8   7   3        498.36        482.86        15.92 o                         
  -7   7   3        498.06        467.26        11.72 o                         
  -6   7   3         29.36         19.13         2.45 o                         
  -5   7   3        977.91       1009.17        14.54 o                         
  -4   7   3          0.10          1.09         2.04 o                         
  -3   7   3        532.73        497.30         8.35 o                         
  -2   7   3        456.65        519.03         9.86 o                         
  -1   7   3        435.81        451.23         7.72 o                         
   0   7   3          2.31          3.01         1.97 o                         
   1   7   3        910.24        815.24        12.85 o                         
   2   7   3        241.21        239.15         5.06 o                         
   3   7   3       3588.16       3876.56        58.73 o                         
   4   7   3       1214.46       1260.92        21.72 o                         
   5   7   3       1679.46       1634.78        27.75 o                         
   6   7   3        371.89        295.04         6.93 o                         
   7   7   3          8.14          9.29         2.38 o                         
   8   7   3        127.93        147.50         4.67 o                         
   9   7   3       2371.56       2269.09        39.81 o                         
  10   7   3        869.53        866.94        18.93 o                         
  11   7   3        900.99        836.52        21.27 o                         
  12   7   3        190.80        160.00         8.86 o                         
  13   7   3        486.01        492.03        16.07 o                         
  14   7   3         52.69         28.01         6.52 o                         
  15   7   3         14.65          9.17         6.29 o                         
  16   7   3        646.63        653.75        26.19 o                         
  17   7   3        267.85        246.96        12.57 o                         
  18   7   3         66.21         61.57         8.42 o                         
  19   7   3         57.91         43.38         8.88 o                         
  20   7   3         43.60         35.67         9.43 o                         
  21   7   3        139.69        144.36        16.44 o                         
 -22   8   3         81.67         95.96        12.71 o                         
 -21   8   3         51.39         46.40        12.84 o                         
 -20   8   3         59.45         55.78        11.95 o                         
 -19   8   3         61.09         80.89        10.29 o                         
 -18   8   3        132.54        126.22         9.28 o                         
 -17   8   3          4.33          1.72         6.87 o                         
 -16   8   3          0.83         -2.62         6.37 o                         
 -15   8   3        544.71        485.90        13.03 o                         
 -14   8   3        713.35        768.72        16.60 o                         
 -13   8   3        561.54        558.35        12.80 o                         
 -12   8   3        569.22        511.02        12.67 o                         
 -11   8   3        178.16        164.78         8.82 o                         
 -10   8   3       2814.12       2812.79        52.32 o                         
  -9   8   3        209.16        176.50         8.82 o                         
  -8   8   3        957.74        935.95        18.76 o                         
  -7   8   3        449.94        445.59        12.89 o                         
  -6   8   3       1271.34       1214.11        21.04 o                         
  -5   8   3       3379.62       3528.39        61.29 o                         
  -4   8   3       1380.19       1448.59        22.79 o                         
  -3   8   3         28.63         20.17         2.49 o                         
  -2   8   3          4.22          5.03         2.37 o                         
  -1   8   3       1791.30       2067.29        30.73 o                         
   0   8   3        223.00        190.87         5.22 o                         
   1   8   3       1015.13       1166.78        17.90 o                         
   2   8   3        395.93        351.71         7.44 o                         
   3   8   3          9.68         12.99         2.77 o                         
   4   8   3        399.64        432.53         9.14 o                         
   5   8   3        728.55        770.44        15.52 o                         
   6   8   3       1039.98       1031.28        20.13 o                         
   7   8   3        373.62        392.56         9.25 o                         
   8   8   3        695.52        707.50        14.56 o                         
   9   8   3        543.15        504.85        10.54 o                         
  10   8   3          6.63          3.97         6.60 o                         
  11   8   3          2.00          4.52         5.22 o                         
  12   8   3        901.58        965.39        26.84 o                         
  13   8   3        116.49         95.34        10.08 o                         
  14   8   3         21.77         14.97         6.68 o                         
  15   8   3       1112.56       1181.29        32.80 o                         
  16   8   3         73.71         75.52         8.34 o                         
  17   8   3        623.59        732.27        23.25 o                         
  18   8   3        589.30        636.22        23.48 o                         
  19   8   3         70.97         57.04        10.08 o                         
  20   8   3        391.72        447.61        19.43 o                         
  21   8   3        263.49        325.43        37.60 o                         
 -22   9   3          0.06          5.14        26.48 o                         
 -21   9   3        474.34        472.63        21.14 o                         
 -20   9   3         94.38         83.50        10.66 o                         
 -19   9   3          1.66         -1.61         8.69 o                         
 -18   9   3        173.42        168.71        11.98 o                         
 -17   9   3         78.42         92.68         8.53 o                         
 -16   9   3          5.86         10.12         4.22 o                         
 -15   9   3        182.31        156.64         6.61 o                         
 -14   9   3        602.42        654.03        14.89 o                         
 -13   9   3        595.80        554.60        13.06 o                         
 -12   9   3        452.05        448.86        11.24 o                         
 -11   9   3         22.30         14.29         4.08 o                         
 -10   9   3       1317.45       1315.13        25.75 o                         
  -9   9   3        621.16        643.15        14.14 o                         
  -8   9   3        469.12        460.36        11.65 o                         
  -7   9   3         29.66         26.52         4.20 o                         
  -6   9   3          1.10         -0.30         3.68 o                         
  -5   9   3        318.16        328.10         7.60 o                         
  -4   9   3          6.93          4.51         3.10 o                         
  -3   9   3       3306.87       3574.97        52.48 o                         
  -2   9   3        981.61       1001.32        15.76 o                         
  -1   9   3       4203.92       4418.42        64.56 o                         
   0   9   3        491.03        424.55         8.46 o                         
   1   9   3       1371.86       1362.57        22.48 o                         
   2   9   3       2729.50       2992.24        52.13 o                         
   3   9   3        717.86        646.66        12.78 o                         
   4   9   3        680.16        616.75        13.13 o                         
   5   9   3        103.45        118.34         5.21 o                         
   6   9   3        745.95        705.31        14.72 o                         
   7   9   3        446.37        474.82        13.57 o                         
   8   9   3       1366.24       1424.89        28.94 o                         
   9   9   3       3175.85       3280.78        64.04 o                         
  10   9   3        255.91        262.93         7.69 o                         
  11   9   3          3.87          9.59         6.41 o                         
  12   9   3         29.90         26.67         6.86 o                         
  13   9   3        794.73        804.46        27.03 o                         
  14   9   3        386.64        390.59        15.51 o                         
  15   9   3        233.09        231.65        11.80 o                         
  16   9   3         15.36         13.80         7.95 o                         
  17   9   3        368.44        377.92        17.08 o                         
  18   9   3        104.75         98.25        11.00 o                         
  19   9   3        184.23        146.43        13.04 o                         
  20   9   3         26.30         14.07        11.19 o                         
 -21  10   3          0.11        -11.67        15.85 o                         
 -20  10   3        387.35        500.01        19.09 o                         
 -19  10   3         17.31         16.44         9.75 o                         
 -18  10   3        276.22        328.05        14.04 o                         
 -17  10   3         33.46         23.34         8.72 o                         
 -16  10   3        329.96        343.33        11.46 o                         
 -15  10   3         32.13         26.12         4.74 o                         
 -14  10   3        768.81        781.81        17.39 o                         
 -13  10   3         11.62         17.56         4.80 o                         
 -12  10   3        326.46        321.96         9.62 o                         
 -11  10   3        770.58        677.89        16.16 o                         
 -10  10   3         55.26         52.94         5.34 o                         
  -9  10   3         52.93         45.48         5.02 o                         
  -8  10   3         86.31         88.17         5.60 o                         
  -7  10   3       2315.70       2359.57        47.05 o                         
  -6  10   3        686.77        707.04        16.05 o                         
  -5  10   3       3282.14       3300.64        61.10 o                         
  -4  10   3         20.40         21.28         3.65 o                         
  -3  10   3        206.32        212.62         6.18 o                         
  -2  10   3         17.64         18.18         3.15 o                         
  -1  10   3         12.10          8.70         3.22 o                         
   0  10   3         48.06         51.79         3.70 o                         
   1  10   3        151.47        164.55         5.23 o                         
   2  10   3       1846.47       1832.03        34.61 o                         
   3  10   3          6.36          2.35         3.74 o                         
   4  10   3       1727.48       1762.09        33.44 o                         
   5  10   3         33.25         34.00         4.35 o                         
   6  10   3         13.13         13.93         3.80 o                         
   7  10   3       4327.40       4476.80        86.84 o                         
   8  10   3         39.55         43.02         4.39 o                         
   9  10   3        243.82        252.74         8.23 o                         
  10  10   3        467.80        468.53        12.59 o                         
  11  10   3         34.65         30.24         4.00 o                         
  12  10   3         49.78         42.19         7.97 o                         
  13  10   3         63.51         69.67         8.63 o                         
  14  10   3         65.32         59.16         8.68 o                         
  15  10   3         25.66         24.03         8.80 o                         
  16  10   3        149.19        199.06        12.57 o                         
  17  10   3         18.66         33.27        10.30 o                         
  18  10   3        116.76        113.64        15.75 o                         
  19  10   3        289.89        297.68        16.58 o                         
 -20  11   3        101.48        104.22        13.42 o                         
 -19  11   3         85.29         89.97        12.57 o                         
 -18  11   3        173.24        182.91        12.93 o                         
 -17  11   3         17.66         17.13         9.87 o                         
 -16  11   3         16.04         16.30         5.11 o                         
 -15  11   3         83.79         79.29         6.27 o                         
 -14  11   3         66.01         60.47         5.91 o                         
 -13  11   3         62.58         49.18         5.89 o                         
 -12  11   3        560.79        558.52        22.39 o                         
 -11  11   3        189.73        161.23         7.41 o                         
 -10  11   3        123.24        138.31         8.79 o                         
  -9  11   3         13.85          4.59         4.82 o                         
  -8  11   3          2.54         -1.10         4.68 o                         
  -7  11   3        115.67        126.84         6.68 o                         
  -6  11   3          9.39          6.93         4.85 o                         
  -5  11   3        571.39        570.86        13.87 o                         
  -4  11   3        756.89        743.64        15.25 o                         
  -3  11   3        214.10        221.51         7.21 o                         
  -2  11   3          8.15          5.80         4.10 o                         
  -1  11   3        561.72        576.14        11.23 o                         
   0  11   3        836.65        870.09        15.43 o                         
   1  11   3        115.00         98.10         5.42 o                         
   2  11   3        186.43        143.11         5.99 o                         
   3  11   3         13.92          8.26         4.15 o                         
   4  11   3        176.05        146.09         6.17 o                         
   5  11   3        318.69        293.23         8.76 o                         
   6  11   3        190.59        173.13         6.97 o                         
   7  11   3         47.36         50.52         4.98 o                         
   8  11   3        154.57        129.91         7.85 o                         
   9  11   3         62.52         45.26         5.13 o                         
  10  11   3         44.70         42.88         4.86 o                         
  11  11   3        146.83        134.13         7.71 o                         
  12  11   3        273.77        242.51        12.44 o                         
  13  11   3        155.35        160.40        10.98 o                         
  14  11   3        113.72        126.50        11.00 o                         
  15  11   3          0.84         -0.41         9.58 o                         
  16  11   3         53.01         56.56        10.92 o                         
  17  11   3        635.16        713.25        25.51 o                         
  18  11   3         25.19         31.66        11.95 o                         
 -19  12   3        229.73        220.66        15.46 o                         
 -18  12   3         15.65         11.38        11.83 o                         
 -17  12   3         35.64         33.21        11.20 o                         
 -16  12   3         10.24          5.28         5.72 o                         
 -15  12   3        174.43        194.93         8.72 o                         
 -14  12   3        261.03        259.90        10.10 o                         
 -13  12   3         29.81         24.09         6.10 o                         
 -12  12   3        428.77        445.76        13.03 o                         
 -11  12   3        373.52        373.47        11.84 o                         
 -10  12   3        247.34        249.76         9.36 o                         
  -9  12   3        162.91        160.10         8.84 o                         
  -8  12   3        344.08        338.92        10.98 o                         
  -7  12   3       1283.45       1264.29        27.91 o                         
  -6  12   3       1139.12       1207.19        25.90 o                         
  -5  12   3         14.89          7.89         5.93 o                         
  -4  12   3        343.88        355.09        17.08 o                         
  -3  12   3        294.49        269.74         9.15 o                         
  -2  12   3        483.44        485.92        11.95 o                         
  -1  12   3         14.40         12.13         4.73 o                         
   0  12   3          1.08         -3.68         5.19 o                         
   1  12   3        642.73        695.19        15.51 o                         
   2  12   3          7.73          7.18         4.66 o                         
   3  12   3         20.12         21.94         4.92 o                         
   4  12   3        673.57        666.28        14.97 o                         
   5  12   3         88.42         79.86         5.90 o                         
   6  12   3         65.55         71.56         5.78 o                         
   7  12   3         92.97         66.76         5.63 o                         
   8  12   3        424.02        432.87        12.22 o                         
   9  12   3          5.75          6.65         5.16 o                         
  10  12   3       1079.75       1183.01        29.01 o                         
  11  12   3        413.55        372.09        11.69 o                         
  12  12   3        101.33        101.97         8.92 o                         
  13  12   3         56.45         50.71        10.10 o                         
  14  12   3         46.01         27.78        10.43 o                         
  15  12   3         36.73         30.57        10.75 o                         
  16  12   3         15.86         22.47        11.64 o                         
  17  12   3         45.27         53.86        12.62 o                         
 -18  13   3          7.57          2.11        14.18 o                         
 -17  13   3         11.00         10.67         7.59 o                         
 -16  13   3        306.58        312.53        12.34 o                         
 -15  13   3         19.29         11.17         6.74 o                         
 -14  13   3         69.48         70.75         7.52 o                         
 -13  13   3        195.21        194.67        10.37 o                         
 -12  13   3          7.55         -6.08         6.12 o                         
 -11  13   3         32.80         29.92         6.65 o                         
 -10  13   3          5.72          7.40         6.18 o                         
  -9  13   3        180.12        210.66         8.99 o                         
  -8  13   3          3.91          4.03         6.02 o                         
  -7  13   3         90.82         80.87         7.73 o                         
  -6  13   3       1348.80       1435.52        34.95 o                         
  -5  13   3        603.35        620.82        18.30 o                         
  -4  13   3         35.14         24.52         6.80 o                         
  -3  13   3        464.94        476.87        15.08 o                         
  -2  13   3        465.39        476.58        13.85 o                         
  -1  13   3       1792.81       1885.81        44.52 o                         
   0  13   3         94.99         88.44         8.86 o                         
   1  13   3        932.79        981.52        23.35 o                         
   2  13   3         75.15         81.12         6.24 o                         
   3  13   3         21.95         17.26         5.42 o                         
   4  13   3        325.61        312.90        10.35 o                         
   5  13   3        361.67        368.17        15.42 o                         
   6  13   3        467.19        491.55        14.07 o                         
   7  13   3         31.10         26.57         5.76 o                         
   8  13   3         96.48         75.21         6.77 o                         
   9  13   3         11.07         10.02         5.96 o                         
  10  13   3        366.06        360.72        12.11 o                         
  11  13   3        103.13        110.50         7.84 o                         
  12  13   3         66.70         58.75         5.92 o                         
  13  13   3        275.85        266.26        15.17 o                         
  14  13   3         17.54         15.95        11.42 o                         
  15  13   3        290.63        292.13        16.82 o                         
  16  13   3          6.79          7.61        12.53 o                         
 -17  14   3         58.30         54.89         8.08 o                         
 -16  14   3        700.85        759.39        21.84 o                         
 -15  14   3        643.41        762.43        21.71 o                         
 -14  14   3        228.97        226.83        11.89 o                         
 -13  14   3        166.62        186.86        11.32 o                         
 -12  14   3         90.44        109.05         8.24 o                         
 -11  14   3         99.13         99.24         8.18 o                         
 -10  14   3        594.16        640.93        18.34 o                         
  -9  14   3       1164.73       1154.19        29.84 o                         
  -8  14   3         63.00         62.15         8.09 o                         
  -7  14   3         16.66         21.52         7.61 o                         
  -6  14   3        121.32        110.95         8.86 o                         
  -5  14   3       1196.81       1264.29        32.00 o                         
  -4  14   3        175.12        166.26        11.09 o                         
  -3  14   3        176.91        180.32        20.28 o                         
  -2  14   3         36.99         34.13         7.03 o                         
  -1  14   3        331.96        373.56        24.07 o                         
   0  14   3       1713.59       1700.76        40.75 o                         
   1  14   3       1122.26       1231.25        39.69 o                         
   2  14   3          0.45          1.99         6.62 o                         
   3  14   3         37.71         31.46         7.47 o                         
   4  14   3         22.81         13.48         6.40 o                         
   5  14   3          9.33          6.95         6.12 o                         
   6  14   3        167.53        165.60         8.36 o                         
   7  14   3        102.24         77.31         7.22 o                         
   8  14   3        514.44        492.35        15.34 o                         
   9  14   3         47.97         64.60         7.38 o                         
  10  14   3         10.98          1.47         6.36 o                         
  11  14   3        166.34        160.44         9.60 o                         
  12  14   3        278.10        276.32        10.87 o                         
  13  14   3        104.39        105.85        15.69 o                         
  14  14   3        223.48        207.56        15.85 o                         
  15  14   3         12.40         11.06        13.70 o                         
 -15  15   3         37.10         47.15         9.99 o                         
 -14  15   3          0.06          0.16         8.63 o                         
 -13  15   3        301.21        326.14        13.51 o                         
 -12  15   3         34.41         40.16         8.91 o                         
 -11  15   3         53.29         44.80         9.03 o                         
 -10  15   3        101.93         73.15         9.61 o                         
  -9  15   3        362.30        418.38        15.85 o                         
  -8  15   3          3.76          0.52         7.96 o                         
  -7  15   3         68.71         79.71         9.39 o                         
  -6  15   3         53.30         47.91         9.19 o                         
  -5  15   3        292.51        276.17        17.55 o                         
  -4  15   3       1091.23       1161.79        48.98 o                         
  -3  15   3         97.00         94.68        10.30 o                         
  -2  15   3         33.94         33.77        10.98 o                         
  -1  15   3        117.44        107.89        10.98 o                         
   0  15   3        147.20        151.34        11.26 o                         
   1  15   3        222.82        233.45        12.69 o                         
   2  15   3        835.50        944.41        29.84 o                         
   3  15   3       1419.38       1458.40        36.16 o                         
   4  15   3        456.07        442.99        15.56 o                         
   5  15   3        401.43        432.64        15.93 o                         
   6  15   3        247.87        235.21        12.35 o                         
   7  15   3        573.66        581.02        17.20 o                         
   8  15   3        684.82        701.40        19.69 o                         
   9  15   3         19.09         11.50         7.57 o                         
  10  15   3          0.71         -4.48         7.35 o                         
  11  15   3        304.45        341.86        13.33 o                         
  12  15   3         80.11         95.91         7.79 o                         
  13  15   3          9.31          1.04        13.70 o                         
  14  15   3         51.61         40.38        20.58 o                         
 -14  16   3         15.18         12.41        41.52 o                         
 -13  16   3        110.25         94.68        12.07 o                         
 -12  16   3         18.48          6.04         9.69 o                         
 -11  16   3        117.48        121.87        11.21 o                         
 -10  16   3          5.09         -0.26         9.68 o                         
  -9  16   3        373.21        412.87        16.86 o                         
  -8  16   3          9.38          6.37        10.04 o                         
  -7  16   3         35.04         20.69         9.96 o                         
  -6  16   3        245.27        217.88        17.01 o                         
  -5  16   3        326.25        351.66        17.74 o                         
  -4  16   3        139.24        130.48        12.00 o                         
  -3  16   3         53.73         50.54        12.59 o                         
  -2  16   3          7.58         12.44        14.40 o                         
  -1  16   3         17.20         15.34         9.81 o                         
   0  16   3        131.72        136.88        12.83 o                         
   1  16   3        140.23        120.42        12.23 o                         
   2  16   3         18.18          8.01         9.25 o                         
   3  16   3          1.40          2.50         9.35 o                         
   4  16   3         77.71         65.88         9.97 o                         
   5  16   3          1.46          3.50         9.03 o                         
   6  16   3        123.82        125.48        11.17 o                         
   7  16   3         31.35         39.83         9.80 o                         
   8  16   3          3.96          1.25         8.18 o                         
   9  16   3        221.34        254.98        12.24 o                         
  10  16   3        154.63        149.75        10.46 o                         
  11  16   3        140.59        122.05        12.78 o                         
  12  16   3         74.26         70.26         8.88 o                         
 -12  17   3          0.13        -13.36        41.52 o                         
 -11  17   3         70.70         42.57        13.75 o                         
 -10  17   3         72.72         61.01        12.29 o                         
  -9  17   3        336.83        356.47        20.60 o                         
  -8  17   3          2.91         -0.03        11.46 o                         
  -7  17   3          8.77          4.21        11.43 o                         
  -6  17   3         10.17          6.39        11.29 o                         
  -5  17   3         55.76         48.77        11.80 o                         
  -4  17   3         51.26         54.84        12.10 o                         
  -3  17   3         15.40         10.61        15.72 o                         
  -2  17   3         12.99         17.62        15.42 o                         
  -1  17   3         83.79         75.80        24.58 o                         
   0  17   3        197.60        221.81        15.82 o                         
   1  17   3          3.62          3.06        11.78 o                         
   2  17   3         52.63         60.26        12.34 o                         
   3  17   3          6.10          7.82        11.22 o                         
   4  17   3         51.94         47.96        12.03 o                         
   5  17   3         14.03          7.64        11.34 o                         
   6  17   3        303.06        299.14        22.86 o                         
   7  17   3          8.84          0.61        10.78 o                         
   8  17   3         36.96         27.97        11.33 o                         
   9  17   3          1.98         -8.54        10.89 o                         
  10  17   3         25.88         33.09        22.03 o                         
  -9  18   3        105.19        118.74        27.80 o                         
  -8  18   3          1.95         11.12        13.03 o                         
  -7  18   3         28.43         29.12        13.20 o                         
  -6  18   3         88.62        104.79        14.14 o                         
  -5  18   3          0.25          4.97        12.88 o                         
  -4  18   3         24.61          9.11        16.04 o                         
  -3  18   3         76.16        116.73        33.65 o                         
  -2  18   3        107.80         94.49        25.14 o                         
  -1  18   3          4.73          3.74        21.61 o                         
   0  18   3         37.93         33.63        13.65 o                         
   1  18   3        197.96        210.95        16.85 o                         
   2  18   3         25.27         33.37        15.08 o                         
   3  18   3          0.07         -0.40        14.19 o                         
   4  18   3         57.69         50.69        13.95 o                         
   5  18   3          2.81          7.88        12.85 o                         
   6  18   3          2.60          2.30        13.31 o                         
   7  18   3        142.81        118.84        37.71 o                         
  -4  19   3        130.23        162.13        27.84 o                         
  -3  19   3         18.14          8.59        27.67 o                         
  -2  19   3          6.34         -8.46        23.62 o                         
  -1  19   3        290.86        268.08        30.20 o                         
   0  19   3       1118.71       1388.05        56.12 o                         
   1  19   3         58.49         53.31        18.41 o                         
   2  19   3         21.28         36.99        17.44 o                         
   3  19   3         46.80         65.87        42.96 o                         
 -24   0   4          5.07          7.48        16.15 o                         
 -23   0   4       3040.11       3490.37       140.50 o                         
 -22   0   4         68.99         81.15        24.82 o                         
 -21   0   4        453.88        470.40        47.97 o                         
 -20   0   4        145.07        144.76        15.17 o                         
 -19   0   4        717.52        736.25        35.06 o                         
 -18   0   4         37.04         16.45        10.12 o                         
 -17   0   4         45.03         52.16        10.51 o                         
 -16   0   4        194.77        177.21        38.90 o                         
 -15   0   4       2283.74       2293.92        91.61 o                         
 -14   0   4       3605.27       3692.12        90.53 o                         
 -13   0   4        171.82        183.69        13.89 o                         
 -12   0   4        163.89        182.79         9.02 o                         
 -11   0   4        106.36         88.30         5.97 o                         
 -10   0   4        263.50        310.47        15.01 o                         
  -9   0   4        898.92       1051.48        24.38 o                         
  -8   0   4       4980.81       5862.56       129.75 o                         
  -7   0   4       1270.33       1321.86        30.10 o                         
  -6   0   4        433.23        433.85        10.07 o                         
  -5   0   4       1924.86       2326.16        48.17 o                         
  -4   0   4      10528.41      12106.98       246.90 o                         
  -3   0   4       2259.71       2129.84        44.12 o                         
  -2   0   4        727.63        863.53        18.43 o                         
  -1   0   4       7409.74       7527.16       153.81 o                         
   0   0   4       1316.07       1326.83        29.97 o                         
   1   0   4      22701.75      25671.13       618.34 o                         
   2   0   4       2373.56       2402.80        53.61 o                         
   3   0   4        774.20        717.55        19.56 o                         
   4   0   4         11.59         21.10         1.78 o                         
   5   0   4       2848.00       3029.08        67.68 o                         
   6   0   4       5476.20       5445.57       120.72 o                         
   7   0   4        414.18        370.79         9.83 o                         
   8   0   4      15406.38      16543.16       364.33 o                         
   9   0   4         41.34         44.48         3.39 o                         
  10   0   4       7424.08       7796.36       159.86 o                         
  11   0   4        157.51        144.58         6.13 o                         
  12   0   4        667.25        665.38        15.82 o                         
  13   0   4          1.40          4.48         2.93 o                         
  14   0   4         90.60         86.54         5.51 o                         
  15   0   4         36.29         25.00         4.71 o                         
  16   0   4        354.88        334.24        13.95 o                         
  17   0   4        977.71        989.32        27.65 o                         
  18   0   4        340.27        337.76        17.95 o                         
  19   0   4        301.23        223.60        24.80 o                         
 -24   1   4        330.86        309.76        21.71 o                         
 -23   1   4         50.93         70.57        11.67 o                         
 -22   1   4         98.75         83.39        10.78 o                         
 -21   1   4        262.29        289.84        28.01 o                         
 -20   1   4        177.01        167.44        21.98 o                         
 -19   1   4         16.23         10.61         7.56 o                         
 -18   1   4        580.60        548.63        19.96 o                         
 -17   1   4        112.68        114.89         8.74 o                         
 -16   1   4       1114.95       1061.53        32.15 o                         
 -15   1   4       3716.65       3670.73        90.71 o                         
 -14   1   4       3253.51       3186.28        66.24 o                         
 -13   1   4       1483.52       1544.46        30.82 o                         
 -12   1   4       2467.14       2414.92        44.56 o                         
 -11   1   4        371.09        356.65         8.81 o                         
 -10   1   4       1369.99       1327.10        23.67 o                         
  -9   1   4        456.83        477.05        10.54 o                         
  -8   1   4       3190.80       3082.28        48.67 o                         
  -7   1   4         14.79         13.65         1.91 o                         
  -6   1   4       4376.23       5007.30        72.61 o                         
  -5   1   4       8853.56      10217.45       147.46 o                         
  -4   1   4        361.76        358.18         5.99 o                         
  -3   1   4       5805.74       6111.50        88.40 o                         
  -2   1   4         79.41         68.88         4.67 o                         
  -1   1   4         17.85          2.09         1.32 o                         
   0   1   4        506.16        480.90         8.22 o                         
   1   1   4      16341.85      18421.49       313.94 o                         
   2   1   4       1643.38       1849.80        30.73 o                         
   3   1   4       1981.66       1984.45        30.29 o                         
   4   1   4        509.91        560.00         8.46 o                         
   5   1   4        729.26        738.42        11.83 o                         
   6   1   4       2931.89       3037.96        50.22 o                         
   7   1   4         99.22         95.33         3.23 o                         
   8   1   4        695.24        685.09        11.80 o                         
   9   1   4        424.55        419.56         7.65 o                         
  10   1   4         43.24         44.56         2.43 o                         
  11   1   4        416.33        390.30         7.38 o                         
  12   1   4        997.56       1012.58        15.83 o                         
  13   1   4         96.44        102.82         4.38 o                         
  14   1   4       1192.84       1114.77        21.24 o                         
  15   1   4       3178.09       3275.12        57.54 o                         
  16   1   4        112.03        124.93         5.35 o                         
  17   1   4         98.28        120.90         6.02 o                         
  18   1   4          2.36          1.74         3.42 o                         
  19   1   4        631.58        659.96        19.79 o                         
  20   1   4         34.17         45.82        31.50 o                         
 -24   2   4         27.72         20.52        12.06 o                         
 -23   2   4          3.10         -3.17        10.75 o                         
 -22   2   4        132.49        129.24        21.84 o                         
 -21   2   4         10.54         11.27         8.91 o                         
 -20   2   4         45.69         36.67         8.50 o                         
 -19   2   4        223.04        225.55        13.14 o                         
 -18   2   4         65.70         54.53         8.07 o                         
 -17   2   4         53.98         49.99         7.45 o                         
 -16   2   4        326.53        348.41        13.17 o                         
 -15   2   4        286.40        227.26         6.77 o                         
 -14   2   4        117.68         89.82         4.11 o                         
 -13   2   4       2512.38       2471.38        48.50 o                         
 -12   2   4       2710.21       2681.08        52.35 o                         
 -11   2   4        128.07        110.87         4.61 o                         
 -10   2   4        214.27        174.00         7.40 o                         
  -9   2   4        399.48        427.25         8.47 o                         
  -8   2   4         52.83         57.55         2.54 o                         
  -7   2   4       2257.34       2495.73        39.58 o                         
  -6   2   4       1322.34       1348.33        20.12 o                         
  -5   2   4        521.22        562.48         8.93 o                         
  -4   2   4        318.57        308.67         6.50 o                         
  -3   2   4        464.87        578.63         9.09 o                         
  -2   2   4        658.78        629.51         9.77 o                         
  -1   2   4       4553.20       5125.91        74.24 o                         
   0   2   4       1346.67       1408.56        20.88 o                         
   1   2   4       9586.87      10853.68       162.53 o                         
   2   2   4        181.36        225.90         5.02 o                         
   3   2   4       1997.52       2319.78        35.28 o                         
   4   2   4         24.06         31.76         1.54 o                         
   5   2   4       1905.47       2006.25        28.55 o                         
   6   2   4         92.67         92.36         3.60 o                         
   7   2   4        286.30        288.91         7.61 o                         
   8   2   4        340.10        304.39         6.20 o                         
   9   2   4        520.04        509.42         9.26 o                         
  10   2   4        238.02        231.66         6.48 o                         
  11   2   4          0.01         -1.65         2.57 o                         
  12   2   4        207.10        218.26         6.94 o                         
  13   2   4        326.41        317.19         9.08 o                         
  14   2   4         49.18         52.91         6.45 o                         
  15   2   4        184.41        190.19         6.83 o                         
  16   2   4        327.33        316.83         9.08 o                         
  17   2   4          0.49          5.13         3.97 o                         
  18   2   4        204.75        203.87        13.41 o                         
  19   2   4        160.59        153.98         7.88 o                         
  20   2   4         56.00         55.97         6.96 o                         
 -24   3   4         19.59         27.41        16.11 o                         
 -23   3   4          3.39          6.87        11.13 o                         
 -22   3   4         19.58         21.56        10.45 o                         
 -21   3   4        298.78        324.09        16.83 o                         
 -20   3   4         66.10         73.79         9.73 o                         
 -19   3   4        543.57        529.95        20.27 o                         
 -18   3   4         40.29         26.03         7.61 o                         
 -17   3   4        125.48        108.95         8.43 o                         
 -16   3   4          8.88          6.15         5.95 o                         
 -15   3   4        229.41        241.99         6.39 o                         
 -14   3   4          0.19         -0.58         2.85 o                         
 -13   3   4        429.74        427.00        10.34 o                         
 -12   3   4       1360.45       1315.57        26.66 o                         
 -11   3   4       1385.62       1379.07        29.78 o                         
 -10   3   4       1821.21       1878.34        34.98 o                         
  -9   3   4       2235.57       2285.80        42.16 o                         
  -8   3   4        186.88        193.29         4.48 o                         
  -7   3   4          1.94          2.44         1.77 o                         
  -6   3   4        118.38        118.38         3.87 o                         
  -5   3   4       1200.98       1295.43        20.09 o                         
  -4   3   4         64.98         36.76         1.92 o                         
  -3   3   4          4.74          3.79         1.53 o                         
  -2   3   4       5997.06       6638.47        96.08 o                         
  -1   3   4       6090.46       6725.40        97.28 o                         
   0   3   4       2067.70       2386.55        33.76 o                         
   1   3   4        437.79        414.64         7.41 o                         
   2   3   4        496.02        489.33         9.40 o                         
   3   3   4       1236.92       1350.73        21.77 o                         
   4   3   4        437.57        442.25         7.96 o                         
   5   3   4        412.06        385.57         6.62 o                         
   6   3   4       2070.73       2151.96        37.68 o                         
   7   3   4        138.72        127.43         3.78 o                         
   8   3   4        138.79        134.57         4.28 o                         
   9   3   4         18.19         11.89         2.91 o                         
  10   3   4       3989.11       4024.88        83.23 o                         
  11   3   4         54.46         47.30         4.87 o                         
  12   3   4         72.07         82.48         4.60 o                         
  13   3   4        753.53        749.49        16.78 o                         
  14   3   4         14.47         17.09         4.01 o                         
  15   3   4         31.46         22.08         4.07 o                         
  16   3   4        677.38        686.74        16.44 o                         
  17   3   4        177.64        197.25         8.63 o                         
  18   3   4         36.03         22.70         5.24 o                         
  19   3   4         43.01         50.64         6.03 o                         
  20   3   4        119.39        136.61         8.10 o                         
  21   3   4        127.31        142.69         8.70 o                         
 -24   4   4          2.58          2.39        33.41 o                         
 -23   4   4        167.44        154.44        14.36 o                         
 -22   4   4        307.88        345.28        18.44 o                         
 -21   4   4        190.09        202.27        15.91 o                         
 -20   4   4        285.47        325.72        16.21 o                         
 -19   4   4        941.16       1008.16        32.24 o                         
 -18   4   4         62.47         62.27         8.05 o                         
 -17   4   4        745.87        732.14        22.13 o                         
 -16   4   4        148.82        119.52         7.85 o                         
 -15   4   4        135.58        133.96         7.83 o                         
 -14   4   4       1048.99       1072.82        22.51 o                         
 -13   4   4        713.28        676.79        15.05 o                         
 -12   4   4          0.05         -1.00         3.61 o                         
 -11   4   4         43.20         46.45         3.92 o                         
 -10   4   4        185.29        165.82         5.59 o                         
  -9   4   4        272.35        265.72         7.19 o                         
  -8   4   4       2945.00       3252.25        53.82 o                         
  -7   4   4         91.65         98.17         3.21 o                         
  -6   4   4        582.20        641.94        10.93 o                         
  -5   4   4       6554.76       7697.60       111.41 o                         
  -4   4   4         55.11         78.89         2.53 o                         
  -3   4   4       4016.01       4460.81        64.83 o                         
  -2   4   4         39.02         87.45         3.50 o                         
  -1   4   4        860.20        827.20        12.70 o                         
   0   4   4       5515.51       6239.44        84.49 o                         
   1   4   4        357.17        287.71         5.69 o                         
   2   4   4       1067.85       1266.76        20.61 o                         
   3   4   4       6044.81       6597.75       107.81 o                         
   4   4   4        191.51        133.87         3.80 o                         
   5   4   4        102.13         99.39         4.14 o                         
   6   4   4        192.77        160.30         3.56 o                         
   7   4   4        972.28       1031.40        22.53 o                         
   8   4   4       3339.83       3260.56        73.29 o                         
   9   4   4       1764.69       1697.94        33.99 o                         
  10   4   4       1495.71       1326.28        27.23 o                         
  11   4   4         39.39         30.59         3.99 o                         
  12   4   4        915.96        935.01        20.28 o                         
  13   4   4       1819.62       1796.22        36.42 o                         
  14   4   4        915.76        884.31        19.71 o                         
  15   4   4          3.33          3.37         4.57 o                         
  16   4   4         85.59         73.08         6.09 o                         
  17   4   4        228.21        214.20         9.88 o                         
  18   4   4         49.25         55.52         6.42 o                         
  19   4   4         71.41         54.96         6.71 o                         
  20   4   4         38.68         36.13         7.17 o                         
  21   4   4         22.76         20.79        12.76 o                         
  22   4   4        139.83        164.40        13.36 o                         
 -23   5   4         93.38         87.87        12.53 o                         
 -22   5   4          1.35         -1.36        10.91 o                         
 -21   5   4         65.13         76.25        11.29 o                         
 -20   5   4        433.56        452.40        19.88 o                         
 -19   5   4        241.23        233.88        16.70 o                         
 -18   5   4         66.40         83.36         8.91 o                         
 -17   5   4         49.39         41.21         7.63 o                         
 -16   5   4        179.66        189.92         9.36 o                         
 -15   5   4        359.35        354.55         9.99 o                         
 -14   5   4        939.85        847.13        18.32 o                         
 -13   5   4          1.63          3.16         3.92 o                         
 -12   5   4       3432.49       3465.71        67.57 o                         
 -11   5   4        460.76        447.70        10.81 o                         
 -10   5   4       3531.15       3513.41        68.25 o                         
  -9   5   4       1024.39       1066.21        21.88 o                         
  -8   5   4        162.41        118.24         4.34 o                         
  -7   5   4        237.65        200.38         4.93 o                         
  -6   5   4        438.76        403.17         7.03 o                         
  -5   5   4        247.29        307.30         5.98 o                         
  -4   5   4       1287.45       1254.44        18.29 o                         
  -3   5   4       6300.83       6998.18        91.97 o                         
  -2   5   4        101.50         69.35         2.28 o                         
  -1   5   4       4422.86       4762.02        64.70 o                         
   0   5   4         37.48         47.41         2.84 o                         
   1   5   4       1270.54       1428.47        21.34 o                         
   2   5   4       1388.25       1301.11        25.58 o                         
   3   5   4         49.67         23.27         2.28 o                         
   4   5   4        761.52        776.65        13.17 o                         
   5   5   4        518.19        523.52         9.85 o                         
   6   5   4         64.36         72.48         2.99 o                         
   7   5   4        500.05        444.00         8.07 o                         
   8   5   4        490.91        480.59        11.41 o                         
   9   5   4          4.20          5.64         3.48 o                         
  10   5   4       3145.15       3319.89        64.83 o                         
  11   5   4        755.44        735.50        16.42 o                         
  12   5   4         50.19         53.73         4.71 o                         
  13   5   4          7.33         -1.78         4.32 o                         
  14   5   4         50.18         55.55         5.40 o                         
  15   5   4          7.89          1.95         4.95 o                         
  16   5   4         81.08         75.83         6.74 o                         
  17   5   4        372.68        412.29        18.07 o                         
  18   5   4          5.81          8.20         6.41 o                         
  19   5   4       1863.46       2064.63        60.46 o                         
  20   5   4         65.09         66.30         8.49 o                         
  21   5   4        981.68       1196.21        42.80 o                         
 -23   6   4        233.34        245.52        17.58 o                         
 -22   6   4         65.91         61.12        11.90 o                         
 -21   6   4          4.55          3.31         9.99 o                         
 -20   6   4       1107.71       1204.50        32.07 o                         
 -19   6   4        621.28        625.58        21.38 o                         
 -18   6   4        233.25        237.94        12.24 o                         
 -17   6   4        479.18        516.82        16.64 o                         
 -16   6   4         47.30         46.20         3.61 o                         
 -15   6   4        133.74        105.68         5.43 o                         
 -14   6   4        165.63        131.72         7.71 o                         
 -13   6   4         74.14         58.29         4.46 o                         
 -12   6   4         71.10         49.92         4.18 o                         
 -11   6   4         25.84         17.03         3.60 o                         
 -10   6   4        640.24        594.49        15.60 o                         
  -9   6   4          3.40         -1.45         3.17 o                         
  -8   6   4        435.66        435.46        10.45 o                         
  -7   6   4        168.24        138.07         4.64 o                         
  -6   6   4         48.06         45.92         2.45 o                         
  -5   6   4       2439.22       2437.60        35.98 o                         
  -4   6   4        429.95        487.01         7.40 o                         
  -3   6   4        411.72        360.05         5.86 o                         
  -2   6   4         34.33         35.93         2.13 o                         
  -1   6   4        443.18        445.57         7.34 o                         
   0   6   4       2297.23       2507.19        35.65 o                         
   1   6   4        344.92        415.64         8.28 o                         
   2   6   4       1747.52       1789.67        28.78 o                         
   3   6   4       1180.43       1101.22        18.19 o                         
   4   6   4       1599.68       1542.35        27.48 o                         
   5   6   4        989.63        972.99        17.97 o                         
   6   6   4         24.04         20.11         2.20 o                         
   7   6   4       1545.80       1478.93        24.25 o                         
   8   6   4         19.23         14.56         2.28 o                         
   9   6   4        637.15        613.55        14.18 o                         
  10   6   4       1313.13       1295.25        26.91 o                         
  11   6   4        700.45        682.06        15.78 o                         
  12   6   4         26.39         20.81         4.69 o                         
  13   6   4         11.79          9.52         4.96 o                         
  14   6   4       1465.20       1529.55        34.20 o                         
  15   6   4         11.10          5.04         5.80 o                         
  16   6   4        278.34        280.43        11.54 o                         
  17   6   4         70.65         56.89         7.43 o                         
  18   6   4          8.30          3.77         7.26 o                         
  19   6   4         61.20         61.63         8.88 o                         
  20   6   4         91.25         81.15         9.81 o                         
  21   6   4          1.50         -0.09         9.46 o                         
 -23   7   4          6.88          1.91        37.71 o                         
 -22   7   4        137.28        155.03        14.20 o                         
 -21   7   4          2.69         -5.93         9.96 o                         
 -20   7   4        595.69        600.42        20.52 o                         
 -19   7   4          0.08          3.91         8.72 o                         
 -18   7   4        648.55        619.28        18.05 o                         
 -17   7   4          1.18          4.84         6.93 o                         
 -16   7   4        469.12        447.15        11.44 o                         
 -15   7   4         17.06          3.78         4.64 o                         
 -14   7   4        102.41         91.09         5.21 o                         
 -13   7   4       2980.83       2786.14        54.93 o                         
 -12   7   4         75.38         77.20         4.79 o                         
 -11   7   4       2291.39       2455.71        45.92 o                         
 -10   7   4        316.60        279.79         8.21 o                         
  -9   7   4       4401.51       4527.43        82.75 o                         
  -8   7   4         88.81         86.32         5.08 o                         
  -7   7   4        236.03        213.87         6.08 o                         
  -6   7   4       1013.49        934.19        19.87 o                         
  -5   7   4         22.93         27.36         2.47 o                         
  -4   7   4       2559.37       2501.85        34.61 o                         
  -3   7   4        128.63        119.16         3.54 o                         
  -2   7   4         14.03          8.61         2.30 o                         
  -1   7   4        406.33        415.39         7.11 o                         
   0   7   4       2824.68       3125.57        45.93 o                         
   1   7   4         10.39         15.06         2.40 o                         
   2   7   4        324.78        338.25         7.04 o                         
   3   7   4       1407.51       1514.01        27.09 o                         
   4   7   4         56.06         38.26         3.12 o                         
   5   7   4        761.40        743.95        14.35 o                         
   6   7   4        475.71        456.56        12.00 o                         
   7   7   4       1572.67       1501.28        27.21 o                         
   8   7   4        184.09        183.81         5.84 o                         
   9   7   4       1135.20       1156.38        25.82 o                         
  10   7   4          1.56         -1.05         4.24 o                         
  11   7   4        755.22        787.12        21.56 o                         
  12   7   4         82.78         82.48         6.20 o                         
  13   7   4        119.75        114.12         8.49 o                         
  14   7   4        199.42        208.73         9.92 o                         
  15   7   4          4.08          1.92         6.51 o                         
  16   7   4        201.76        198.17        18.71 o                         
  17   7   4        253.38        217.55        11.52 o                         
  18   7   4        947.85       1068.60        31.49 o                         
  19   7   4         12.71          6.46         9.07 o                         
  20   7   4       1018.91       1220.14        36.40 o                         
  21   7   4        119.67        122.59        18.56 o                         
 -22   8   4         18.51         29.97        12.97 o                         
 -21   8   4        277.92        322.73        18.04 o                         
 -20   8   4         60.16         70.14        10.79 o                         
 -19   8   4         17.27         15.62         8.77 o                         
 -18   8   4        220.97        228.53        15.20 o                         
 -17   8   4          3.93          1.33         3.72 o                         
 -16   8   4         50.77         51.50         4.67 o                         
 -15   8   4         19.55         12.21         4.43 o                         
 -14   8   4         32.36         23.77         4.52 o                         
 -13   8   4         70.01         46.43         4.81 o                         
 -12   8   4        825.95        816.84        17.43 o                         
 -11   8   4        461.77        420.62        10.56 o                         
 -10   8   4         43.64         41.53         4.48 o                         
  -9   8   4         74.62         73.22         4.95 o                         
  -8   8   4        950.33        973.05        20.62 o                         
  -7   8   4        853.28        848.90        17.27 o                         
  -6   8   4        983.75        920.89        16.58 o                         
  -5   8   4         16.28         19.75         3.34 o                         
  -4   8   4        256.64        250.84         7.30 o                         
  -3   8   4        754.70        722.43        11.78 o                         
  -2   8   4         62.47         56.00         3.04 o                         
  -1   8   4        888.69        890.86        14.65 o                         
   0   8   4       1622.63       1793.89        29.11 o                         
   1   8   4         25.16         22.20         3.03 o                         
   2   8   4        228.71        250.56         6.96 o                         
   3   8   4         98.10         87.89         4.88 o                         
   4   8   4       2644.80       2792.42        48.88 o                         
   5   8   4        217.31        214.00         9.10 o                         
   6   8   4        496.40        476.07        10.23 o                         
   7   8   4         95.31        101.66         4.61 o                         
   8   8   4       3056.12       3167.01        55.50 o                         
   9   8   4       2398.54       2509.46        42.08 o                         
  10   8   4        101.71        100.41         7.25 o                         
  11   8   4        851.14        875.92        21.18 o                         
  12   8   4        139.42        135.74         8.16 o                         
  13   8   4         80.56         64.78         7.57 o                         
  14   8   4         59.99         63.17         7.89 o                         
  15   8   4          5.22          2.49         7.21 o                         
  16   8   4         17.88         16.09         8.11 o                         
  17   8   4        320.52        370.08        21.74 o                         
  18   8   4         86.25         83.56        10.27 o                         
  19   8   4         17.95         23.31        10.19 o                         
  20   8   4        411.97        489.32        20.70 o                         
 -21   9   4        255.62        283.50        18.13 o                         
 -20   9   4         59.75         45.01        11.26 o                         
 -19   9   4        162.94        163.44        11.37 o                         
 -18   9   4         53.73         41.67        10.08 o                         
 -17   9   4        273.60        235.94        12.65 o                         
 -16   9   4        260.31        226.20        10.07 o                         
 -15   9   4         56.88         51.00         5.53 o                         
 -14   9   4         41.86         58.81         5.48 o                         
 -13   9   4        145.14        145.40        10.84 o                         
 -12   9   4        186.86        201.76         7.37 o                         
 -11   9   4        316.55        296.34         9.04 o                         
 -10   9   4       1079.60       1047.68        21.38 o                         
  -9   9   4        186.84        171.42         7.11 o                         
  -8   9   4        370.13        358.91         9.49 o                         
  -7   9   4         15.84         13.47         4.21 o                         
  -6   9   4       1994.01       2068.67        41.36 o                         
  -5   9   4        106.80        125.47         5.21 o                         
  -4   9   4          8.00          3.10         3.31 o                         
  -3   9   4         33.35         37.73         3.18 o                         
  -2   9   4        244.67        245.06         6.10 o                         
  -1   9   4        142.38        126.35         6.19 o                         
   0   9   4         41.38         65.69         4.87 o                         
   1   9   4        288.97        239.67         7.26 o                         
   2   9   4        737.19        771.22        15.87 o                         
   3   9   4        172.16        176.22         7.61 o                         
   4   9   4       2337.15       2337.31        43.66 o                         
   5   9   4       1351.67       1465.56        28.19 o                         
   6   9   4         80.74         73.11         5.15 o                         
   7   9   4       1298.34       1273.55        24.84 o                         
   8   9   4         20.41         16.45         3.61 o                         
   9   9   4        519.85        521.92        14.86 o                         
  10   9   4          6.10         11.69         6.04 o                         
  11   9   4          0.01          0.07         6.11 o                         
  12   9   4         78.13         70.90         7.95 o                         
  13   9   4        124.44        126.25        10.72 o                         
  14   9   4          9.58         17.95         7.84 o                         
  15   9   4        136.22        122.98        10.16 o                         
  16   9   4        643.70        663.78        22.53 o                         
  17   9   4         57.11         65.15         9.98 o                         
  18   9   4        473.95        544.86        21.56 o                         
  19   9   4        160.70        168.53        13.60 o                         
 -21  10   4         85.31         62.66        27.24 o                         
 -20  10   4          0.89         -9.96        10.82 o                         
 -19  10   4          3.94          5.73        10.28 o                         
 -18  10   4         40.70         44.24         9.79 o                         
 -17  10   4         39.31         33.74         4.95 o                         
 -16  10   4          1.20          2.68         5.07 o                         
 -15  10   4          9.70          3.91         5.07 o                         
 -14  10   4         51.92         51.69         5.72 o                         
 -13  10   4         20.33         23.39         5.34 o                         
 -12  10   4          5.69          8.01         4.92 o                         
 -11  10   4       1167.18       1169.51        23.82 o                         
 -10  10   4         82.80         68.90         5.40 o                         
  -9  10   4        193.84        185.09         7.84 o                         
  -8  10   4         24.29         17.12         4.94 o                         
  -7  10   4        849.38        892.56        19.73 o                         
  -6  10   4       1721.46       1787.22        36.29 o                         
  -5  10   4        541.61        567.19        14.72 o                         
  -4  10   4        857.71        815.20        16.06 o                         
  -3  10   4        636.14        609.39        13.28 o                         
  -2  10   4         29.19         34.19         3.72 o                         
  -1  10   4        100.52         92.69         4.74 o                         
   0  10   4        367.05        333.25         8.92 o                         
   1  10   4        438.74        455.06        10.89 o                         
   2  10   4       2873.53       2940.26        54.58 o                         
   3  10   4       1307.17       1265.08        24.84 o                         
   4  10   4       1021.61       1063.08        21.30 o                         
   5  10   4       1251.12       1319.98        25.82 o                         
   6  10   4         96.41         95.88         7.58 o                         
   7  10   4       2168.44       2187.93        41.17 o                         
   8  10   4       2521.67       2554.85        50.72 o                         
   9  10   4        998.97       1024.28        21.94 o                         
  10  10   4          2.06         -0.28         3.31 o                         
  11  10   4          5.52          6.34         7.37 o                         
  12  10   4        323.18        327.11        18.16 o                         
  13  10   4          3.34          6.16         7.98 o                         
  14  10   4        854.71        939.85        28.48 o                         
  15  10   4        186.89        170.55        11.88 o                         
  16  10   4        235.05        251.73        16.72 o                         
  17  10   4          2.43         -4.08        10.13 o                         
  18  10   4        235.66        272.53        16.84 o                         
  19  10   4         70.45         65.39        42.96 o                         
 -20  11   4         78.10         64.82        12.96 o                         
 -19  11   4        121.82        118.87        12.49 o                         
 -18  11   4        424.92        479.90        19.50 o                         
 -17  11   4         92.77         73.39         7.56 o                         
 -16  11   4        550.35        551.33        14.72 o                         
 -15  11   4        241.47        244.31         9.53 o                         
 -14  11   4        455.84        501.08        13.51 o                         
 -13  11   4        600.92        575.74        15.38 o                         
 -12  11   4         67.72         54.99         6.16 o                         
 -11  11   4          9.45          7.55         5.54 o                         
 -10  11   4       1194.78       1258.98        27.01 o                         
  -9  11   4          5.23          6.52         5.29 o                         
  -8  11   4       1740.43       1775.30        36.46 o                         
  -7  11   4        763.35        833.69        18.98 o                         
  -6  11   4        355.79        335.98        10.49 o                         
  -5  11   4        827.53        816.45        21.34 o                         
  -4  11   4         10.14          9.09         4.99 o                         
  -3  11   4        120.65        120.28        10.91 o                         
  -2  11   4       1035.27       1046.16        25.48 o                         
  -1  11   4        226.18        224.99         6.99 o                         
   0  11   4        161.09        174.56         6.83 o                         
   1  11   4       1113.50       1004.47        20.46 o                         
   2  11   4        930.37        866.48        18.17 o                         
   3  11   4        908.73        932.23        19.30 o                         
   4  11   4         17.77         19.36         4.58 o                         
   5  11   4         57.00         50.65         5.00 o                         
   6  11   4       1400.59       1469.95        28.64 o                         
   7  11   4          2.27          3.31         4.57 o                         
   8  11   4        111.20        106.39         8.75 o                         
   9  11   4        383.09        387.77        11.30 o                         
  10  11   4         57.47         50.26         4.96 o                         
  11  11   4         37.39         31.85         4.49 o                         
  12  11   4         98.15        106.70        10.21 o                         
  13  11   4        283.37        272.41        16.46 o                         
  14  11   4        118.57        114.59        11.33 o                         
  15  11   4         76.01         74.16        11.11 o                         
  16  11   4        554.95        649.25        24.37 o                         
  17  11   4         15.82         -0.28        11.87 o                         
  18  11   4        115.59        102.62        38.66 o                         
 -19  12   4          0.92         -1.24        13.16 o                         
 -18  12   4         36.66         44.63        12.74 o                         
 -17  12   4         16.92         23.33         6.52 o                         
 -16  12   4        620.23        619.38        17.22 o                         
 -15  12   4        361.38        340.51        13.01 o                         
 -14  12   4        538.69        570.63        15.95 o                         
 -13  12   4        251.80        231.79         9.70 o                         
 -12  12   4         74.92         90.11         7.25 o                         
 -11  12   4         55.34         36.26         6.40 o                         
 -10  12   4        408.04        406.04        12.57 o                         
  -9  12   4        102.55         88.76         6.88 o                         
  -8  12   4        526.24        546.99        14.58 o                         
  -7  12   4         83.37         77.47         7.31 o                         
  -6  12   4        540.50        600.37        17.47 o                         
  -5  12   4        285.69        299.65        11.76 o                         
  -4  12   4       1108.67       1108.02        27.71 o                         
  -3  12   4          0.49          2.14         5.75 o                         
  -2  12   4        592.65        549.70        14.92 o                         
  -1  12   4        253.86        265.18        10.62 o                         
   0  12   4        345.94        364.85        11.83 o                         
   1  12   4        318.09        297.40         9.46 o                         
   2  12   4          2.33         -0.08         4.84 o                         
   3  12   4        355.75        347.62        10.24 o                         
   4  12   4        151.23        165.73        10.29 o                         
   5  12   4       1248.79       1291.02        25.87 o                         
   6  12   4         30.55         26.71         5.30 o                         
   7  12   4        180.96        181.20         8.26 o                         
   8  12   4        186.42        177.86         9.70 o                         
   9  12   4       1601.43       1671.92        36.85 o                         
  10  12   4         71.54         56.58         5.60 o                         
  11  12   4        287.40        306.40        15.28 o                         
  12  12   4         79.90         77.03        10.58 o                         
  13  12   4        116.79        122.10        12.07 o                         
  14  12   4        268.67        243.64        14.79 o                         
  15  12   4        325.72        312.86        20.55 o                         
  16  12   4        213.23        237.51        16.30 o                         
  17  12   4         47.02         97.84        47.73 o                         
 -18  13   4         97.62         94.41        15.89 o                         
 -17  13   4         57.15         43.04         7.61 o                         
 -16  13   4        149.75        144.57         8.99 o                         
 -15  13   4         18.71         20.57         7.20 o                         
 -14  13   4        135.53        124.52         8.56 o                         
 -13  13   4        281.19        330.04        12.23 o                         
 -12  13   4        122.62        122.70        10.11 o                         
 -11  13   4        430.30        459.07        15.47 o                         
 -10  13   4         12.36         12.40         6.55 o                         
  -9  13   4        161.73        168.15         9.93 o                         
  -8  13   4          0.18         -0.14         6.99 o                         
  -7  13   4         60.26         56.95         7.74 o                         
  -6  13   4         56.27         45.55         8.05 o                         
  -5  13   4          8.99          1.72         7.44 o                         
  -4  13   4          0.23          3.78         7.53 o                         
  -3  13   4        198.92        243.85        15.46 o                         
  -2  13   4        621.09        636.89        24.08 o                         
  -1  13   4        226.86        257.86        12.10 o                         
   0  13   4        419.71        425.93        14.73 o                         
   1  13   4         52.54         54.28         6.83 o                         
   2  13   4         25.28         22.61         5.82 o                         
   3  13   4       1600.73       1681.74        33.06 o                         
   4  13   4         43.47         28.07         5.91 o                         
   5  13   4          8.81         14.26         5.84 o                         
   6  13   4        451.59        460.55        13.35 o                         
   7  13   4        128.87        107.86         7.11 o                         
   8  13   4          5.75          5.63         5.99 o                         
   9  13   4         20.39         25.39         5.95 o                         
  10  13   4         57.02         47.31         6.14 o                         
  11  13   4        467.43        491.63        21.85 o                         
  12  13   4        120.09        109.37        13.77 o                         
  13  13   4        137.70        140.89        13.26 o                         
  14  13   4          3.44         -1.05        11.79 o                         
  15  13   4         27.53         23.76        13.34 o                         
 -17  14   4        462.66        442.40        52.98 o                         
 -16  14   4          8.87          9.62         8.20 o                         
 -15  14   4          3.80         -0.90         8.15 o                         
 -14  14   4         66.07         42.04         8.55 o                         
 -13  14   4         28.18         23.51         7.90 o                         
 -12  14   4          1.65          2.71         8.06 o                         
 -11  14   4        325.06        344.66        14.22 o                         
 -10  14   4        115.74        120.57        10.07 o                         
  -9  14   4        345.87        368.15        19.32 o                         
  -8  14   4          3.02          5.49         8.11 o                         
  -7  14   4        552.99        553.22        28.68 o                         
  -6  14   4         92.18         96.27         9.72 o                         
  -5  14   4        343.30        301.75        18.55 o                         
  -4  14   4          0.15          1.77         8.02 o                         
  -3  14   4        353.90        397.22        20.36 o                         
  -2  14   4         75.14         67.05         9.48 o                         
  -1  14   4         40.12         41.24         8.42 o                         
   0  14   4        244.85        282.04        12.59 o                         
   1  14   4         43.05         33.24         7.59 o                         
   2  14   4        357.82        367.32        16.34 o                         
   3  14   4          3.42          7.38         7.13 o                         
   4  14   4         71.36         56.77         6.96 o                         
   5  14   4        232.27        202.94         9.21 o                         
   6  14   4        150.67        144.16         8.34 o                         
   7  14   4         24.87         18.44         6.76 o                         
   8  14   4        388.89        377.18        13.31 o                         
   9  14   4         31.94         25.62         7.05 o                         
  10  14   4         87.89         67.80         7.26 o                         
  11  14   4         15.08          8.88         6.14 o                         
  12  14   4        682.19        771.65        26.82 o                         
  13  14   4          0.87          3.06        12.79 o                         
  14  14   4         18.60          9.63        13.50 o                         
 -15  15   4         60.09         70.46        21.87 o                         
 -14  15   4        130.05        116.31        11.27 o                         
 -13  15   4         15.36         11.26         9.62 o                         
 -12  15   4          1.19          4.73         9.32 o                         
 -11  15   4        121.71         96.85        10.61 o                         
 -10  15   4         37.35         38.14        10.08 o                         
  -9  15   4        103.91        102.09        10.93 o                         
  -8  15   4          0.64          0.25         9.01 o                         
  -7  15   4        221.75        186.29        12.18 o                         
  -6  15   4          7.23          8.32         9.15 o                         
  -5  15   4         67.12         84.40        11.03 o                         
  -4  15   4        401.58        441.08        18.56 o                         
  -3  15   4         90.54         78.13        14.03 o                         
  -2  15   4         64.69         51.58         9.87 o                         
  -1  15   4         54.51         51.08         9.59 o                         
   0  15   4        232.36        219.68        12.73 o                         
   1  15   4         31.90         15.65         8.61 o                         
   2  15   4         22.79         39.93         8.97 o                         
   3  15   4         57.14         49.06         9.21 o                         
   4  15   4        120.64        107.06         9.36 o                         
   5  15   4         22.81         25.54         8.23 o                         
   6  15   4         19.51          7.25         7.47 o                         
   7  15   4          1.66          0.04         7.56 o                         
   8  15   4        362.24        396.69        14.39 o                         
   9  15   4        249.10        238.28        11.21 o                         
  10  15   4        129.46         86.03        10.74 o                         
  11  15   4        169.06        129.65         8.78 o                         
  12  15   4         18.83         21.14         8.38 o                         
  13  15   4          6.90         10.24        19.72 o                         
 -13  16   4         27.93         32.91        29.04 o                         
 -12  16   4        249.37        295.01        15.86 o                         
 -11  16   4        176.14        170.21        13.61 o                         
 -10  16   4          4.05          1.44        10.94 o                         
  -9  16   4        388.68        365.89        18.89 o                         
  -8  16   4         48.03         70.53        11.67 o                         
  -7  16   4         99.50        104.98        11.98 o                         
  -6  16   4        106.64        105.87        12.13 o                         
  -5  16   4          0.34          2.24         9.93 o                         
  -4  16   4          5.16          5.11        12.53 o                         
  -3  16   4        319.53        304.89        29.91 o                         
  -2  16   4        152.45        146.03        17.73 o                         
  -1  16   4         19.84         29.27        10.39 o                         
   0  16   4        166.71        183.34        12.68 o                         
   1  16   4        314.27        345.83        17.27 o                         
   2  16   4        465.87        435.36        45.12 o                         
   3  16   4        223.59        277.73        14.13 o                         
   4  16   4         97.28         96.04        11.66 o                         
   5  16   4         35.10         43.42        10.17 o                         
   6  16   4         91.84        104.14        11.46 o                         
   7  16   4        272.09        280.22        14.52 o                         
   8  16   4         77.57         95.36         9.98 o                         
   9  16   4         95.48         97.93        10.12 o                         
  10  16   4         66.96         86.20         9.50 o                         
  11  16   4          8.54         11.05         8.58 o                         
 -11  17   4        407.67        329.28        44.87 o                         
 -10  17   4        121.92        124.06        14.02 o                         
  -9  17   4        121.58        138.59        14.43 o                         
  -8  17   4        276.34        319.29        20.89 o                         
  -7  17   4        917.32        961.54        30.95 o                         
  -6  17   4        165.51        142.41        13.63 o                         
  -5  17   4          0.29         -1.07        11.65 o                         
  -4  17   4         17.02         17.25        16.21 o                         
  -3  17   4        445.71        532.78        36.60 o                         
  -2  17   4        133.71        126.52        24.08 o                         
  -1  17   4          3.17         -0.58        12.51 o                         
   0  17   4        138.91        126.14        14.91 o                         
   1  17   4        100.49        128.99        15.22 o                         
   2  17   4        564.69        611.11        25.58 o                         
   3  17   4        107.83        103.87        17.08 o                         
   4  17   4        255.28        285.33        17.22 o                         
   5  17   4          3.27          0.54        11.97 o                         
   6  17   4          0.05          3.43        11.65 o                         
   7  17   4        101.09         78.22        11.95 o                         
   8  17   4          0.10         -6.07        12.74 o                         
   9  17   4        251.31        221.30        33.82 o                         
  -8  18   4         23.36         18.14        33.89 o                         
  -7  18   4         45.40         57.58        14.70 o                         
  -6  18   4        198.75        183.62        16.49 o                         
  -5  18   4          0.58         -1.53        16.67 o                         
  -4  18   4         55.67         38.24        19.86 o                         
  -3  18   4          0.85          3.37        19.32 o                         
  -2  18   4        405.92        467.11        39.61 o                         
  -1  18   4        467.37        495.38        30.26 o                         
   0  18   4        238.99        252.23        17.84 o                         
   1  18   4         77.55         82.37        15.11 o                         
   2  18   4         93.58        111.43        15.21 o                         
   3  18   4        458.25        440.36        28.77 o                         
   4  18   4        410.86        399.46        23.16 o                         
   5  18   4        171.77        222.05        27.86 o                         
   6  18   4        300.36        316.39        49.64 o                         
 -23   1   5        270.74        306.36        17.78 o                         
 -22   1   5          0.96         -5.56        10.58 o                         
 -21   1   5        167.11        167.90        12.67 o                         
 -20   1   5        208.80        191.66        12.71 o                         
 -19   1   5          1.92          2.94         8.24 o                         
 -18   1   5         60.94         61.91         8.66 o                         
 -17   1   5        198.48        209.05        11.83 o                         
 -16   1   5        264.45        269.64         8.95 o                         
 -15   1   5          0.02          1.62         3.51 o                         
 -14   1   5       2016.75       1879.05        40.12 o                         
 -13   1   5         57.37         33.55         3.84 o                         
 -12   1   5        225.86        202.97         6.14 o                         
 -11   1   5         20.60         20.89         3.10 o                         
 -10   1   5        139.75        143.09         4.57 o                         
  -9   1   5       1275.03       1359.15        24.29 o                         
  -8   1   5         17.95         12.02         2.25 o                         
  -7   1   5       1117.35       1068.69        16.31 o                         
  -6   1   5       1209.42       1244.22        18.78 o                         
  -5   1   5          6.90          0.03         1.79 o                         
  -4   1   5         61.37         85.30         2.80 o                         
  -3   1   5        681.95        680.83        10.66 o                         
  -2   1   5        326.57        332.38         7.29 o                         
  -1   1   5         22.18         30.70         2.82 o                         
   0   1   5       9544.98      11208.71       161.73 o                         
   1   1   5         88.42         90.74         2.96 o                         
   2   1   5         16.42         49.01         2.30 o                         
   3   1   5       1304.92       1329.06        21.44 o                         
   4   1   5        189.78        239.56         5.28 o                         
   5   1   5       1206.48       1258.47        18.30 o                         
   6   1   5       1168.16       1103.07        19.19 o                         
   7   1   5          6.41          4.88         2.62 o                         
   8   1   5        323.39        324.99         7.97 o                         
   9   1   5        680.95        639.64        14.22 o                         
  10   1   5          8.74          4.13         3.21 o                         
  11   1   5         99.04        100.32         5.27 o                         
  12   1   5       1408.03       1356.27        27.96 o                         
  13   1   5          4.53          8.55         3.97 o                         
  14   1   5          1.59         -1.67         3.90 o                         
  15   1   5         29.11         28.58         4.65 o                         
  16   1   5        967.23        966.22        23.02 o                         
  17   1   5         52.84         41.83         4.99 o                         
  18   1   5         27.34         20.39         4.96 o                         
  19   1   5          6.04          2.67         4.89 o                         
  20   1   5        102.17         92.19         7.75 o                         
 -23   2   5         52.65         52.23        12.63 o                         
 -22   2   5          7.77          8.02        11.05 o                         
 -21   2   5        171.94        156.30        13.00 o                         
 -20   2   5        198.16        188.98        12.93 o                         
 -19   2   5         74.22         51.42        11.30 o                         
 -18   2   5       1966.12       2009.09        58.20 o                         
 -17   2   5        208.41        152.23        10.33 o                         
 -16   2   5       2138.00       2027.47        43.35 o                         
 -15   2   5        350.44        351.10        10.15 o                         
 -14   2   5        792.61        820.75        19.01 o                         
 -13   2   5       1104.73       1056.98        22.03 o                         
 -12   2   5        996.71        893.17        18.95 o                         
 -11   2   5        946.61        850.78        17.73 o                         
 -10   2   5        650.81        609.44        13.52 o                         
  -9   2   5       1463.19       1330.29        23.84 o                         
  -8   2   5        252.93        288.59         6.06 o                         
  -7   2   5       6517.52       7185.54       104.12 o                         
  -6   2   5         44.58         52.86         2.46 o                         
  -5   2   5       4930.20       5318.43        77.23 o                         
  -4   2   5        627.82        672.62        10.64 o                         
  -3   2   5         85.40         70.60         2.95 o                         
  -2   2   5        280.69        307.81         5.52 o                         
  -1   2   5       2029.89       2227.94        32.77 o                         
   0   2   5       4969.25       5701.30        82.64 o                         
   1   2   5       1571.49       1561.24        25.11 o                         
   2   2   5       3207.44       3523.53        58.10 o                         
   3   2   5       7767.85       8576.64       128.69 o                         
   4   2   5        496.40        479.59         8.19 o                         
   5   2   5       1797.80       1782.98        27.52 o                         
   6   2   5          0.73         -0.92         2.69 o                         
   7   2   5        196.60        177.48         8.03 o                         
   8   2   5         16.67         12.43         3.19 o                         
   9   2   5        269.92        289.34         8.13 o                         
  10   2   5        323.60        315.00         8.80 o                         
  11   2   5        286.16        270.56         8.21 o                         
  12   2   5        236.55        244.46         7.96 o                         
  13   2   5       2259.45       2215.66        44.48 o                         
  14   2   5        875.91        869.67        19.63 o                         
  15   2   5        178.02        193.62         8.92 o                         
  16   2   5        337.04        344.23        11.92 o                         
  17   2   5       2469.60       2641.25        53.42 o                         
  18   2   5        204.51        208.71         9.21 o                         
  19   2   5          1.15          0.75         5.66 o                         
  20   2   5        612.30        709.20        22.97 o                         
  21   2   5         71.50         81.79        13.47 o                         
 -23   3   5         14.64         29.62        12.82 o                         
 -22   3   5        202.69        218.48        26.10 o                         
 -21   3   5        139.52        168.22        19.50 o                         
 -20   3   5        205.91        181.97        16.88 o                         
 -19   3   5         57.75         54.09         9.59 o                         
 -18   3   5        378.91        353.32        16.29 o                         
 -17   3   5        145.00        126.66         6.76 o                         
 -16   3   5        499.08        499.14        13.02 o                         
 -15   3   5          5.43          9.54         3.75 o                         
 -14   3   5        115.12        104.77         5.11 o                         
 -13   3   5        137.44        131.80         6.04 o                         
 -12   3   5        447.70        405.84        12.47 o                         
 -11   3   5        499.38        440.41        13.51 o                         
 -10   3   5        218.34        189.08         7.96 o                         
  -9   3   5        613.71        574.47        12.04 o                         
  -8   3   5       1215.11       1089.34        18.07 o                         
  -7   3   5         45.67         42.34         2.94 o                         
  -6   3   5        356.33        310.78         5.88 o                         
  -5   3   5       5744.64       6395.96        92.77 o                         
  -4   3   5        391.84        418.49         7.17 o                         
  -3   3   5       2083.01       2156.95        31.83 o                         
  -2   3   5        248.26        290.23         5.36 o                         
  -1   3   5        256.86        286.44         5.32 o                         
   0   3   5        259.40        218.05         4.55 o                         
   1   3   5        105.82        123.97         4.40 o                         
   2   3   5       6989.10       7473.75       116.88 o                         
   3   3   5         81.96         91.75         3.26 o                         
   4   3   5       7609.23       7944.41       124.27 o                         
   5   3   5         24.06         19.27         1.84 o                         
   6   3   5       1829.88       1760.31        28.42 o                         
   7   3   5         50.64         43.92         4.40 o                         
   8   3   5       1524.38       1504.68        30.46 o                         
   9   3   5       1000.59        979.26        22.80 o                         
  10   3   5        671.90        621.51        14.37 o                         
  11   3   5         90.53         95.22         7.04 o                         
  12   3   5        549.96        476.27        12.21 o                         
  13   3   5        245.80        251.85         8.42 o                         
  14   3   5        155.79        150.88         6.69 o                         
  15   3   5         49.63         45.27         5.07 o                         
  16   3   5          0.12          3.69         4.93 o                         
  17   3   5         32.02         36.92         5.79 o                         
  18   3   5         42.08         35.27         6.24 o                         
  19   3   5         48.64         37.02         6.52 o                         
  20   3   5         33.04         26.12         6.97 o                         
  21   3   5         51.64         45.44         8.00 o                         
 -23   4   5          7.48         19.71        12.57 o                         
 -22   4   5        272.31        311.29        20.99 o                         
 -21   4   5         27.55         21.15        10.69 o                         
 -20   4   5        612.53        661.12        32.61 o                         
 -19   4   5         98.72        117.56        11.01 o                         
 -18   4   5         19.96         13.65         7.83 o                         
 -17   4   5         65.80         79.66         4.25 o                         
 -16   4   5         32.20         26.85         4.14 o                         
 -15   4   5          0.10          1.49         3.86 o                         
 -14   4   5          2.11          1.81         3.72 o                         
 -13   4   5        312.45        372.03        10.04 o                         
 -12   4   5        889.24        773.17        16.81 o                         
 -11   4   5       1009.81        929.92        19.68 o                         
 -10   4   5        792.52        773.66        16.72 o                         
  -9   4   5          2.99          2.46         3.23 o                         
  -8   4   5          0.19          1.05         2.64 o                         
  -7   4   5       2539.91       2619.15        41.76 o                         
  -6   4   5         51.84         24.40         2.37 o                         
  -5   4   5       1740.64       1659.42        24.78 o                         
  -4   4   5       1425.35       1538.98        23.02 o                         
  -3   4   5       1980.68       1984.07        29.37 o                         
  -2   4   5        498.90        525.77         8.62 o                         
  -1   4   5       4562.30       4842.23        68.02 o                         
   0   4   5         47.04         57.25         2.37 o                         
   1   4   5        724.78        658.51        11.39 o                         
   2   4   5        524.93        495.33         8.98 o                         
   3   4   5        385.62        396.46         8.48 o                         
   4   4   5         16.41         15.94         2.14 o                         
   5   4   5         43.87         61.73         2.63 o                         
   6   4   5         28.72         26.80         1.93 o                         
   7   4   5        352.33        321.53         9.97 o                         
   8   4   5        607.21        566.06        13.15 o                         
   9   4   5        764.26        670.55        15.30 o                         
  10   4   5        931.18        939.36        20.44 o                         
  11   4   5        462.66        457.01        15.97 o                         
  12   4   5        391.05        375.34        10.04 o                         
  13   4   5        100.39        103.96         5.74 o                         
  14   4   5        185.36        204.11         7.92 o                         
  15   4   5         27.52         20.18         5.31 o                         
  16   4   5        210.10        208.56         8.93 o                         
  17   4   5        163.73        157.49         8.61 o                         
  18   4   5         59.50         51.05         7.19 o                         
  19   4   5        696.63        717.78        21.68 o                         
  20   4   5          0.03         -2.62         7.63 o                         
  21   4   5        373.46        405.71        16.27 o                         
 -23   5   5         70.78         63.40        14.20 o                         
 -22   5   5          0.94         10.73        12.07 o                         
 -21   5   5         49.18         49.74        11.79 o                         
 -20   5   5          0.99          5.41        10.25 o                         
 -19   5   5          3.39          3.38         8.61 o                         
 -18   5   5          6.14          6.77         7.86 o                         
 -17   5   5        240.42        204.39         7.53 o                         
 -16   5   5         78.42         66.00         5.56 o                         
 -15   5   5         88.20         72.77         6.74 o                         
 -14   5   5          8.55          4.24         4.04 o                         
 -13   5   5        612.57        564.20        13.41 o                         
 -12   5   5         19.10         15.24         4.02 o                         
 -11   5   5        173.65        147.46         6.40 o                         
 -10   5   5          0.02          2.27         3.52 o                         
  -9   5   5         35.54         26.48         3.68 o                         
  -8   5   5          0.16         -1.13         3.26 o                         
  -7   5   5       3729.31       4012.54        66.23 o                         
  -6   5   5        198.42        180.24         4.42 o                         
  -5   5   5       2427.01       2667.33        39.31 o                         
  -4   5   5       1471.69       1561.76        23.49 o                         
  -3   5   5        977.38       1062.10        16.32 o                         
  -2   5   5       1339.98       1409.93        19.86 o                         
  -1   5   5         77.84         76.23         2.95 o                         
   0   5   5       4971.24       5682.10        79.70 o                         
   1   5   5       1841.97       1800.30        29.03 o                         
   2   5   5          0.42          1.28         2.32 o                         
   3   5   5       2417.11       2377.99        41.71 o                         
   4   5   5        452.67        443.71         9.43 o                         
   5   5   5        334.65        291.09         8.56 o                         
   6   5   5        516.87        530.06        10.00 o                         
   7   5   5        869.06        864.99        15.25 o                         
   8   5   5          2.72         -0.29         3.76 o                         
   9   5   5       2668.38       2734.92        53.90 o                         
  10   5   5         59.49         55.36         4.91 o                         
  11   5   5         60.90         48.11         4.87 o                         
  12   5   5         65.45         68.72         5.48 o                         
  13   5   5          2.37         -1.90         4.76 o                         
  14   5   5          1.13          2.44         5.09 o                         
  15   5   5         33.35         27.62         5.60 o                         
  16   5   5          9.87          7.91         5.96 o                         
  17   5   5        107.91        111.58         7.91 o                         
  18   5   5         18.85         12.49         7.07 o                         
  19   5   5         22.09         15.44         7.90 o                         
  20   5   5        144.22        156.50        10.92 o                         
  21   5   5         20.07         11.70        14.25 o                         
 -23   6   5         31.82         -0.95        37.71 o                         
 -22   6   5         61.35         76.61        12.63 o                         
 -21   6   5          5.46          1.48        11.36 o                         
 -20   6   5        396.15        428.16        18.45 o                         
 -19   6   5        457.33        472.09        18.71 o                         
 -18   6   5         53.85         52.75         9.34 o                         
 -17   6   5        629.81        645.17        16.61 o                         
 -16   6   5          0.53          3.17         4.26 o                         
 -15   6   5         57.71         67.41         7.40 o                         
 -14   6   5        339.25        326.39         9.86 o                         
 -13   6   5        816.02        784.02        17.59 o                         
 -12   6   5         84.05         99.52         5.71 o                         
 -11   6   5        679.73        671.38        15.26 o                         
 -10   6   5       1112.58       1050.95        22.19 o                         
  -9   6   5         89.46         88.82         4.97 o                         
  -8   6   5          0.82         -0.63         3.45 o                         
  -7   6   5        477.03        457.72         9.88 o                         
  -6   6   5       1918.50       2076.18        35.03 o                         
  -5   6   5        415.26        353.05         8.61 o                         
  -4   6   5        108.50         92.59         3.21 o                         
  -3   6   5        685.86        716.16        10.42 o                         
  -2   6   5        467.49        509.32         8.06 o                         
  -1   6   5        343.35        396.80         8.84 o                         
   0   6   5        665.87        709.79        11.93 o                         
   1   6   5        851.27        905.32        14.81 o                         
   2   6   5       1984.95       2094.13        35.27 o                         
   3   6   5         54.98         41.18         3.16 o                         
   4   6   5          1.12         -0.16         2.66 o                         
   5   6   5        302.90        278.75         8.31 o                         
   6   6   5       1696.69       1728.56        30.91 o                         
   7   6   5         69.89         66.22         3.28 o                         
   8   6   5        317.24        296.87        10.35 o                         
   9   6   5        420.64        431.70        11.37 o                         
  10   6   5        777.06        788.92        18.04 o                         
  11   6   5         18.60         21.05         4.91 o                         
  12   6   5          7.35         12.37         5.04 o                         
  13   6   5        853.92        918.32        22.18 o                         
  14   6   5         96.23         96.57         7.13 o                         
  15   6   5        663.25        720.04        19.07 o                         
  16   6   5        417.50        449.97        15.70 o                         
  17   6   5          9.82         10.60         6.92 o                         
  18   6   5          4.79         -1.09         7.58 o                         
  19   6   5         19.15         30.90         8.71 o                         
  20   6   5         11.83         16.53         9.98 o                         
 -22   7   5         41.83         25.12        12.77 o                         
 -21   7   5        115.88        102.23        12.53 o                         
 -20   7   5         87.76         71.79        10.94 o                         
 -19   7   5          5.06         -3.23         9.00 o                         
 -18   7   5         37.43         21.57         8.66 o                         
 -17   7   5          0.43          3.38         4.35 o                         
 -16   7   5        179.35        164.05         7.15 o                         
 -15   7   5         48.51         36.77         4.96 o                         
 -14   7   5         29.33         24.97         4.95 o                         
 -13   7   5         16.73         27.56         4.83 o                         
 -12   7   5         96.56        106.16         8.93 o                         
 -11   7   5        269.70        232.36         8.12 o                         
 -10   7   5        850.88        842.37        18.45 o                         
  -9   7   5        238.67        245.16         9.07 o                         
  -8   7   5        849.29        809.12        16.78 o                         
  -7   7   5          4.19          5.78         3.53 o                         
  -6   7   5        382.80        317.62         7.55 o                         
  -5   7   5          1.28          0.01         2.73 o                         
  -4   7   5        992.33        979.07        14.40 o                         
  -3   7   5       1008.60       1081.66        15.26 o                         
  -2   7   5        176.64        162.34         4.70 o                         
  -1   7   5        848.64        893.14        14.70 o                         
   0   7   5       3201.43       3470.63        52.85 o                         
   1   7   5       1009.63       1027.57        18.23 o                         
   2   7   5         94.53         74.91         4.38 o                         
   3   7   5        257.43        254.07         6.78 o                         
   4   7   5       3083.80       3123.51        54.60 o                         
   5   7   5       1854.52       1931.43        34.39 o                         
   6   7   5       7620.61       7658.36       131.70 o                         
   7   7   5        165.71        165.91         6.78 o                         
   8   7   5         56.49         56.17         3.80 o                         
   9   7   5        225.12        255.91         9.30 o                         
  10   7   5       1081.96       1144.34        24.61 o                         
  11   7   5         61.46         59.59         5.72 o                         
  12   7   5        793.25        796.90        19.89 o                         
  13   7   5        160.54        147.29        11.59 o                         
  14   7   5         12.98         12.17         6.45 o                         
  15   7   5        360.07        352.39        19.85 o                         
  16   7   5         27.08         12.66         7.52 o                         
  17   7   5        235.49        265.56        21.65 o                         
  18   7   5         64.13         62.00         9.98 o                         
  19   7   5         28.82         32.61        10.07 o                         
  20   7   5         26.69         36.23        12.48 o                         
 -22   8   5        160.54        142.23        38.66 o                         
 -21   8   5        356.96        357.13        17.12 o                         
 -20   8   5         66.39         49.23        11.21 o                         
 -19   8   5         16.73         18.69        10.00 o                         
 -18   8   5          7.16          1.37         3.70 o                         
 -17   8   5         16.04         27.54         5.06 o                         
 -16   8   5         87.53         74.17         8.21 o                         
 -15   8   5        301.43        308.26         9.82 o                         
 -14   8   5        670.48        624.43        14.76 o                         
 -13   8   5        952.74        954.21        20.04 o                         
 -12   8   5        337.30        352.37         9.93 o                         
 -11   8   5        987.76        930.07        19.34 o                         
 -10   8   5       1005.30       1029.17        20.93 o                         
  -9   8   5        234.31        222.13         8.18 o                         
  -8   8   5        235.50        212.19         8.76 o                         
  -7   8   5       1684.60       1644.84        33.34 o                         
  -6   8   5        239.39        232.35         6.87 o                         
  -5   8   5       1077.98       1023.09        19.23 o                         
  -4   8   5         89.97         82.99         3.59 o                         
  -3   8   5        105.34         73.05         3.44 o                         
  -2   8   5          1.74          0.39         2.98 o                         
  -1   8   5        704.05        651.98        13.94 o                         
   0   8   5        253.96        269.83         6.91 o                         
   1   8   5        500.47        470.03        11.32 o                         
   2   8   5        186.85        216.83         6.48 o                         
   3   8   5         23.42         25.04         3.55 o                         
   4   8   5       1108.89       1127.83        21.02 o                         
   5   8   5       2048.73       2044.30        36.51 o                         
   6   8   5       1330.88       1350.60        24.83 o                         
   7   8   5        770.80        729.71        16.13 o                         
   8   8   5        722.40        692.23        14.02 o                         
   9   8   5        284.69        254.25         7.82 o                         
  10   8   5          9.74          6.96         5.19 o                         
  11   8   5         39.26         40.99         6.28 o                         
  12   8   5        155.48        138.37        11.08 o                         
  13   8   5        125.35        123.41         8.03 o                         
  14   8   5        612.28        656.96        21.84 o                         
  15   8   5        570.32        598.86        20.61 o                         
  16   8   5         24.87         19.76         8.85 o                         
  17   8   5        308.07        341.63        16.22 o                         
  18   8   5          3.09         -0.42         9.98 o                         
  19   8   5        417.19        521.85        27.37 o                         
 -21   9   5        198.57        220.34        17.55 o                         
 -20   9   5        174.18        186.26        16.05 o                         
 -19   9   5        148.53        171.52        12.90 o                         
 -18   9   5        591.68        572.87        17.62 o                         
 -17   9   5        190.87        172.18         8.09 o                         
 -16   9   5        130.10        124.95         6.85 o                         
 -15   9   5          0.21          0.77         5.29 o                         
 -14   9   5        980.18        963.12        20.70 o                         
 -13   9   5          5.60          4.90         5.05 o                         
 -12   9   5        304.72        317.84        10.44 o                         
 -11   9   5        726.42        719.08        17.02 o                         
 -10   9   5         26.31         26.41         4.88 o                         
  -9   9   5        277.62        270.39         9.08 o                         
  -8   9   5         74.13         90.01         5.50 o                         
  -7   9   5         42.29         27.71         4.60 o                         
  -6   9   5        876.81        882.00        18.28 o                         
  -5   9   5        578.08        593.51        12.62 o                         
  -4   9   5         99.85        107.67         5.64 o                         
  -3   9   5        211.05        217.11         6.23 o                         
  -2   9   5         46.96         38.78         3.70 o                         
  -1   9   5        204.10        202.97         6.23 o                         
   0   9   5        902.57        871.75        17.83 o                         
   1   9   5       3320.18       3526.87        64.98 o                         
   2   9   5         37.38         35.18         3.98 o                         
   3   9   5       1017.38       1035.38        19.70 o                         
   4   9   5        353.25        296.48         8.01 o                         
   5   9   5        285.57        276.90         8.02 o                         
   6   9   5        214.90        219.23         6.90 o                         
   7   9   5        390.72        385.33         9.56 o                         
   8   9   5        787.58        823.16        16.43 o                         
   9   9   5        438.13        413.98        10.05 o                         
  10   9   5        301.91        309.68        13.06 o                         
  11   9   5        183.58        165.99         8.85 o                         
  12   9   5        982.67       1044.48        27.24 o                         
  13   9   5          6.22          9.20         8.10 o                         
  14   9   5         71.42         71.13         9.36 o                         
  15   9   5         44.37         39.84         9.51 o                         
  16   9   5         60.48         53.65        10.00 o                         
  17   9   5        265.48        299.41        15.65 o                         
  18   9   5        214.27        263.12        17.24 o                         
  19   9   5        124.07        106.44        43.91 o                         
 -20  10   5         73.75        106.64        13.91 o                         
 -19  10   5        101.99        105.30        12.04 o                         
 -18  10   5         55.57         37.16         5.74 o                         
 -17  10   5        466.85        473.62        15.11 o                         
 -16  10   5        100.24        102.68         7.09 o                         
 -15  10   5       1508.31       1584.79        31.84 o                         
 -14  10   5          5.56          7.30         5.60 o                         
 -13  10   5         25.87         13.79         5.48 o                         
 -12  10   5        534.59        538.34        13.57 o                         
 -11  10   5         20.30          8.42         5.24 o                         
 -10  10   5        418.70        391.97        11.05 o                         
  -9  10   5        382.08        399.54        10.95 o                         
  -8  10   5       1158.07       1167.95        25.13 o                         
  -7  10   5         16.67         19.56         5.20 o                         
  -6  10   5       2245.47       2241.45        48.15 o                         
  -5  10   5          5.39          0.07         4.68 o                         
  -4  10   5          0.31          3.16         4.90 o                         
  -3  10   5        423.48        398.34        17.71 o                         
  -2  10   5        617.42        648.22        14.34 o                         
  -1  10   5        205.68        179.92         7.80 o                         
   0  10   5         32.33         11.22         4.43 o                         
   1  10   5         11.57          9.94         4.21 o                         
   2  10   5        338.19        350.23         9.67 o                         
   3  10   5        395.56        331.20         9.40 o                         
   4  10   5         18.79         11.55         4.33 o                         
   5  10   5        571.03        555.62        14.06 o                         
   6  10   5         50.63         48.37         5.14 o                         
   7  10   5          2.52          1.33         4.17 o                         
   8  10   5          4.15          4.00         4.08 o                         
   9  10   5         46.17         48.58         4.61 o                         
  10  10   5         37.99         30.91         4.81 o                         
  11  10   5         21.92         16.76         7.46 o                         
  12  10   5         81.48         87.13         9.71 o                         
  13  10   5         94.23         91.09        10.40 o                         
  14  10   5         86.51         80.45        10.29 o                         
  15  10   5         19.83         21.82        10.12 o                         
  16  10   5        197.25        215.50        14.03 o                         
  17  10   5         84.22         93.77        12.51 o                         
  18  10   5         45.07         59.66        36.75 o                         
 -19  11   5        275.73        304.90        16.10 o                         
 -18  11   5          1.97         -6.19         6.19 o                         
 -17  11   5        376.09        387.47        12.55 o                         
 -16  11   5         22.78         16.46         6.69 o                         
 -15  11   5         46.23         37.07         6.69 o                         
 -14  11   5         20.49         16.52         6.11 o                         
 -13  11   5         11.62          6.06         5.78 o                         
 -12  11   5        344.57        380.96        11.66 o                         
 -11  11   5        446.09        480.79        17.45 o                         
 -10  11   5         23.33         26.65         6.20 o                         
  -9  11   5          1.39         -3.26         5.57 o                         
  -8  11   5       1316.43       1326.31        32.83 o                         
  -7  11   5        399.13        389.39        13.46 o                         
  -6  11   5         40.86         35.68         7.11 o                         
  -5  11   5        815.29        808.64        23.70 o                         
  -4  11   5         77.75         70.49         6.36 o                         
  -3  11   5        232.20        220.83        14.66 o                         
  -2  11   5         19.40         18.00         6.56 o                         
  -1  11   5         16.82         19.88         5.93 o                         
   0  11   5         16.28         11.36         4.82 o                         
   1  11   5          2.15         -0.12         4.67 o                         
   2  11   5         45.69         34.02         5.23 o                         
   3  11   5         44.19         38.14         5.06 o                         
   4  11   5        111.54        108.98         9.34 o                         
   5  11   5        204.75        194.54         7.65 o                         
   6  11   5          0.04          3.32         4.72 o                         
   7  11   5        950.43       1026.29        22.62 o                         
   8  11   5         19.71         18.41         4.97 o                         
   9  11   5        212.06        212.23         9.45 o                         
  10  11   5         74.53         71.34         6.07 o                         
  11  11   5         57.94         51.26         9.41 o                         
  12  11   5        152.23        121.29        11.25 o                         
  13  11   5        275.07        249.76        14.32 o                         
  14  11   5          1.01          8.73        10.64 o                         
  15  11   5        150.57        178.11        14.01 o                         
  16  11   5        215.68        204.50        15.02 o                         
  17  11   5          5.66          2.86        39.14 o                         
 -18  12   5         97.77         79.32         9.77 o                         
 -17  12   5         81.82         78.13         8.28 o                         
 -16  12   5         46.39         45.65         7.70 o                         
 -15  12   5        232.39        230.25        13.16 o                         
 -14  12   5          2.00          1.13         6.81 o                         
 -13  12   5         23.42         27.23         7.12 o                         
 -12  12   5          7.13          8.57         6.66 o                         
 -11  12   5         11.80         16.15         6.56 o                         
 -10  12   5         78.77         80.34         7.75 o                         
  -9  12   5        207.21        209.05        10.35 o                         
  -8  12   5        833.60        886.65        25.97 o                         
  -7  12   5         33.63         30.80         7.74 o                         
  -6  12   5          6.25          5.88         7.39 o                         
  -5  12   5        245.58        276.94        14.76 o                         
  -4  12   5       1043.08       1094.41        29.06 o                         
  -3  12   5        295.00        325.30        11.64 o                         
  -2  12   5         51.17         34.10         7.73 o                         
  -1  12   5        266.07        332.28        12.71 o                         
   0  12   5        273.82        313.72        11.96 o                         
   1  12   5        513.92        518.63        13.13 o                         
   2  12   5         73.53         71.87         6.14 o                         
   3  12   5         20.16         27.96         5.61 o                         
   4  12   5          2.73          9.10         5.23 o                         
   5  12   5        370.00        435.68        12.09 o                         
   6  12   5          3.69          2.98         5.24 o                         
   7  12   5          0.45         -0.47         5.34 o                         
   8  12   5        197.86        196.30         8.41 o                         
   9  12   5          0.93          3.27         5.07 o                         
  10  12   5          2.56          1.28         4.78 o                         
  11  12   5         77.78         90.67        11.29 o                         
  12  12   5         97.84        119.87        13.08 o                         
  13  12   5         92.65         83.11        12.41 o                         
  14  12   5          2.16         -4.06        11.69 o                         
  15  12   5          2.68         20.57        12.96 o                         
  16  12   5         74.77         53.46        37.23 o                         
 -17  13   5          6.65          3.72         8.23 o                         
 -16  13   5        249.01        241.09        11.59 o                         
 -15  13   5        149.54        118.80         9.62 o                         
 -14  13   5        527.06        571.84        18.09 o                         
 -13  13   5         29.00         21.82         7.71 o                         
 -12  13   5          2.85          1.19         7.91 o                         
 -11  13   5          0.01          0.47         7.65 o                         
 -10  13   5         30.69         25.57         8.51 o                         
  -9  13   5        126.86        117.78        10.07 o                         
  -8  13   5        123.58        120.01         9.67 o                         
  -7  13   5        163.23        176.12        11.13 o                         
  -6  13   5        370.29        358.03        15.00 o                         
  -5  13   5         22.08         24.28         8.15 o                         
  -4  13   5        655.84        677.46        21.78 o                         
  -3  13   5         78.71         74.76         9.05 o                         
  -2  13   5        257.83        241.39        12.96 o                         
  -1  13   5        467.23        532.82        31.86 o                         
   0  13   5         62.92         48.39         7.62 o                         
   1  13   5          2.05          2.96         6.75 o                         
   2  13   5         33.83         23.21         6.44 o                         
   3  13   5        564.24        590.83        14.91 o                         
   4  13   5        110.34        117.04         7.27 o                         
   5  13   5        223.77        229.21         9.27 o                         
   6  13   5        690.10        699.84        17.67 o                         
   7  13   5        302.39        314.75        11.05 o                         
   8  13   5        265.62        273.43        10.34 o                         
   9  13   5        488.83        489.00        15.10 o                         
  10  13   5        753.37        769.64        20.17 o                         
  11  13   5        807.58        862.07        24.62 o                         
  12  13   5        747.47        885.99        35.01 o                         
  13  13   5        153.26        148.29        14.57 o                         
  14  13   5        135.29        131.28        15.27 o                         
 -16  14   5         22.10          8.75        15.78 o                         
 -15  14   5          0.33         -3.64         9.48 o                         
 -14  14   5          0.90         -4.31         9.60 o                         
 -13  14   5        249.88        249.60        13.30 o                         
 -12  14   5         16.32         17.46         9.80 o                         
 -11  14   5        269.11        294.76        16.05 o                         
 -10  14   5         14.57          4.68         9.42 o                         
  -9  14   5          5.42          6.15         9.15 o                         
  -8  14   5        175.28        157.06        11.44 o                         
  -7  14   5          3.11         -1.48         8.97 o                         
  -6  14   5        164.25        167.93        11.87 o                         
  -5  14   5        360.37        373.69        16.01 o                         
  -4  14   5       1482.68       1672.35        50.69 o                         
  -3  14   5         22.28         14.68         8.91 o                         
  -2  14   5         22.11         19.02         8.89 o                         
  -1  14   5        363.83        334.19        17.45 o                         
   0  14   5        559.64        577.57        20.22 o                         
   1  14   5          2.20          0.16         7.86 o                         
   2  14   5         19.73          8.93         7.65 o                         
   3  14   5         40.12         31.62         7.46 o                         
   4  14   5          0.29          4.92         6.66 o                         
   5  14   5          0.13         -1.72         6.48 o                         
   6  14   5         23.06         19.65         6.94 o                         
   7  14   5          8.50          4.50         6.77 o                         
   8  14   5        334.48        320.38        16.80 o                         
   9  14   5        185.16        174.91         9.47 o                         
  10  14   5        243.06        231.81        10.60 o                         
  11  14   5         19.65         25.54         5.70 o                         
  12  14   5         12.79         13.88        13.46 o                         
  13  14   5        177.78        190.38        16.62 o                         
 -14  15   5         35.48         22.45        24.67 o                         
 -13  15   5        277.05        294.81        20.12 o                         
 -12  15   5          0.02          0.64        10.80 o                         
 -11  15   5         80.21         70.46        11.41 o                         
 -10  15   5          3.11          3.28        10.13 o                         
  -9  15   5        241.52        254.64        14.49 o                         
  -8  15   5        173.39        165.93        13.67 o                         
  -7  15   5        179.03        177.38        12.83 o                         
  -6  15   5          0.70         -5.86         9.68 o                         
  -5  15   5         78.87         78.10        10.69 o                         
  -4  15   5        306.14        318.45        21.73 o                         
  -3  15   5        478.95        484.18        25.80 o                         
  -2  15   5         22.75         31.30        10.05 o                         
  -1  15   5         36.10         30.82        10.19 o                         
   0  15   5         65.43         57.70        10.10 o                         
   1  15   5        160.83        163.58        11.76 o                         
   2  15   5        442.56        447.56        17.94 o                         
   3  15   5        412.84        455.44        18.19 o                         
   4  15   5        239.88        254.08        13.22 o                         
   5  15   5        380.65        386.50        16.36 o                         
   6  15   5        364.73        403.01        20.34 o                         
   7  15   5        885.48       1035.58        26.23 o                         
   8  15   5          1.96          2.22         7.99 o                         
   9  15   5         79.71         98.86         8.85 o                         
  10  15   5         26.03         22.88         7.73 o                         
  11  15   5          6.70          1.79         6.83 o                         
  12  15   5        123.66        132.41        32.46 o                         
 -12  16   5         75.15         71.39        23.62 o                         
 -11  16   5         82.62         85.30        13.02 o                         
 -10  16   5         96.47         71.69        12.66 o                         
  -9  16   5        287.67        310.13        38.23 o                         
  -8  16   5        224.15        210.26        14.59 o                         
  -7  16   5         13.04          9.79        11.32 o                         
  -6  16   5        107.86        111.91        13.39 o                         
  -5  16   5         32.37         30.88        14.28 o                         
  -4  16   5        229.23        291.47        45.30 o                         
  -3  16   5          0.18         10.18        16.16 o                         
  -2  16   5          2.24         -5.03        10.79 o                         
  -1  16   5         14.47         10.96        10.75 o                         
   0  16   5        193.42        200.44        13.61 o                         
   1  16   5         12.55          3.53        11.46 o                         
   2  16   5         89.06        149.19        23.09 o                         
   3  16   5          0.96         13.42        10.85 o                         
   4  16   5         31.05         29.30        12.86 o                         
   5  16   5         59.94         77.21        11.08 o                         
   6  16   5          1.53         -0.24        10.02 o                         
   7  16   5        107.91         99.79        11.51 o                         
   8  16   5        193.06        176.54        13.38 o                         
   9  16   5         16.78         13.46         8.92 o                         
  10  16   5         12.28         22.79        18.50 o                         
 -10  17   5          8.14          0.95        33.89 o                         
  -9  17   5         11.38         14.95        14.70 o                         
  -8  17   5         45.15         65.34        14.02 o                         
  -7  17   5         74.48         63.36        13.53 o                         
  -6  17   5          1.88          2.54        12.68 o                         
  -5  17   5          4.15          6.29        18.58 o                         
  -4  17   5        203.27        208.28        22.30 o                         
  -3  17   5         11.33          1.11        16.93 o                         
  -2  17   5          0.08         -2.38        17.12 o                         
  -1  17   5          7.50         11.85        12.22 o                         
   0  17   5         19.94         10.39        13.05 o                         
   1  17   5         19.24          6.84        12.87 o                         
   2  17   5          0.33          6.50        12.46 o                         
   3  17   5          0.30         -0.37        12.20 o                         
   4  17   5         26.39         36.85        13.03 o                         
   5  17   5          7.82          0.11        12.18 o                         
   6  17   5          3.54         -2.62        12.89 o                         
   7  17   5          0.65          2.39        35.32 o                         
  -6  18   5         36.52         88.30        41.05 o                         
  -5  18   5          6.50         10.50        26.82 o                         
  -4  18   5         25.45         29.74        20.80 o                         
  -3  18   5          7.79         19.55        20.64 o                         
  -2  18   5         37.24         48.79        24.13 o                         
  -1  18   5         47.20         22.11        15.92 o                         
   0  18   5          2.54          8.92        14.98 o                         
   1  18   5         35.79         40.39        15.42 o                         
   2  18   5         58.59         45.32        16.49 o                         
   3  18   5         33.83         22.95        26.50 o                         
 -23   0   6         20.03         21.62        18.43 o                         
 -22   0   6        110.04         77.12        29.11 o                         
 -21   0   6        264.76        261.41        33.86 o                         
 -20   0   6         71.12         45.71        15.02 o                         
 -19   0   6        182.10        183.29        44.63 o                         
 -18   0   6         89.00         76.59         9.73 o                         
 -17   0   6          6.63          0.97         5.73 o                         
 -16   0   6          0.32         -4.15         6.21 o                         
 -15   0   6       2290.09       2020.14        66.09 o                         
 -14   0   6       4157.55       4004.26       127.02 o                         
 -13   0   6       3288.08       3305.03        91.39 o                         
 -12   0   6       3229.43       3338.88        92.17 o                         
 -11   0   6        231.97        235.53        11.83 o                         
 -10   0   6       2585.95       2531.73        62.88 o                         
  -9   0   6       1287.62       1339.41        34.27 o                         
  -8   0   6        647.58        606.28        15.42 o                         
  -7   0   6       3297.92       3796.98        84.89 o                         
  -6   0   6       1109.34       1194.70        25.77 o                         
  -5   0   6        998.62       1071.29        23.32 o                         
  -4   0   6       4106.08       4313.06        88.94 o                         
  -3   0   6       1207.32       1274.50        27.31 o                         
  -2   0   6       4832.67       5060.23       104.02 o                         
  -1   0   6          3.96         16.06         3.08 o                         
   0   0   6       9088.22       9407.38       191.67 o                         
   1   0   6       1354.74       1558.70        38.56 o                         
   2   0   6       1180.32       1060.62        27.26 o                         
   3   0   6        225.13        178.57         6.18 o                         
   4   0   6        185.64        205.81         6.61 o                         
   5   0   6        418.51        386.59        16.90 o                         
   6   0   6        337.28        291.46        10.39 o                         
   7   0   6        129.83        140.02         9.18 o                         
   8   0   6        104.81         89.69         7.69 o                         
   9   0   6        116.60        114.39        14.89 o                         
  10   0   6       1382.92       1429.00        47.88 o                         
  11   0   6       1478.06       1458.19        49.08 o                         
  12   0   6        868.82        823.77        30.15 o                         
  13   0   6          2.28         -3.71         6.44 o                         
  14   0   6          3.87         -3.94         7.12 o                         
  15   0   6        571.89        610.58        24.80 o                         
  16   0   6         55.52         55.46         8.50 o                         
  17   0   6         45.79         31.31         8.27 o                         
  18   0   6        169.09        151.23        20.15 o                         
  19   0   6        851.43        944.64        36.08 o                         
  20   0   6         78.55        100.48        11.40 o                         
 -23   1   6        209.30        195.75        15.99 o                         
 -22   1   6        119.04        114.04        13.48 o                         
 -21   1   6         83.53         84.99        11.85 o                         
 -20   1   6        235.64        218.20        14.15 o                         
 -19   1   6         30.63         38.51         9.68 o                         
 -18   1   6         37.53         29.91         3.92 o                         
 -17   1   6        186.01        165.53         8.52 o                         
 -16   1   6        370.52        328.02        10.95 o                         
 -15   1   6        640.99        592.22        16.21 o                         
 -14   1   6        869.38        826.86        19.46 o                         
 -13   1   6       2453.07       2383.89        50.34 o                         
 -12   1   6         91.38         73.69         4.92 o                         
 -11   1   6       1124.37       1124.21        21.96 o                         
 -10   1   6          1.34         -1.66         3.30 o                         
  -9   1   6        518.56        442.08        10.88 o                         
  -8   1   6        402.05        332.27         6.93 o                         
  -7   1   6        486.47        385.91         7.09 o                         
  -6   1   6       1290.24       1405.92        21.27 o                         
  -5   1   6       3376.31       3596.14        52.59 o                         
  -4   1   6         45.89         42.58         2.52 o                         
  -3   1   6       3877.47       4214.35        61.46 o                         
  -2   1   6       1319.55       1492.42        22.38 o                         
  -1   1   6       2461.84       2458.29        36.20 o                         
   0   1   6        406.77        418.66         7.31 o                         
   1   1   6        505.98        554.76         9.80 o                         
   2   1   6       4376.95       4913.26        84.61 o                         
   3   1   6        104.48         95.88         3.45 o                         
   4   1   6          3.78          5.78         1.99 o                         
   5   1   6        371.44        371.15         9.24 o                         
   6   1   6        479.02        444.99         9.52 o                         
   7   1   6        578.24        598.56        14.51 o                         
   8   1   6         71.95         69.41         4.76 o                         
   9   1   6       2853.09       2881.43        60.73 o                         
  10   1   6        509.30        481.40        12.91 o                         
  11   1   6          0.11          1.50         4.30 o                         
  12   1   6        654.66        669.61        16.93 o                         
  13   1   6        139.60        118.59         6.59 o                         
  14   1   6          1.65          1.13         4.74 o                         
  15   1   6        159.20        130.43        10.25 o                         
  16   1   6        781.07        853.30        21.66 o                         
  17   1   6         54.98         47.16         5.99 o                         
  18   1   6          0.46         -2.62         5.68 o                         
  19   1   6        133.31        126.78         8.20 o                         
  20   1   6         85.03         94.44         9.41 o                         
 -23   2   6         45.43         56.10        13.69 o                         
 -22   2   6        150.50        155.71        14.58 o                         
 -21   2   6        200.37        210.92        23.48 o                         
 -20   2   6        859.10        915.14        31.23 o                         
 -19   2   6         12.36          8.08         9.08 o                         
 -18   2   6        516.43        441.64        13.24 o                         
 -17   2   6         10.83         13.20         4.52 o                         
 -16   2   6         65.67         45.63         5.07 o                         
 -15   2   6       1332.74       1133.17        25.55 o                         
 -14   2   6        455.47        404.59        11.52 o                         
 -13   2   6         69.26         53.91         4.79 o                         
 -12   2   6        254.10        256.11         8.12 o                         
 -11   2   6         37.14         47.86         5.15 o                         
 -10   2   6         12.28          4.10         3.26 o                         
  -9   2   6        547.30        578.70        15.91 o                         
  -8   2   6         10.49          6.76         2.69 o                         
  -7   2   6        572.57        559.63        11.24 o                         
  -6   2   6       2178.84       2324.63        34.42 o                         
  -5   2   6        418.48        404.16         7.23 o                         
  -4   2   6         44.97         54.65         2.72 o                         
  -3   2   6         27.35         19.85         2.34 o                         
  -2   2   6       1612.85       1771.24        26.38 o                         
  -1   2   6         36.14         40.36         2.52 o                         
   0   2   6        663.75        639.93        10.39 o                         
   1   2   6       1042.55       1175.15        19.27 o                         
   2   2   6        549.33        497.36         9.89 o                         
   3   2   6        129.79        121.45         6.27 o                         
   4   2   6       1055.41       1041.43        18.06 o                         
   5   2   6        138.78        148.11         5.97 o                         
   6   2   6        154.31        127.51         4.72 o                         
   7   2   6         15.97         14.06         3.61 o                         
   8   2   6       1359.01       1355.48        27.91 o                         
   9   2   6       2628.27       2645.61        52.28 o                         
  10   2   6        588.81        592.53        14.20 o                         
  11   2   6        698.68        714.76        17.81 o                         
  12   2   6        129.97        120.69         6.56 o                         
  13   2   6        485.39        485.03        13.73 o                         
  14   2   6         10.17         11.13         5.15 o                         
  15   2   6          6.91          8.81         5.30 o                         
  16   2   6          3.84          1.83         5.25 o                         
  17   2   6          3.82          6.48         5.73 o                         
  18   2   6          5.51          4.05         6.22 o                         
  19   2   6        175.82        190.49        10.64 o                         
  20   2   6        212.82        226.02        12.18 o                         
 -23   3   6        339.82        338.89        24.94 o                         
 -22   3   6        106.77        108.80        14.07 o                         
 -21   3   6        407.87        433.22        21.81 o                         
 -20   3   6          1.16         -5.34        10.40 o                         
 -19   3   6         10.53          9.19         9.41 o                         
 -18   3   6        172.15        147.88         7.22 o                         
 -17   3   6         24.62         15.44         4.57 o                         
 -16   3   6        200.58        210.86         8.25 o                         
 -15   3   6         67.45         50.89         4.99 o                         
 -14   3   6       1819.71       1845.50        39.87 o                         
 -13   3   6        133.54        130.60         5.89 o                         
 -12   3   6       1774.31       1750.87        35.36 o                         
 -11   3   6        411.91        347.48        12.42 o                         
 -10   3   6         91.06         80.75         4.75 o                         
  -9   3   6         46.89         47.15         3.89 o                         
  -8   3   6         32.56         20.28         3.12 o                         
  -7   3   6          1.65          2.43         2.63 o                         
  -6   3   6       1922.64       2098.81        31.27 o                         
  -5   3   6         33.35         25.33         2.60 o                         
  -4   3   6        273.45        278.07         5.62 o                         
  -3   3   6        935.66        929.85        14.49 o                         
  -2   3   6        698.39        659.10        10.66 o                         
  -1   3   6         56.91         49.30         2.59 o                         
   0   3   6        607.93        610.11        10.78 o                         
   1   3   6        102.02        116.65         3.99 o                         
   2   3   6        454.68        441.02         9.64 o                         
   3   3   6        211.81        180.39         5.25 o                         
   4   3   6        910.05        903.87        16.95 o                         
   5   3   6        515.91        525.78         9.55 o                         
   6   3   6        364.80        366.38         7.17 o                         
   7   3   6       2303.20       2314.86        45.97 o                         
   8   3   6        139.46        152.72         6.22 o                         
   9   3   6        918.10        873.16        20.97 o                         
  10   3   6        115.65        108.17         5.74 o                         
  11   3   6        425.21        447.05        11.99 o                         
  12   3   6          6.17          4.13         4.72 o                         
  13   3   6          0.18          1.59         4.90 o                         
  14   3   6         44.67         39.61         5.68 o                         
  15   3   6        146.78        142.32         7.44 o                         
  16   3   6         86.54         91.28         6.87 o                         
  17   3   6         14.79         10.78         6.33 o                         
  18   3   6        121.13        115.78         8.40 o                         
  19   3   6         16.09         21.42         7.65 o                         
  20   3   6          2.66          8.78         8.33 o                         
 -23   4   6         45.69         68.06        25.14 o                         
 -22   4   6        360.03        374.38        21.08 o                         
 -21   4   6          6.08          7.70        11.35 o                         
 -20   4   6        161.53        177.60        15.17 o                         
 -19   4   6        162.53        164.08        13.08 o                         
 -18   4   6         88.34         71.66         5.23 o                         
 -17   4   6          7.61          5.41         4.55 o                         
 -16   4   6        480.02        490.46        13.68 o                         
 -15   4   6        364.55        353.46        11.00 o                         
 -14   4   6        678.30        709.57        16.40 o                         
 -13   4   6        150.59        169.60         7.89 o                         
 -12   4   6       1233.91       1193.54        25.04 o                         
 -11   4   6        552.84        583.03        17.63 o                         
 -10   4   6        161.80        150.95         6.12 o                         
  -9   4   6       1937.33       1872.41        37.33 o                         
  -8   4   6       1252.47       1284.27        23.55 o                         
  -7   4   6        420.84        406.33         9.82 o                         
  -6   4   6        942.09        960.76        15.11 o                         
  -5   4   6        124.95        123.10         4.81 o                         
  -4   4   6        216.71        188.42         4.72 o                         
  -3   4   6       1315.25       1311.10        19.97 o                         
  -2   4   6       3925.68       4141.65        60.52 o                         
  -1   4   6         62.62         59.02         3.08 o                         
   0   4   6         13.61          1.96         2.59 o                         
   1   4   6        297.41        251.66         7.52 o                         
   2   4   6       1748.68       1816.55        32.31 o                         
   3   4   6         10.24         12.01         2.72 o                         
   4   4   6       2264.78       2334.94        41.21 o                         
   5   4   6         38.32         34.17         2.99 o                         
   6   4   6        153.94        158.64         7.14 o                         
   7   4   6       1699.29       1697.25        34.43 o                         
   8   4   6       3384.48       3438.97        67.36 o                         
   9   4   6         68.79         72.19         5.21 o                         
  10   4   6        478.91        460.84        17.48 o                         
  11   4   6        246.75        236.81         9.77 o                         
  12   4   6        151.27        148.75         7.01 o                         
  13   4   6          8.70          7.45         4.96 o                         
  14   4   6        731.75        702.11        17.26 o                         
  15   4   6       1278.50       1379.47        31.77 o                         
  16   4   6         83.14         73.81         7.25 o                         
  17   4   6        184.10        188.20         9.54 o                         
  18   4   6        155.44        172.73        10.29 o                         
  19   4   6        402.46        404.84        15.96 o                         
  20   4   6         22.10         21.80         8.87 o                         
 -22   5   6          6.68          5.84        13.18 o                         
 -21   5   6          3.92          8.30        12.32 o                         
 -20   5   6        101.54        136.83        13.42 o                         
 -19   5   6          3.73          5.43        10.16 o                         
 -18   5   6        152.46        152.07         7.46 o                         
 -17   5   6        160.73        144.53         7.25 o                         
 -16   5   6        836.32        887.36        21.29 o                         
 -15   5   6       1290.56       1341.07        28.17 o                         
 -14   5   6        132.04        104.20         6.92 o                         
 -13   5   6        169.26        139.99         6.43 o                         
 -12   5   6        207.12        196.42         8.18 o                         
 -11   5   6        926.13        955.06        20.64 o                         
 -10   5   6        392.46        365.36        10.06 o                         
  -9   5   6       5290.74       5304.93       102.68 o                         
  -8   5   6       1228.30       1187.09        24.59 o                         
  -7   5   6        684.38        618.99        12.00 o                         
  -6   5   6         97.51         76.98         3.85 o                         
  -5   5   6       1093.61       1175.74        18.22 o                         
  -4   5   6          0.16          1.64         2.57 o                         
  -3   5   6       3314.38       3330.25        50.79 o                         
  -2   5   6          0.96          3.26         2.73 o                         
  -1   5   6        514.19        443.12         8.90 o                         
   0   5   6        193.31        165.13         5.36 o                         
   1   5   6       1203.55       1166.03        21.39 o                         
   2   5   6        250.25        186.87         5.70 o                         
   3   5   6        140.69        114.83         4.52 o                         
   4   5   6        662.15        654.41        12.99 o                         
   5   5   6        514.23        499.45        11.10 o                         
   6   5   6        558.99        589.88        12.00 o                         
   7   5   6       2376.26       2349.79        37.79 o                         
   8   5   6       6244.97       6430.42       124.30 o                         
   9   5   6        307.91        287.01         9.23 o                         
  10   5   6        176.39        174.03         7.01 o                         
  11   5   6       1127.80       1126.47        23.19 o                         
  12   5   6         12.34         12.07         5.06 o                         
  13   5   6        187.52        167.45         7.53 o                         
  14   5   6         97.16         92.95         6.65 o                         
  15   5   6        412.75        405.87        15.94 o                         
  16   5   6         15.36         19.41         6.69 o                         
  17   5   6        133.06        122.69         9.29 o                         
  18   5   6        302.08        325.45        14.82 o                         
  19   5   6         94.62        114.73        10.36 o                         
  20   5   6         84.71         98.86        26.32 o                         
 -22   6   6         17.01          2.13        13.84 o                         
 -21   6   6          0.19          2.70        12.68 o                         
 -20   6   6        223.34        176.66        15.36 o                         
 -19   6   6          3.65         -0.05         9.66 o                         
 -18   6   6        374.58        428.85        13.71 o                         
 -17   6   6          0.92         -0.46         5.00 o                         
 -16   6   6        949.62        907.45        21.14 o                         
 -15   6   6         34.84         37.54         6.77 o                         
 -14   6   6        240.58        245.49         8.72 o                         
 -13   6   6         30.50         34.32         5.06 o                         
 -12   6   6        181.46        140.70         6.52 o                         
 -11   6   6         11.76          6.63         4.43 o                         
 -10   6   6        123.84        114.88         5.96 o                         
  -9   6   6        929.46        941.26        20.25 o                         
  -8   6   6        215.09        213.80         8.00 o                         
  -7   6   6          4.29         -1.60         3.57 o                         
  -6   6   6         22.09         12.94         3.63 o                         
  -5   6   6         39.02         30.97         3.29 o                         
  -4   6   6          0.71          0.49         2.67 o                         
  -3   6   6         16.17         11.56         2.96 o                         
  -2   6   6       1338.45       1293.38        22.47 o                         
  -1   6   6        849.40        833.71        14.52 o                         
   0   6   6          0.78         -0.95         3.02 o                         
   1   6   6          2.27          1.56         3.08 o                         
   2   6   6       1101.18       1020.24        19.14 o                         
   3   6   6         59.68         57.32         3.77 o                         
   4   6   6       2905.84       2900.48        50.96 o                         
   5   6   6       2338.24       2313.81        41.04 o                         
   6   6   6        748.24        769.95        14.49 o                         
   7   6   6         27.81         25.21         2.95 o                         
   8   6   6        125.71        127.09         8.55 o                         
   9   6   6        213.90        210.36        10.23 o                         
  10   6   6        302.67        295.72        10.66 o                         
  11   6   6        159.69        151.51         7.14 o                         
  12   6   6        194.07        193.67         8.60 o                         
  13   6   6        405.82        400.14        11.94 o                         
  14   6   6        249.26        230.01         9.74 o                         
  15   6   6        426.69        428.33        13.48 o                         
  16   6   6        651.41        691.79        20.39 o                         
  17   6   6        127.29        116.18         9.76 o                         
  18   6   6         73.87         59.68         9.50 o                         
  19   6   6          1.16          1.00         9.62 o                         
 -21   7   6         17.08          6.59        12.64 o                         
 -20   7   6        144.30        122.27        12.53 o                         
 -19   7   6        283.60        295.19        12.21 o                         
 -18   7   6         97.10         80.33         6.34 o                         
 -17   7   6        131.09        112.20         8.87 o                         
 -16   7   6         36.01         36.53         5.68 o                         
 -15   7   6         55.92         70.62         6.36 o                         
 -14   7   6        733.48        672.62        16.47 o                         
 -13   7   6          3.62          5.00         5.15 o                         
 -12   7   6        219.57        239.07        17.53 o                         
 -11   7   6          0.16         -1.86         4.73 o                         
 -10   7   6        521.49        543.97        13.53 o                         
  -9   7   6        552.10        541.60        14.72 o                         
  -8   7   6       1017.26       1058.09        22.62 o                         
  -7   7   6        999.77        992.64        19.98 o                         
  -6   7   6         29.51         30.08         3.91 o                         
  -5   7   6        501.00        439.64         9.49 o                         
  -4   7   6        844.93        745.57        13.37 o                         
  -3   7   6          1.07          3.85         3.15 o                         
  -2   7   6         17.12         11.64         3.08 o                         
  -1   7   6        172.96        182.90         5.82 o                         
   0   7   6       2580.78       2662.44        44.74 o                         
   1   7   6        608.87        551.41        11.15 o                         
   2   7   6        258.25        239.43         6.62 o                         
   3   7   6          6.08         -0.72         3.17 o                         
   4   7   6       1274.18       1230.93        21.83 o                         
   5   7   6        257.06        233.69         6.65 o                         
   6   7   6        759.68        798.85        15.11 o                         
   7   7   6        358.69        362.81         8.53 o                         
   8   7   6        362.03        338.80         8.29 o                         
   9   7   6         84.52         91.64         6.16 o                         
  10   7   6         97.19         95.55         6.52 o                         
  11   7   6        175.67        173.60         7.84 o                         
  12   7   6        170.35        165.18         9.39 o                         
  13   7   6        365.23        351.86        18.53 o                         
  14   7   6          4.97          3.65         6.39 o                         
  15   7   6        493.29        499.70        17.47 o                         
  16   7   6        172.12        183.94        10.48 o                         
  17   7   6         46.02         25.14         8.81 o                         
  18   7   6          4.89          9.51         9.87 o                         
 -21   8   6         57.61         40.06        13.02 o                         
 -20   8   6         16.02         14.24        11.33 o                         
 -19   8   6         22.36         19.69         5.17 o                         
 -18   8   6        272.41        316.15        11.06 o                         
 -17   8   6         30.64         27.67         6.00 o                         
 -16   8   6          9.05         10.87         5.68 o                         
 -15   8   6        538.76        583.38        14.73 o                         
 -14   8   6        179.27        172.46         7.75 o                         
 -13   8   6       2375.12       2388.10        45.32 o                         
 -12   8   6          5.66          6.86         5.16 o                         
 -11   8   6          0.13          1.43         4.89 o                         
 -10   8   6       2089.52       2173.52        41.27 o                         
  -9   8   6         15.58         10.96         4.78 o                         
  -8   8   6          4.14          1.47         4.43 o                         
  -7   8   6        191.80        180.93         9.46 o                         
  -6   8   6        236.89        211.37         6.51 o                         
  -5   8   6        963.95        924.33        21.45 o                         
  -4   8   6       1323.05       1390.44        30.66 o                         
  -3   8   6        347.81        375.15         8.68 o                         
  -2   8   6          2.70          2.57         3.31 o                         
  -1   8   6       2644.52       2692.17        45.30 o                         
   0   8   6        119.09        122.96         6.17 o                         
   1   8   6        162.58        157.96         5.95 o                         
   2   8   6        130.58        120.76         5.09 o                         
   3   8   6          2.74          2.64         3.48 o                         
   4   8   6        100.35         96.97         5.82 o                         
   5   8   6          1.80          4.67         3.61 o                         
   6   8   6         11.91          7.18         3.67 o                         
   7   8   6        120.79        119.67         5.18 o                         
   8   8   6        573.96        579.60        12.48 o                         
   9   8   6         91.23        100.56         6.95 o                         
  10   8   6        227.47        225.31         9.83 o                         
  11   8   6         63.46         73.69         7.64 o                         
  12   8   6        361.95        355.08        12.84 o                         
  13   8   6         16.10         16.29         7.12 o                         
  14   8   6        442.26        520.59        21.58 o                         
  15   8   6         35.41         37.54         8.33 o                         
  16   8   6          0.11          2.18         8.60 o                         
  17   8   6        139.35        135.26        11.78 o                         
  18   8   6         96.28         88.64        12.71 o                         
 -20   9   6         15.20         19.21        12.71 o                         
 -19   9   6         53.17         59.17         6.27 o                         
 -18   9   6          7.78          9.03         6.30 o                         
 -17   9   6         11.67          8.83         7.41 o                         
 -16   9   6          0.00         -2.12         5.97 o                         
 -15   9   6         45.71         35.20         6.10 o                         
 -14   9   6        270.37        269.89        14.18 o                         
 -13   9   6        502.28        495.31        16.05 o                         
 -12   9   6         64.06         69.29         6.22 o                         
 -11   9   6        641.13        653.91        15.28 o                         
 -10   9   6        100.16        102.12         7.42 o                         
  -9   9   6         72.70         65.97         5.88 o                         
  -8   9   6        400.02        381.86        10.55 o                         
  -7   9   6        487.63        513.39        15.50 o                         
  -6   9   6       2553.79       2651.47        60.85 o                         
  -5   9   6          3.41         12.63         5.20 o                         
  -4   9   6         20.82         22.26         5.14 o                         
  -3   9   6          6.36         -0.84         4.96 o                         
  -2   9   6        207.53        197.01         6.45 o                         
  -1   9   6        477.43        506.16        10.88 o                         
   0   9   6          2.54         -0.52         3.83 o                         
   1   9   6        407.65        370.73        13.37 o                         
   2   9   6        515.38        504.58        10.90 o                         
   3   9   6         26.59         41.85         4.32 o                         
   4   9   6         15.45         12.06         4.11 o                         
   5   9   6          7.44          0.34         4.00 o                         
   6   9   6         19.07         11.56         4.05 o                         
   7   9   6        345.80        335.36         9.30 o                         
   8   9   6        209.88        207.18         8.27 o                         
   9   9   6        250.08        267.78        11.72 o                         
  10   9   6         62.86         53.29         7.34 o                         
  11   9   6        206.66        202.65         9.93 o                         
  12   9   6          0.13          0.28         7.08 o                         
  13   9   6        512.42        554.70        17.93 o                         
  14   9   6          0.11          1.35         8.47 o                         
  15   9   6         48.71         44.05        10.37 o                         
  16   9   6        109.86         97.99        11.31 o                         
  17   9   6         35.33         24.44        11.13 o                         
 -20  10   6        501.25        544.73        24.41 o                         
 -19  10   6         56.76         56.84         7.06 o                         
 -18  10   6        254.27        244.48        14.07 o                         
 -17  10   6         10.06          0.99         6.70 o                         
 -16  10   6        281.21        252.79        10.14 o                         
 -15  10   6          0.01         -0.60         6.33 o                         
 -14  10   6        225.60        223.10         9.16 o                         
 -13  10   6        232.19        240.33         9.82 o                         
 -12  10   6        736.90        789.86        19.01 o                         
 -11  10   6        522.29        545.55        14.00 o                         
 -10  10   6          0.34         -1.44         5.50 o                         
  -9  10   6       1168.11       1261.95        29.32 o                         
  -8  10   6         13.40         11.89         6.95 o                         
  -7  10   6         12.87         13.50         6.87 o                         
  -6  10   6        396.01        391.62        14.59 o                         
  -5  10   6          7.73          1.86         5.39 o                         
  -4  10   6         63.79         51.15         6.20 o                         
  -3  10   6        452.93        407.90        13.38 o                         
  -2  10   6        541.03        492.23        16.34 o                         
  -1  10   6         13.23          8.80         4.59 o                         
   0  10   6        121.36        134.69         6.21 o                         
   1  10   6          7.05          3.19         4.52 o                         
   2  10   6       1033.27       1064.73        21.73 o                         
   3  10   6          0.07         -1.98         4.30 o                         
   4  10   6        295.12        301.58         8.91 o                         
   5  10   6          0.52         -2.15         4.39 o                         
   6  10   6        132.78        149.83         8.62 o                         
   7  10   6        179.04        184.02         8.91 o                         
   8  10   6        467.62        480.29        11.65 o                         
   9  10   6        492.33        530.49        13.02 o                         
  10  10   6         65.98         51.59         8.46 o                         
  11  10   6         18.78          9.60         8.23 o                         
  12  10   6          2.11          0.63         8.53 o                         
  13  10   6       1336.30       1623.97        44.82 o                         
  14  10   6         16.88         24.97        10.67 o                         
  15  10   6         26.22         25.60        11.77 o                         
  16  10   6         60.88         62.57        12.59 o                         
  17  10   6         39.03         42.96        38.18 o                         
 -19  11   6        307.26        375.33        16.01 o                         
 -18  11   6         13.30         26.10         9.38 o                         
 -17  11   6         10.73          3.13         7.45 o                         
 -16  11   6         12.53         17.11         7.35 o                         
 -15  11   6          3.19          2.26         6.81 o                         
 -14  11   6          5.81          0.48         6.55 o                         
 -13  11   6         14.18         20.67         6.55 o                         
 -12  11   6         10.86         11.25         6.39 o                         
 -11  11   6        865.08        821.30        21.50 o                         
 -10  11   6        674.99        703.60        22.17 o                         
  -9  11   6        474.11        429.38        16.19 o                         
  -8  11   6          0.07         -1.59         7.15 o                         
  -7  11   6         84.24         81.03         8.69 o                         
  -6  11   6        291.04        307.76        15.65 o                         
  -5  11   6         13.83         13.68         6.89 o                         
  -4  11   6       1624.43       1593.87        38.38 o                         
  -3  11   6       1478.70       1584.36        41.86 o                         
  -2  11   6        298.49        317.87        16.51 o                         
  -1  11   6          6.79          1.87         6.00 o                         
   0  11   6          1.97          5.96         5.00 o                         
   1  11   6        136.68        139.67         8.81 o                         
   2  11   6        316.46        291.42         9.43 o                         
   3  11   6        195.20        200.59         8.01 o                         
   4  11   6        186.02        157.96         7.20 o                         
   5  11   6          3.41          3.65         4.92 o                         
   6  11   6        151.51        137.79         8.11 o                         
   7  11   6          8.00          9.07         5.00 o                         
   8  11   6        176.29        173.34        10.15 o                         
   9  11   6          5.02          5.62         4.59 o                         
  10  11   6        221.51        226.23         9.13 o                         
  11  11   6        253.80        268.24        15.79 o                         
  12  11   6         31.66         35.82        10.62 o                         
  13  11   6         16.71         25.54        11.16 o                         
  14  11   6        121.74        111.50        13.21 o                         
  15  11   6        168.34        175.85        16.21 o                         
  16  11   6         56.75         16.23        40.09 o                         
 -18  12   6        483.26        527.48        35.78 o                         
 -17  12   6        362.74        401.76        15.42 o                         
 -16  12   6         71.69         57.54         8.46 o                         
 -15  12   6        333.04        299.78        12.22 o                         
 -14  12   6        118.24        104.09         8.68 o                         
 -13  12   6          0.13          0.78         8.19 o                         
 -12  12   6         10.36         13.46         8.73 o                         
 -11  12   6        111.78         83.11         9.38 o                         
 -10  12   6         74.18         72.32         9.17 o                         
  -9  12   6        167.26        165.99        10.98 o                         
  -8  12   6          0.00         -4.45         7.95 o                         
  -7  12   6        132.36        130.70        13.56 o                         
  -6  12   6         22.72         13.94         8.40 o                         
  -5  12   6         67.13         57.11         8.70 o                         
  -4  12   6         47.34         51.20         8.62 o                         
  -3  12   6         64.51         71.36         9.47 o                         
  -2  12   6         78.02         85.00         8.97 o                         
  -1  12   6        140.53        124.28         9.62 o                         
   0  12   6         78.07         86.82         7.91 o                         
   1  12   6         91.92         90.68         7.34 o                         
   2  12   6          1.48          0.11         5.59 o                         
   3  12   6        865.69        963.83        20.77 o                         
   4  12   6        624.34        598.43        18.26 o                         
   5  12   6        976.05       1096.14        23.09 o                         
   6  12   6        387.35        410.55        12.03 o                         
   7  12   6         82.30         81.11         6.70 o                         
   8  12   6        726.86        757.78        18.59 o                         
   9  12   6        392.23        391.39        12.30 o                         
  10  12   6        465.77        479.47        21.59 o                         
  11  12   6       1077.38       1182.35        41.68 o                         
  12  12   6        279.97        299.43        16.97 o                         
  13  12   6         45.09         36.20        12.42 o                         
  14  12   6        189.90        191.06        15.54 o                         
  15  12   6          5.13         -3.34        42.48 o                         
 -16  13   6        108.88        110.08        12.32 o                         
 -15  13   6         77.64         78.91        11.58 o                         
 -14  13   6        295.67        314.27        22.41 o                         
 -13  13   6        257.34        296.27        15.08 o                         
 -12  13   6        315.32        292.41        14.71 o                         
 -11  13   6        150.63        144.25        18.31 o                         
 -10  13   6        237.84        247.65        16.26 o                         
  -9  13   6          3.15         -0.08         8.71 o                         
  -8  13   6        105.34        101.22        10.84 o                         
  -7  13   6          4.87         15.60         8.77 o                         
  -6  13   6         10.34         11.59         8.95 o                         
  -5  13   6         64.75         36.67         9.43 o                         
  -4  13   6        163.89        178.56        27.22 o                         
  -3  13   6         44.69         39.22         9.15 o                         
  -2  13   6       1031.83       1065.96        30.66 o                         
  -1  13   6        470.33        464.78        17.51 o                         
   0  13   6          2.35          2.55         7.70 o                         
   1  13   6        299.17        269.97        11.96 o                         
   2  13   6        144.56        124.89         9.13 o                         
   3  13   6         36.74         24.75         6.34 o                         
   4  13   6          0.89          2.64         6.06 o                         
   5  13   6        142.97        118.37         7.78 o                         
   6  13   6         51.13         33.24         6.71 o                         
   7  13   6          3.81         -2.06         6.28 o                         
   8  13   6          4.06          5.90         6.35 o                         
   9  13   6        361.58        395.29        12.83 o                         
  10  13   6          8.34         11.56         5.62 o                         
  11  13   6         67.94         46.80        12.99 o                         
  12  13   6        323.81        339.15        27.95 o                         
  13  13   6         66.56         70.96        14.83 o                         
 -15  14   6          2.35         -1.10        26.83 o                         
 -14  14   6         18.53         21.60        10.94 o                         
 -13  14   6         50.66         61.73        11.87 o                         
 -12  14   6          0.49         -5.82        10.42 o                         
 -11  14   6          3.17          5.49        10.10 o                         
 -10  14   6        184.78        169.60        12.91 o                         
  -9  14   6        266.26        278.85        14.71 o                         
  -8  14   6        417.67        390.77        17.19 o                         
  -7  14   6         33.08         26.36        10.12 o                         
  -6  14   6        115.32        130.20        11.73 o                         
  -5  14   6         18.51         19.41        14.31 o                         
  -4  14   6        397.13        373.10        58.17 o                         
  -3  14   6        107.87         98.69        11.49 o                         
  -2  14   6        199.25        223.92        17.18 o                         
  -1  14   6         27.16         26.72         9.32 o                         
   0  14   6         25.30         22.56         9.10 o                         
   1  14   6          0.41         -1.90         8.52 o                         
   2  14   6        201.98        205.65        11.48 o                         
   3  14   6         66.25         85.30         9.28 o                         
   4  14   6          2.81          6.95         7.40 o                         
   5  14   6         90.78        101.53         8.30 o                         
   6  14   6         40.90         29.58         7.36 o                         
   7  14   6         29.98         22.48         7.36 o                         
   8  14   6        217.07        202.89         9.93 o                         
   9  14   6          0.04          3.87         7.06 o                         
  10  14   6         20.68         19.66         6.80 o                         
  11  14   6          5.42         12.40        14.11 o                         
  12  14   6        323.65        328.17        25.62 o                         
 -13  15   6        164.42        203.32        39.61 o                         
 -12  15   6         13.78         13.03        11.88 o                         
 -11  15   6         57.59         46.70        12.30 o                         
 -10  15   6        145.49        145.61        13.40 o                         
  -9  15   6        244.74        226.00        15.58 o                         
  -8  15   6         64.39         73.40        12.11 o                         
  -7  15   6        664.67        696.03        25.03 o                         
  -6  15   6        513.56        519.58        30.73 o                         
  -5  15   6        136.68        105.64        17.05 o                         
  -4  15   6         41.58         52.43        15.52 o                         
  -3  15   6          1.42          6.39        10.45 o                         
  -2  15   6          2.13         -2.43         9.98 o                         
  -1  15   6          1.12          0.78         9.66 o                         
   0  15   6        212.73        247.38        17.11 o                         
   1  15   6        112.41        108.69        12.16 o                         
   2  15   6         58.25         52.22        10.10 o                         
   3  15   6         33.41         38.35        10.57 o                         
   4  15   6          3.49         -6.42         9.42 o                         
   5  15   6         46.66         36.44         9.49 o                         
   6  15   6          1.18         -2.36         8.18 o                         
   7  15   6          2.12          8.61         8.15 o                         
   8  15   6         76.94         76.64         9.33 o                         
   9  15   6         49.42         44.90         8.73 o                         
  10  15   6         26.46         39.79         8.44 o                         
 -11  16   6        128.69        110.38        18.21 o                         
 -10  16   6          2.55         -0.15        13.21 o                         
  -9  16   6          0.55         -2.36        12.68 o                         
  -8  16   6         12.24         10.73        12.32 o                         
  -7  16   6          0.00          5.43        11.87 o                         
  -6  16   6        243.21        214.81        22.06 o                         
  -5  16   6        122.49        104.90        23.20 o                         
  -4  16   6          6.74         13.57        16.44 o                         
  -3  16   6          9.89          2.24        16.34 o                         
  -2  16   6         30.67         24.64        11.60 o                         
  -1  16   6          7.95         -8.16        11.21 o                         
   0  16   6        152.65        178.86        13.87 o                         
   1  16   6        285.15        296.89        16.27 o                         
   2  16   6          8.68         18.03        12.12 o                         
   3  16   6        138.33        152.10        14.15 o                         
   4  16   6          5.86         10.84        11.71 o                         
   5  16   6          2.55          2.45        10.52 o                         
   6  16   6         50.53         68.85        11.64 o                         
   7  16   6        351.51        338.79        18.10 o                         
   8  16   6        353.87        422.69        38.47 o                         
  -7  17   6          1.32         -7.81        15.69 o                         
  -6  17   6        154.76        174.57        23.06 o                         
  -5  17   6          2.69         -7.86        18.66 o                         
  -4  17   6         34.20         36.56        18.94 o                         
  -3  17   6          8.22          4.21        19.77 o                         
  -2  17   6        312.49        356.24        23.17 o                         
  -1  17   6         72.20         89.36        14.14 o                         
   0  17   6          0.08         -5.69        13.66 o                         
   1  17   6         91.62        107.34        15.46 o                         
   2  17   6         41.08         49.09        14.27 o                         
   3  17   6         76.13         81.46        14.35 o                         
   4  17   6        230.14        309.71        42.00 o                         
 -22   1   7         15.39          7.60        13.16 o                         
 -21   1   7         66.34         60.11        13.04 o                         
 -20   1   7         20.93         24.37        11.16 o                         
 -19   1   7         12.68         14.13         5.02 o                         
 -18   1   7        357.88        353.92        12.29 o                         
 -17   1   7         35.15         19.81         5.41 o                         
 -16   1   7        625.88        514.15        15.27 o                         
 -15   1   7         25.98         14.55         5.37 o                         
 -14   1   7        219.35        177.26        10.71 o                         
 -13   1   7         18.99          6.56         4.61 o                         
 -12   1   7          2.76          6.47         4.46 o                         
 -11   1   7         26.48         16.98         4.35 o                         
 -10   1   7         58.66         54.97         4.30 o                         
  -9   1   7         24.46         22.71         4.30 o                         
  -8   1   7        815.20        712.55        12.78 o                         
  -7   1   7         93.88         81.19         5.76 o                         
  -6   1   7       1847.25       1886.57        28.35 o                         
  -5   1   7         13.67          6.22         2.73 o                         
  -4   1   7        261.66        251.57         6.25 o                         
  -3   1   7        409.79        407.42         7.53 o                         
  -2   1   7        564.61        567.65        10.39 o                         
  -1   1   7          8.74          7.99         2.68 o                         
   0   1   7        289.25        314.09         7.31 o                         
   1   1   7          1.44          0.13         2.85 o                         
   2   1   7       2614.08       2669.41        49.30 o                         
   3   1   7         20.86         17.98         3.02 o                         
   4   1   7        378.09        351.49         8.44 o                         
   5   1   7        318.63        313.42         8.23 o                         
   6   1   7        917.69        921.75        17.07 o                         
   7   1   7         71.24         55.33         5.40 o                         
   8   1   7        120.40        121.99         7.61 o                         
   9   1   7       1471.72       1449.60        34.78 o                         
  10   1   7        500.83        445.32        15.52 o                         
  11   1   7       5052.12       5207.99       116.82 o                         
  12   1   7         72.64         62.03         6.34 o                         
  13   1   7        476.57        469.17        15.58 o                         
  14   1   7        344.27        348.84        12.78 o                         
  15   1   7         18.25         13.83         6.29 o                         
  16   1   7         61.19         53.66         7.16 o                         
  17   1   7        397.49        420.75        15.28 o                         
  18   1   7        120.94        104.38         8.74 o                         
  19   1   7         69.27         75.03         9.16 o                         
 -22   2   7         68.69        101.50        14.99 o                         
 -21   2   7         60.37         68.97        13.18 o                         
 -20   2   7        122.49        155.99        19.29 o                         
 -19   2   7        330.64        338.62        11.82 o                         
 -18   2   7         17.13         16.43         5.34 o                         
 -17   2   7        266.25        253.88        10.17 o                         
 -16   2   7         72.35         44.85         5.90 o                         
 -15   2   7        339.73        321.30        11.41 o                         
 -14   2   7          0.69         -0.02         4.74 o                         
 -13   2   7         48.47         34.85         5.22 o                         
 -12   2   7        234.46        220.98         8.40 o                         
 -11   2   7       1104.47       1073.77        22.75 o                         
 -10   2   7        153.91        140.11         5.81 o                         
  -9   2   7        689.48        693.40        14.64 o                         
  -8   2   7          0.25          0.00         3.30 o                         
  -7   2   7       3312.02       3399.91        54.07 o                         
  -6   2   7        178.47        168.25         4.65 o                         
  -5   2   7        796.83        692.77        11.47 o                         
  -4   2   7        261.54        256.43         6.04 o                         
  -3   2   7        552.16        541.58        10.84 o                         
  -2   2   7        403.05        348.96         7.29 o                         
  -1   2   7        405.36        396.57         8.30 o                         
   0   2   7       6176.25       6571.63       119.18 o                         
   1   2   7        202.30        186.89         5.97 o                         
   2   2   7       2760.50       2792.43        51.56 o                         
   3   2   7       1170.85       1165.49        22.57 o                         
   4   2   7       2910.84       2862.46        52.76 o                         
   5   2   7          8.76         10.56         2.81 o                         
   6   2   7        263.69        245.64         8.46 o                         
   7   2   7        990.99        917.67        23.02 o                         
   8   2   7        177.45        184.12         9.78 o                         
   9   2   7       1387.59       1369.88        34.17 o                         
  10   2   7          4.11         -1.10         4.80 o                         
  11   2   7         16.70          8.00         5.20 o                         
  12   2   7         30.99         35.42         5.83 o                         
  13   2   7         12.01         16.28         5.66 o                         
  14   2   7         22.00         19.38         6.14 o                         
  15   2   7          0.02          1.39         6.08 o                         
  16   2   7         17.68         13.25         6.74 o                         
  17   2   7         25.19         14.19         6.96 o                         
  18   2   7         67.36         79.51         8.42 o                         
  19   2   7        314.03        290.03        14.30 o                         
 -22   3   7        469.82        495.36        24.38 o                         
 -21   3   7          1.72          6.59        12.20 o                         
 -20   3   7        392.99        388.90        19.93 o                         
 -19   3   7         10.77         14.63         5.30 o                         
 -18   3   7        889.66        941.57        24.32 o                         
 -17   3   7        124.08        132.64         7.61 o                         
 -16   3   7        973.84        999.90        25.32 o                         
 -15   3   7        197.86        172.42         7.80 o                         
 -14   3   7        104.05         87.43         6.16 o                         
 -13   3   7       1138.81       1050.47        24.19 o                         
 -12   3   7         38.03         40.67         5.71 o                         
 -11   3   7        957.55        974.43        21.06 o                         
 -10   3   7        380.57        360.22        12.39 o                         
  -9   3   7         60.23         61.73         4.84 o                         
  -8   3   7         60.22         57.05         5.04 o                         
  -7   3   7       5569.94       5884.15        96.72 o                         
  -6   3   7        288.07        275.33         6.59 o                         
  -5   3   7        123.65        129.15         4.23 o                         
  -4   3   7       1808.64       1757.77        26.48 o                         
  -3   3   7        148.82        157.30         4.77 o                         
  -2   3   7        290.92        252.03         6.79 o                         
  -1   3   7         45.16         49.04         3.78 o                         
   0   3   7        252.12        218.26         6.53 o                         
   1   3   7       1270.02       1268.94        24.40 o                         
   2   3   7        210.00        189.27         5.95 o                         
   3   3   7         24.29         22.81         3.27 o                         
   4   3   7        665.14        640.85        13.42 o                         
   5   3   7         10.50          3.24         2.85 o                         
   6   3   7       1932.47       1808.65        32.38 o                         
   7   3   7       2010.20       1968.75        39.77 o                         
   8   3   7        198.91        170.84        10.98 o                         
   9   3   7         49.04         53.82         6.63 o                         
  10   3   7        357.99        364.37        11.65 o                         
  11   3   7        139.90        147.74         7.70 o                         
  12   3   7        164.62        164.72        12.00 o                         
  13   3   7       1901.63       2028.94        44.56 o                         
  14   3   7        208.47        224.20        10.09 o                         
  15   3   7        251.75        238.33        10.68 o                         
  16   3   7         42.19         39.34         6.90 o                         
  17   3   7        813.74        872.92        23.46 o                         
  18   3   7          0.35          0.98         7.88 o                         
  19   3   7         90.63         99.43        11.03 o                         
 -22   4   7          4.82          9.21        14.02 o                         
 -21   4   7         35.52         42.05        13.25 o                         
 -20   4   7         27.38         24.44        12.07 o                         
 -19   4   7         69.73         72.81         6.32 o                         
 -18   4   7         76.36         60.07         8.43 o                         
 -17   4   7        157.26        144.61         8.18 o                         
 -16   4   7         22.50         24.56         5.67 o                         
 -15   4   7          2.96         -1.83         5.08 o                         
 -14   4   7        546.38        500.74        14.19 o                         
 -13   4   7       1189.44       1097.33        25.38 o                         
 -12   4   7       1250.86       1169.21        24.80 o                         
 -11   4   7       1301.66       1240.24        25.99 o                         
 -10   4   7       3554.30       3676.59        71.99 o                         
  -9   4   7       1281.21       1265.97        26.27 o                         
  -8   4   7          1.33          0.63         4.20 o                         
  -7   4   7          3.13          3.04         3.45 o                         
  -6   4   7        473.75        432.54         9.79 o                         
  -5   4   7         60.40         50.02         3.45 o                         
  -4   4   7        539.13        492.93         9.57 o                         
  -3   4   7        664.81        596.22        11.61 o                         
  -2   4   7       1333.68       1294.32        22.47 o                         
  -1   4   7        857.36        852.53        17.22 o                         
   0   4   7        348.20        314.58         8.15 o                         
   1   4   7         32.77         34.16         3.66 o                         
   2   4   7        876.00        879.39        17.70 o                         
   3   4   7       2345.39       2552.56        47.28 o                         
   4   4   7        881.18        889.99        16.97 o                         
   5   4   7        121.71        119.84         4.68 o                         
   6   4   7       2760.33       2699.72        47.59 o                         
   7   4   7         79.78         75.29         4.14 o                         
   8   4   7        614.61        579.23        14.57 o                         
   9   4   7         20.00         13.08         5.00 o                         
  10   4   7        176.83        182.60        13.43 o                         
  11   4   7         43.37         42.09         6.00 o                         
  12   4   7        109.85        100.10         7.13 o                         
  13   4   7        143.92        131.87         8.97 o                         
  14   4   7         41.31         36.55         6.49 o                         
  15   4   7         70.69         63.20         7.32 o                         
  16   4   7          0.89          0.31         7.15 o                         
  17   4   7         33.56         41.31         8.28 o                         
  18   4   7         57.06         59.33         9.55 o                         
  19   4   7        115.98        119.79        11.16 o                         
 -22   5   7         13.91          8.72        16.94 o                         
 -21   5   7          3.98          4.89        13.30 o                         
 -20   5   7        340.03        385.98        20.53 o                         
 -19   5   7        207.57        215.56         9.95 o                         
 -18   5   7          9.57         10.71         6.13 o                         
 -17   5   7        389.21        397.17        13.13 o                         
 -16   5   7          1.38          1.76         5.58 o                         
 -15   5   7        263.01        257.36         9.84 o                         
 -14   5   7        252.19        258.25        13.09 o                         
 -13   5   7        314.29        235.54        12.03 o                         
 -12   5   7          0.69         -2.88         4.82 o                         
 -11   5   7        136.60        120.30         6.47 o                         
 -10   5   7       1813.45       1828.64        37.07 o                         
  -9   5   7          5.42          8.78         4.61 o                         
  -8   5   7        212.01        176.48         6.98 o                         
  -7   5   7       1146.86       1110.93        20.88 o                         
  -6   5   7        897.58        943.04        17.13 o                         
  -5   5   7          0.15          1.29         3.47 o                         
  -4   5   7       1022.64       1009.95        18.18 o                         
  -3   5   7        276.99        257.76         6.93 o                         
  -2   5   7        635.24        612.36        11.94 o                         
  -1   5   7         64.05         58.59         4.26 o                         
   0   5   7        524.05        533.87        12.06 o                         
   1   5   7         16.24         13.79         3.57 o                         
   2   5   7         70.71         67.39         4.07 o                         
   3   5   7        269.70        275.67         7.47 o                         
   4   5   7        133.90        122.11         4.96 o                         
   5   5   7        980.58       1020.18        19.38 o                         
   6   5   7         36.69         29.89         3.42 o                         
   7   5   7        576.01        565.40        12.96 o                         
   8   5   7         69.31         71.37         6.02 o                         
   9   5   7        735.65        747.87        19.75 o                         
  10   5   7        108.83        106.55         6.90 o                         
  11   5   7        384.42        398.99        12.06 o                         
  12   5   7       1397.31       1471.94        31.54 o                         
  13   5   7        281.46        273.02        15.24 o                         
  14   5   7         73.81         75.54         7.26 o                         
  15   5   7         12.31          8.14         7.30 o                         
  16   5   7        342.80        357.99        19.68 o                         
  17   5   7         74.66         95.66        10.56 o                         
  18   5   7          0.15         -7.58         9.37 o                         
 -21   6   7         39.71         62.74        16.95 o                         
 -20   6   7          9.82          5.38        13.09 o                         
 -19   6   7          2.93          0.52         6.02 o                         
 -18   6   7         36.05         50.58         8.57 o                         
 -17   6   7         17.36         11.68         6.27 o                         
 -16   6   7        277.59        274.90        16.45 o                         
 -15   6   7        290.20        301.89        11.46 o                         
 -14   6   7         26.97         11.79         5.53 o                         
 -13   6   7        206.98        195.85         8.10 o                         
 -12   6   7        157.04        151.09         7.39 o                         
 -11   6   7       1628.15       1706.74        35.07 o                         
 -10   6   7         31.66         27.19         5.26 o                         
  -9   6   7         99.34        126.98        11.30 o                         
  -8   6   7        486.53        426.34        11.48 o                         
  -7   6   7         35.46         30.94         4.34 o                         
  -6   6   7        324.89        319.84        10.16 o                         
  -5   6   7       1925.59       2064.44        41.27 o                         
  -4   6   7         18.96          8.34         3.67 o                         
  -3   6   7         33.32         23.05         3.75 o                         
  -2   6   7        106.98         98.16         7.02 o                         
  -1   6   7        539.69        507.65        11.66 o                         
   0   6   7        419.19        451.02        10.69 o                         
   1   6   7        175.21        161.93         5.75 o                         
   2   6   7          0.29          0.31         3.51 o                         
   3   6   7        994.52       1000.61        20.31 o                         
   4   6   7        512.68        482.65        10.83 o                         
   5   6   7         46.55         49.42         4.08 o                         
   6   6   7       1239.48       1211.61        22.78 o                         
   7   6   7         20.03         16.93         3.22 o                         
   8   6   7        132.24        137.57        10.78 o                         
   9   6   7          1.48          0.55         5.13 o                         
  10   6   7          1.99          0.05         5.36 o                         
  11   6   7          1.47         -4.68         5.35 o                         
  12   6   7         16.13          6.32         5.85 o                         
  13   6   7          7.96          0.69         6.42 o                         
  14   6   7        155.96        151.41        11.89 o                         
  15   6   7        175.46        185.33        10.26 o                         
  16   6   7         95.35        110.16         9.82 o                         
  17   6   7         48.60         49.05        10.13 o                         
  18   6   7         46.95         45.08        11.28 o                         
 -21   7   7         15.54         14.28        17.58 o                         
 -20   7   7        271.48        263.38        13.41 o                         
 -19   7   7         82.28         77.89         7.41 o                         
 -18   7   7        591.42        603.98        17.61 o                         
 -17   7   7          0.18         -2.82         6.22 o                         
 -16   7   7         20.73         23.16         7.68 o                         
 -15   7   7         50.53         35.89         6.20 o                         
 -14   7   7        847.07        833.31        19.72 o                         
 -13   7   7       1126.14       1184.92        25.79 o                         
 -12   7   7         67.83         77.95         6.43 o                         
 -11   7   7        848.49        822.45        19.11 o                         
 -10   7   7        382.06        381.79        11.38 o                         
  -9   7   7        321.04        305.45        10.03 o                         
  -8   7   7        235.04        237.13         8.76 o                         
  -7   7   7         89.31         95.72        10.33 o                         
  -6   7   7        725.24        687.16        17.14 o                         
  -5   7   7       1359.98       1376.92        30.60 o                         
  -4   7   7       1422.70       1423.97        29.46 o                         
  -3   7   7        321.09        311.08         9.39 o                         
  -2   7   7          1.57          3.17         3.97 o                         
  -1   7   7         11.52         20.05         4.30 o                         
   0   7   7        966.42        917.81        17.89 o                         
   1   7   7         26.83         22.42         4.08 o                         
   2   7   7         25.64         19.42         3.79 o                         
   3   7   7        168.07        137.66         7.66 o                         
   4   7   7         11.25          7.71         3.76 o                         
   5   7   7          0.88          3.08         3.63 o                         
   6   7   7          5.91          5.62         3.64 o                         
   7   7   7        137.32        152.59         5.72 o                         
   8   7   7        111.90        112.08         5.42 o                         
   9   7   7        653.29        667.71        17.53 o                         
  10   7   7        289.15        299.64        10.98 o                         
  11   7   7         47.83         39.53         6.41 o                         
  12   7   7        199.48        182.01         8.75 o                         
  13   7   7         28.90         26.05         7.06 o                         
  14   7   7          3.04          2.11         7.64 o                         
  15   7   7        534.18        592.42        18.67 o                         
  16   7   7        137.81        148.77        11.46 o                         
  17   7   7        707.16        781.85        24.93 o                         
 -20   8   7          2.94          0.59         7.59 o                         
 -19   8   7          0.87          9.40         6.88 o                         
 -18   8   7         59.15         79.83         9.06 o                         
 -17   8   7        511.77        544.31        15.90 o                         
 -16   8   7         16.05         15.15         6.30 o                         
 -15   8   7        354.79        325.15        11.05 o                         
 -14   8   7        169.67        153.52         7.81 o                         
 -13   8   7        869.95        988.73        21.43 o                         
 -12   8   7        130.91        121.41         6.97 o                         
 -11   8   7          3.93          2.90         5.35 o                         
 -10   8   7         92.93         88.66         6.27 o                         
  -9   8   7        223.44        239.67        10.77 o                         
  -8   8   7        115.12        118.76         8.58 o                         
  -7   8   7         64.61         66.99         7.60 o                         
  -6   8   7       1766.73       1787.18        38.85 o                         
  -5   8   7       1282.79       1217.69        27.58 o                         
  -4   8   7          3.96          7.92         5.17 o                         
  -3   8   7         42.23         26.18         5.78 o                         
  -2   8   7        879.96        881.04        17.46 o
[truncated: 181,198 more chars]
